# Supplementary material for: Distribution and molecular evolution of the anti-CRISPR family AcrIF7
Source: PLoS Biol. 2023 Apr 21;21(4):e3002072. doi: 10.1371/journal.pbio.3002072 (PMC10155984; doi:10.1371/journal.pbio.3002072)
Supplement: S14 Data — Individual files can be open using Pymol or any structure visualisation tool. (ZIP) [file pbio.3002072.s021.zip › Structural_analysis/s8_7jzx.pdb]

REMARK FILENAME="complex_7w.pdb0"
REMARK ===============================================================
REMARK HADDOCK run for complex
REMARK initial structure: complex_7.pdb
REMARK ===============================================================
REMARK            total,bonds,angles,improper,dihe,vdw,elec,air,cdih,coup,rdcs,vean,dani,xpcs,rg
REMARK energies: -603.994, 0, 0, 0, 0, -14.11, -589.884, 0, 0, 0, 0, 0, 0, 0, 0
REMARK ===============================================================
REMARK            bonds,angles,impropers,dihe,air,cdih,coup,rdcs,vean,dani,xpcs
REMARK rms-dev.: 0,0,0,0,0,0,0, 0, 0, 0, 0
REMARK ===============================================================
REMARK               air,cdih,coup,rdcs,vean,dani,xpcs
REMARK               >0.3,>5,>1,>0,>5,>0.2,>0.2
REMARK violations.: 0, 0, 0, 0, 0, 0, 0
REMARK ===============================================================
REMARK                        CVpartition#,violations,rms
REMARK AIRs cross-validation: 1, 1, 1.72864
REMARK ===============================================================
REMARK NCS energy: 0
REMARK ===============================================================
REMARK Symmetry energy: 0
REMARK ===============================================================
REMARK Membrane restraining energy: 0
REMARK ===============================================================
REMARK Local cross-correlation:  0.0000
REMARK ===============================================================
REMARK Desolvation energy: 13.6654
REMARK Internal energy free molecules: -18196.1
REMARK Internal energy complex: -18103.4
REMARK Binding energy: -497.612
REMARK ===============================================================
REMARK buried surface area: 1707.62
REMARK ===============================================================
REMARK water - chain_1: 0 0 0
REMARK water - chain_2: 0 0 0
REMARK ===============================================================
REMARK water - water: 0 0 0
REMARK ===============================================================
REMARK DATE:10-Mar-2022  16:06:03       created by user: enmr049
REMARK VERSION:1.3U
ATOM      1  N   PRO A   8     -31.294  26.331   2.788  1.00 15.00      A    N  
ATOM      2  CA  PRO A   8     -31.435  25.605   4.046  1.00 15.00      A    C  
ATOM      3  CB  PRO A   8     -30.534  26.411   4.979  1.00 15.00      A    C  
ATOM      4  CG  PRO A   8     -29.428  26.894   4.098  1.00 15.00      A    C  
ATOM      5  CD  PRO A   8     -29.977  26.977   2.693  1.00 15.00      A    C  
ATOM      6  C   PRO A   8     -32.877  25.619   4.543  1.00 15.00      A    C  
ATOM      7  O   PRO A   8     -33.213  26.293   5.520  1.00 15.00      A    O  
ATOM      8  N   THR A   9     -33.731  24.887   3.851  1.00 15.00      A    N  
ATOM      9  HN  THR A   9     -33.403  24.370   3.070  1.00 15.00      A    H  
ATOM     10  CA  THR A   9     -35.132  24.806   4.216  1.00 15.00      A    C  
ATOM     11  CB  THR A   9     -35.984  25.889   3.505  1.00 15.00      A    C  
ATOM     12  OG1 THR A   9     -37.375  25.718   3.815  1.00 15.00      A    O  
ATOM     13  HG1 THR A   9     -37.747  26.567   4.074  1.00 15.00      A    H  
ATOM     14  CG2 THR A   9     -35.787  25.863   1.998  1.00 15.00      A    C  
ATOM     15  C   THR A   9     -35.672  23.408   3.935  1.00 15.00      A    C  
ATOM     16  O   THR A   9     -35.381  22.816   2.898  1.00 15.00      A    O  
ATOM     17  N   TRP A  10     -36.468  22.886   4.861  1.00 15.00      A    N  
ATOM     18  HN  TRP A  10     -36.678  23.411   5.660  1.00 15.00      A    H  
ATOM     19  CA  TRP A  10     -37.030  21.546   4.722  1.00 15.00      A    C  
ATOM     20  CB  TRP A  10     -37.882  21.175   5.942  1.00 15.00      A    C  
ATOM     21  CG  TRP A  10     -39.276  21.725   5.918  1.00 15.00      A    C  
ATOM     22  CD1 TRP A  10     -39.663  23.008   6.181  1.00 15.00      A    C  
ATOM     23  CD2 TRP A  10     -40.472  20.997   5.622  1.00 15.00      A    C  
ATOM     24  NE1 TRP A  10     -41.026  23.124   6.058  1.00 15.00      A    N  
ATOM     25  HE1 TRP A  10     -41.543  23.945   6.194  1.00 15.00      A    H  
ATOM     26  CE2 TRP A  10     -41.546  21.901   5.717  1.00 15.00      A    C  
ATOM     27  CE3 TRP A  10     -40.736  19.666   5.282  1.00 15.00      A    C  
ATOM     28  CZ2 TRP A  10     -42.865  21.518   5.485  1.00 15.00      A    C  
ATOM     29  CZ3 TRP A  10     -42.044  19.287   5.052  1.00 15.00      A    C  
ATOM     30  CH2 TRP A  10     -43.092  20.209   5.154  1.00 15.00      A    C  
ATOM     31  C   TRP A  10     -37.812  21.364   3.417  1.00 15.00      A    C  
ATOM     32  O   TRP A  10     -38.037  20.238   2.980  1.00 15.00      A    O  
ATOM     33  N   GLN A  11     -38.200  22.471   2.789  1.00 15.00      A    N  
ATOM     34  HN  GLN A  11     -37.969  23.343   3.173  1.00 15.00      A    H  
ATOM     35  CA  GLN A  11     -38.950  22.417   1.540  1.00 15.00      A    C  
ATOM     36  CB  GLN A  11     -39.510  23.793   1.176  1.00 15.00      A    C  
ATOM     37  CG  GLN A  11     -40.565  24.320   2.139  1.00 15.00      A    C  
ATOM     38  CD  GLN A  11     -41.841  23.494   2.150  1.00 15.00      A    C  
ATOM     39  OE1 GLN A  11     -41.818  22.275   1.995  1.00 15.00      A    O  
ATOM     40  NE2 GLN A  11     -42.970  24.160   2.325  1.00 15.00      A    N  
ATOM     41 HE21 GLN A  11     -42.922  25.130   2.435  1.00 15.00      A    H  
ATOM     42 HE22 GLN A  11     -43.807  23.652   2.338  1.00 15.00      A    H  
ATOM     43  C   GLN A  11     -38.105  21.864   0.395  1.00 15.00      A    C  
ATOM     44  O   GLN A  11     -38.546  20.974  -0.335  1.00 15.00      A    O  
ATOM     45  N   GLU A  12     -36.884  22.373   0.244  1.00 15.00      A    N  
ATOM     46  HN  GLU A  12     -36.558  23.050   0.872  1.00 15.00      A    H  
ATOM     47  CA  GLU A  12     -36.012  21.906  -0.829  1.00 15.00      A    C  
ATOM     48  CB  GLU A  12     -34.905  22.907  -1.188  1.00 15.00      A    C  
ATOM     49  CG  GLU A  12     -34.281  23.644  -0.013  1.00 15.00      A    C  
ATOM     50  CD  GLU A  12     -33.191  22.852   0.678  1.00 15.00      A    C  
ATOM     51  OE1 GLU A  12     -32.838  23.205   1.823  1.00 15.00      A    O  
ATOM     52  OE2 GLU A  12     -32.696  21.878   0.076  1.00 15.00      A    O  
ATOM     53  C   GLU A  12     -35.468  20.515  -0.533  1.00 15.00      A    C  
ATOM     54  O   GLU A  12     -35.325  19.691  -1.435  1.00 15.00      A    O  
ATOM     55  N   LEU A  13     -35.189  20.254   0.736  1.00 15.00      A    N  
ATOM     56  HN  LEU A  13     -35.288  20.964   1.404  1.00 15.00      A    H  
ATOM     57  CA  LEU A  13     -34.695  18.952   1.150  1.00 15.00      A    C  
ATOM     58  CB  LEU A  13     -34.268  18.986   2.615  1.00 15.00      A    C  
ATOM     59  CG  LEU A  13     -32.990  19.767   2.921  1.00 15.00      A    C  
ATOM     60  CD1 LEU A  13     -32.926  20.119   4.397  1.00 15.00      A    C  
ATOM     61  CD2 LEU A  13     -31.763  18.967   2.507  1.00 15.00      A    C  
ATOM     62  C   LEU A  13     -35.770  17.895   0.931  1.00 15.00      A    C  
ATOM     63  O   LEU A  13     -35.476  16.764   0.546  1.00 15.00      A    O  
ATOM     64  N   ARG A  14     -37.023  18.278   1.167  1.00 15.00      A    N  
ATOM     65  HN  ARG A  14     -37.194  19.193   1.485  1.00 15.00      A    H  
ATOM     66  CA  ARG A  14     -38.145  17.373   0.977  1.00 15.00      A    C  
ATOM     67  CB  ARG A  14     -39.454  18.039   1.409  1.00 15.00      A    C  
ATOM     68  CG  ARG A  14     -40.689  17.178   1.212  1.00 15.00      A    C  
ATOM     69  CD  ARG A  14     -40.536  15.834   1.900  1.00 15.00      A    C  
ATOM     70  NE  ARG A  14     -41.788  15.093   1.921  1.00 15.00      A    N  
ATOM     71  HE  ARG A  14     -42.471  15.341   1.259  1.00 15.00      A    H  
ATOM     72  CZ  ARG A  14     -42.044  14.100   2.763  1.00 15.00      A    C  
ATOM     73  NH1 ARG A  14     -41.133  13.716   3.647  1.00 15.00      A    N  
ATOM     74 HH11 ARG A  14     -40.210  14.184   3.695  1.00 15.00      A    H  
ATOM     75 HH12 ARG A  14     -41.353  12.918   4.305  1.00 15.00      A    H  
ATOM     76  NH2 ARG A  14     -43.219  13.495   2.743  1.00 15.00      A    N  
ATOM     77 HH21 ARG A  14     -43.407  12.711   3.419  1.00 15.00      A    H  
ATOM     78 HH22 ARG A  14     -43.954  13.789   2.071  1.00 15.00      A    H  
ATOM     79  C   ARG A  14     -38.232  16.947  -0.481  1.00 15.00      A    C  
ATOM     80  O   ARG A  14     -38.236  15.754  -0.788  1.00 15.00      A    O  
ATOM     81  N   GLN A  15     -38.276  17.928  -1.378  1.00 15.00      A    N  
ATOM     82  HN  GLN A  15     -38.253  18.863  -1.074  1.00 15.00      A    H  
ATOM     83  CA  GLN A  15     -38.358  17.643  -2.803  1.00 15.00      A    C  
ATOM     84  CB  GLN A  15     -38.628  18.908  -3.627  1.00 15.00      A    C  
ATOM     85  CG  GLN A  15     -37.585  20.001  -3.474  1.00 15.00      A    C  
ATOM     86  CD  GLN A  15     -37.877  21.219  -4.324  1.00 15.00      A    C  
ATOM     87  OE1 GLN A  15     -39.030  21.548  -4.589  1.00 15.00      A    O  
ATOM     88  NE2 GLN A  15     -36.829  21.899  -4.759  1.00 15.00      A    N  
ATOM     89 HE21 GLN A  15     -35.936  21.583  -4.509  1.00 15.00      A    H  
ATOM     90 HE22 GLN A  15     -36.990  22.689  -5.314  1.00 15.00      A    H  
ATOM     91  C   GLN A  15     -37.111  16.914  -3.290  1.00 15.00      A    C  
ATOM     92  O   GLN A  15     -37.195  16.047  -4.154  1.00 15.00      A    O  
ATOM     93  N   PHE A  16     -35.958  17.255  -2.717  1.00 15.00      A    N  
ATOM     94  HN  PHE A  16     -35.951  17.964  -2.035  1.00 15.00      A    H  
ATOM     95  CA  PHE A  16     -34.702  16.618  -3.090  1.00 15.00      A    C  
ATOM     96  CB  PHE A  16     -33.519  17.280  -2.380  1.00 15.00      A    C  
ATOM     97  CG  PHE A  16     -32.216  17.123  -3.110  1.00 15.00      A    C  
ATOM     98  CD1 PHE A  16     -31.982  17.813  -4.287  1.00 15.00      A    C  
ATOM     99  CD2 PHE A  16     -31.227  16.285  -2.622  1.00 15.00      A    C  
ATOM    100  CE1 PHE A  16     -30.786  17.672  -4.966  1.00 15.00      A    C  
ATOM    101  CE2 PHE A  16     -30.029  16.138  -3.295  1.00 15.00      A    C  
ATOM    102  CZ  PHE A  16     -29.808  16.833  -4.469  1.00 15.00      A    C  
ATOM    103  C   PHE A  16     -34.744  15.127  -2.773  1.00 15.00      A    C  
ATOM    104  O   PHE A  16     -34.387  14.294  -3.607  1.00 15.00      A    O  
ATOM    105  N   ILE A  17     -35.201  14.794  -1.572  1.00 15.00      A    N  
ATOM    106  HN  ILE A  17     -35.474  15.503  -0.945  1.00 15.00      A    H  
ATOM    107  CA  ILE A  17     -35.302  13.402  -1.161  1.00 15.00      A    C  
ATOM    108  CB  ILE A  17     -35.685  13.268   0.332  1.00 15.00      A    C  
ATOM    109  CG1 ILE A  17     -34.543  13.795   1.207  1.00 15.00      A    C  
ATOM    110  CG2 ILE A  17     -36.001  11.820   0.691  1.00 15.00      A    C  
ATOM    111  CD1 ILE A  17     -34.881  13.894   2.678  1.00 15.00      A    C  
ATOM    112  C   ILE A  17     -36.306  12.668  -2.042  1.00 15.00      A    C  
ATOM    113  O   ILE A  17     -36.032  11.567  -2.522  1.00 15.00      A    O  
ATOM    114  N   GLU A  18     -37.456  13.298  -2.275  1.00 15.00      A    N  
ATOM    115  HN  GLU A  18     -37.615  14.177  -1.865  1.00 15.00      A    H  
ATOM    116  CA  GLU A  18     -38.488  12.707  -3.115  1.00 15.00      A    C  
ATOM    117  CB  GLU A  18     -39.779  13.523  -3.091  1.00 15.00      A    C  
ATOM    118  CG  GLU A  18     -40.733  13.107  -1.984  1.00 15.00      A    C  
ATOM    119  CD  GLU A  18     -42.164  13.538  -2.249  1.00 15.00      A    C  
ATOM    120  OE1 GLU A  18     -42.862  12.846  -3.025  1.00 15.00      A    O  
ATOM    121  OE2 GLU A  18     -42.596  14.564  -1.674  1.00 15.00      A    O  
ATOM    122  C   GLU A  18     -37.989  12.510  -4.541  1.00 15.00      A    C  
ATOM    123  O   GLU A  18     -38.252  11.478  -5.156  1.00 15.00      A    O  
ATOM    124  N   SER A  19     -37.258  13.489  -5.069  1.00 15.00      A    N  
ATOM    125  HN  SER A  19     -37.102  14.314  -4.550  1.00 15.00      A    H  
ATOM    126  CA  SER A  19     -36.721  13.376  -6.418  1.00 15.00      A    C  
ATOM    127  CB  SER A  19     -36.116  14.694  -6.915  1.00 15.00      A    C  
ATOM    128  OG  SER A  19     -35.154  15.212  -6.016  1.00 15.00      A    O  
ATOM    129  HG  SER A  19     -35.068  14.626  -5.258  1.00 15.00      A    H  
ATOM    130  C   SER A  19     -35.724  12.225  -6.515  1.00 15.00      A    C  
ATOM    131  O   SER A  19     -35.666  11.537  -7.530  1.00 15.00      A    O  
ATOM    132  N   PHE A  20     -34.963  12.002  -5.442  1.00 15.00      A    N  
ATOM    133  HN  PHE A  20     -35.058  12.583  -4.656  1.00 15.00      A    H  
ATOM    134  CA  PHE A  20     -33.992  10.914  -5.410  1.00 15.00      A    C  
ATOM    135  CB  PHE A  20     -33.105  11.013  -4.162  1.00 15.00      A    C  
ATOM    136  CG  PHE A  20     -32.131   9.875  -4.007  1.00 15.00      A    C  
ATOM    137  CD1 PHE A  20     -32.287   8.946  -2.990  1.00 15.00      A    C  
ATOM    138  CD2 PHE A  20     -31.063   9.732  -4.879  1.00 15.00      A    C  
ATOM    139  CE1 PHE A  20     -31.398   7.898  -2.845  1.00 15.00      A    C  
ATOM    140  CE2 PHE A  20     -30.170   8.686  -4.740  1.00 15.00      A    C  
ATOM    141  CZ  PHE A  20     -30.338   7.767  -3.721  1.00 15.00      A    C  
ATOM    142  C   PHE A  20     -34.720   9.576  -5.442  1.00 15.00      A    C  
ATOM    143  O   PHE A  20     -34.338   8.663  -6.172  1.00 15.00      A    O  
ATOM    144  N   ILE A  21     -35.783   9.475  -4.650  1.00 15.00      A    N  
ATOM    145  HN  ILE A  21     -36.031  10.236  -4.081  1.00 15.00      A    H  
ATOM    146  CA  ILE A  21     -36.584   8.258  -4.602  1.00 15.00      A    C  
ATOM    147  CB  ILE A  21     -37.676   8.332  -3.510  1.00 15.00      A    C  
ATOM    148  CG1 ILE A  21     -37.052   8.638  -2.144  1.00 15.00      A    C  
ATOM    149  CG2 ILE A  21     -38.463   7.029  -3.449  1.00 15.00      A    C  
ATOM    150  CD1 ILE A  21     -38.063   8.997  -1.075  1.00 15.00      A    C  
ATOM    151  C   ILE A  21     -37.244   8.024  -5.958  1.00 15.00      A    C  
ATOM    152  O   ILE A  21     -37.316   6.894  -6.440  1.00 15.00      A    O  
ATOM    153  N   GLN A  22     -37.704   9.108  -6.574  1.00 15.00      A    N  
ATOM    154  HN  GLN A  22     -37.612   9.982  -6.133  1.00 15.00      A    H  
ATOM    155  CA  GLN A  22     -38.353   9.037  -7.878  1.00 15.00      A    C  
ATOM    156  CB  GLN A  22     -38.990  10.382  -8.239  1.00 15.00      A    C  
ATOM    157  CG  GLN A  22     -40.131  10.282  -9.238  1.00 15.00      A    C  
ATOM    158  CD  GLN A  22     -41.062   9.121  -8.941  1.00 15.00      A    C  
ATOM    159  OE1 GLN A  22     -40.942   8.048  -9.523  1.00 15.00      A    O  
ATOM    160  NE2 GLN A  22     -41.984   9.323  -8.015  1.00 15.00      A    N  
ATOM    161 HE21 GLN A  22     -42.016  10.197  -7.575  1.00 15.00      A    H  
ATOM    162 HE22 GLN A  22     -42.595   8.588  -7.808  1.00 15.00      A    H  
ATOM    163  C   GLN A  22     -37.364   8.606  -8.956  1.00 15.00      A    C  
ATOM    164  O   GLN A  22     -37.698   7.804  -9.824  1.00 15.00      A    O  
ATOM    165  N   GLU A  23     -36.149   9.140  -8.891  1.00 15.00      A    N  
ATOM    166  HN  GLU A  23     -35.947   9.790  -8.181  1.00 15.00      A    H  
ATOM    167  CA  GLU A  23     -35.105   8.795  -9.850  1.00 15.00      A    C  
ATOM    168  CB  GLU A  23     -33.829   9.597  -9.546  1.00 15.00      A    C  
ATOM    169  CG  GLU A  23     -32.562   9.082 -10.218  1.00 15.00      A    C  
ATOM    170  CD  GLU A  23     -31.585   8.473  -9.228  1.00 15.00      A    C  
ATOM    171  OE1 GLU A  23     -32.022   7.699  -8.356  1.00 15.00      A    O  
ATOM    172  OE2 GLU A  23     -30.374   8.755  -9.321  1.00 15.00      A    O  
ATOM    173  C   GLU A  23     -34.830   7.295  -9.792  1.00 15.00      A    C  
ATOM    174  O   GLU A  23     -34.755   6.618 -10.821  1.00 15.00      A    O  
ATOM    175  N   ARG A  24     -34.713   6.784  -8.575  1.00 15.00      A    N  
ATOM    176  HN  ARG A  24     -34.784   7.383  -7.799  1.00 15.00      A    H  
ATOM    177  CA  ARG A  24     -34.454   5.373  -8.356  1.00 15.00      A    C  
ATOM    178  CB  ARG A  24     -34.096   5.125  -6.890  1.00 15.00      A    C  
ATOM    179  CG  ARG A  24     -33.138   3.966  -6.666  1.00 15.00      A    C  
ATOM    180  CD  ARG A  24     -32.046   3.920  -7.729  1.00 15.00      A    C  
ATOM    181  NE  ARG A  24     -31.325   5.188  -7.865  1.00 15.00      A    N  
ATOM    182  HE  ARG A  24     -31.861   6.000  -8.069  1.00 15.00      A    H  
ATOM    183  CZ  ARG A  24     -30.010   5.319  -7.726  1.00 15.00      A    C  
ATOM    184  NH1 ARG A  24     -29.257   4.265  -7.433  1.00 15.00      A    N  
ATOM    185 HH11 ARG A  24     -29.702   3.311  -7.304  1.00 15.00      A    H  
ATOM    186 HH12 ARG A  24     -28.233   4.366  -7.327  1.00 15.00      A    H  
ATOM    187  NH2 ARG A  24     -29.444   6.505  -7.918  1.00 15.00      A    N  
ATOM    188 HH21 ARG A  24     -30.042   7.336  -8.183  1.00 15.00      A    H  
ATOM    189 HH22 ARG A  24     -28.421   6.625  -7.813  1.00 15.00      A    H  
ATOM    190  C   ARG A  24     -35.651   4.528  -8.778  1.00 15.00      A    C  
ATOM    191  O   ARG A  24     -35.491   3.464  -9.378  1.00 15.00      A    O  
ATOM    192  N   LEU A  25     -36.850   5.011  -8.470  1.00 15.00      A    N  
ATOM    193  HN  LEU A  25     -36.915   5.863  -7.982  1.00 15.00      A    H  
ATOM    194  CA  LEU A  25     -38.070   4.305  -8.834  1.00 15.00      A    C  
ATOM    195  CB  LEU A  25     -39.303   4.996  -8.244  1.00 15.00      A    C  
ATOM    196  CG  LEU A  25     -40.658   4.374  -8.597  1.00 15.00      A    C  
ATOM    197  CD1 LEU A  25     -40.744   2.938  -8.097  1.00 15.00      A    C  
ATOM    198  CD2 LEU A  25     -41.796   5.209  -8.034  1.00 15.00      A    C  
ATOM    199  C   LEU A  25     -38.186   4.212 -10.350  1.00 15.00      A    C  
ATOM    200  O   LEU A  25     -38.461   3.142 -10.894  1.00 15.00      A    O  
ATOM    201  N   GLN A  26     -37.952   5.335 -11.023  1.00 15.00      A    N  
ATOM    202  HN  GLN A  26     -37.741   6.157 -10.522  1.00 15.00      A    H  
ATOM    203  CA  GLN A  26     -38.014   5.391 -12.477  1.00 15.00      A    C  
ATOM    204  CB  GLN A  26     -37.704   6.806 -12.972  1.00 15.00      A    C  
ATOM    205  CG  GLN A  26     -37.867   6.983 -14.473  1.00 15.00      A    C  
ATOM    206  CD  GLN A  26     -39.313   7.164 -14.889  1.00 15.00      A    C  
ATOM    207  OE1 GLN A  26     -40.087   7.846 -14.217  1.00 15.00      A    O  
ATOM    208  NE2 GLN A  26     -39.695   6.534 -15.985  1.00 15.00      A    N  
ATOM    209 HE21 GLN A  26     -39.022   5.978 -16.466  1.00 15.00      A    H  
ATOM    210 HE22 GLN A  26     -40.619   6.636 -16.279  1.00 15.00      A    H  
ATOM    211  C   GLN A  26     -37.026   4.400 -13.084  1.00 15.00      A    C  
ATOM    212  O   GLN A  26     -37.379   3.622 -13.969  1.00 15.00      A    O  
ATOM    213  N   GLY A  27     -35.794   4.418 -12.577  1.00 15.00      A    N  
ATOM    214  HN  GLY A  27     -35.580   5.057 -11.860  1.00 15.00      A    H  
ATOM    215  CA  GLY A  27     -34.767   3.517 -13.069  1.00 15.00      A    C  
ATOM    216  C   GLY A  27     -35.173   2.060 -12.947  1.00 15.00      A    C  
ATOM    217  O   GLY A  27     -34.930   1.260 -13.853  1.00 15.00      A    O  
ATOM    218  N   LYS A  28     -35.799   1.719 -11.827  1.00 15.00      A    N  
ATOM    219  HN  LYS A  28     -35.957   2.404 -11.139  1.00 15.00      A    H  
ATOM    220  CA  LYS A  28     -36.252   0.355 -11.590  1.00 15.00      A    C  
ATOM    221  CB  LYS A  28     -36.643   0.167 -10.117  1.00 15.00      A    C  
ATOM    222  CG  LYS A  28     -37.288  -1.177  -9.792  1.00 15.00      A    C  
ATOM    223  CD  LYS A  28     -36.329  -2.334 -10.023  1.00 15.00      A    C  
ATOM    224  CE  LYS A  28     -36.990  -3.449 -10.821  1.00 15.00      A    C  
ATOM    225  NZ  LYS A  28     -36.018  -4.489 -11.254  1.00 15.00      A    N  
ATOM    226  HZ1 LYS A  28     -35.886  -5.195 -10.491  1.00 15.00      A    H  
ATOM    227  HZ2 LYS A  28     -35.097  -4.052 -11.469  1.00 15.00      A    H  
ATOM    228  HZ3 LYS A  28     -36.362  -4.976 -12.105  1.00 15.00      A    H  
ATOM    229  C   LYS A  28     -37.426   0.009 -12.504  1.00 15.00      A    C  
ATOM    230  O   LYS A  28     -37.535  -1.113 -12.990  1.00 15.00      A    O  
ATOM    231  N   LEU A  29     -38.294   0.985 -12.743  1.00 15.00      A    N  
ATOM    232  HN  LEU A  29     -38.142   1.871 -12.340  1.00 15.00      A    H  
ATOM    233  CA  LEU A  29     -39.465   0.784 -13.590  1.00 15.00      A    C  
ATOM    234  CB  LEU A  29     -40.450   1.946 -13.443  1.00 15.00      A    C  
ATOM    235  CG  LEU A  29     -41.188   2.044 -12.106  1.00 15.00      A    C  
ATOM    236  CD1 LEU A  29     -42.030   3.309 -12.054  1.00 15.00      A    C  
ATOM    237  CD2 LEU A  29     -42.051   0.812 -11.875  1.00 15.00      A    C  
ATOM    238  C   LEU A  29     -39.087   0.598 -15.057  1.00 15.00      A    C  
ATOM    239  O   LEU A  29     -39.533  -0.354 -15.701  1.00 15.00      A    O  
ATOM    240  N   ASP A  30     -38.264   1.504 -15.572  1.00 15.00      A    N  
ATOM    241  HN  ASP A  30     -37.945   2.241 -15.001  1.00 15.00      A    H  
ATOM    242  CA  ASP A  30     -37.828   1.454 -16.969  1.00 15.00      A    C  
ATOM    243  CB  ASP A  30     -36.927   2.649 -17.302  1.00 15.00      A    C  
ATOM    244  CG  ASP A  30     -37.697   3.847 -17.826  1.00 15.00      A    C  
ATOM    245  OD1 ASP A  30     -37.955   3.903 -19.045  1.00 15.00      A    O  
ATOM    246  OD2 ASP A  30     -38.036   4.738 -17.018  1.00 15.00      A    O  
ATOM    247  C   ASP A  30     -37.098   0.152 -17.287  1.00 15.00      A    C  
ATOM    248  O   ASP A  30     -37.385  -0.504 -18.289  1.00 15.00      A    O  
ATOM    249  N   LYS A  31     -36.170  -0.228 -16.416  1.00 15.00      A    N  
ATOM    250  HN  LYS A  31     -36.005   0.327 -15.623  1.00 15.00      A    H  
ATOM    251  CA  LYS A  31     -35.388  -1.446 -16.610  1.00 15.00      A    C  
ATOM    252  CB  LYS A  31     -34.177  -1.463 -15.677  1.00 15.00      A    C  
ATOM    253  CG  LYS A  31     -32.962  -0.725 -16.209  1.00 15.00      A    C  
ATOM    254  CD  LYS A  31     -31.719  -1.111 -15.427  1.00 15.00      A    C  
ATOM    255  CE  LYS A  31     -30.455  -0.612 -16.103  1.00 15.00      A    C  
ATOM    256  NZ  LYS A  31     -29.262  -1.357 -15.631  1.00 15.00      A    N  
ATOM    257  HZ1 LYS A  31     -29.319  -2.350 -15.922  1.00 15.00      A    H  
ATOM    258  HZ2 LYS A  31     -29.205  -1.323 -14.583  1.00 15.00      A    H  
ATOM    259  HZ3 LYS A  31     -28.393  -0.941 -16.019  1.00 15.00      A    H  
ATOM    260  C   LYS A  31     -36.212  -2.712 -16.394  1.00 15.00      A    C  
ATOM    261  O   LYS A  31     -35.842  -3.783 -16.865  1.00 15.00      A    O  
ATOM    262  N   LEU A  32     -37.324  -2.580 -15.687  1.00 15.00      A    N  
ATOM    263  HN  LEU A  32     -37.575  -1.694 -15.354  1.00 15.00      A    H  
ATOM    264  CA  LEU A  32     -38.186  -3.719 -15.395  1.00 15.00      A    C  
ATOM    265  CB  LEU A  32     -39.209  -3.339 -14.320  1.00 15.00      A    C  
ATOM    266  CG  LEU A  32     -39.287  -4.239 -13.085  1.00 15.00      A    C  
ATOM    267  CD1 LEU A  32     -40.379  -3.754 -12.143  1.00 15.00      A    C  
ATOM    268  CD2 LEU A  32     -39.518  -5.691 -13.474  1.00 15.00      A    C  
ATOM    269  C   LEU A  32     -38.927  -4.198 -16.636  1.00 15.00      A    C  
ATOM    270  O   LEU A  32     -39.234  -5.383 -16.758  1.00 15.00      A    O  
ATOM    271  N   GLN A  33     -39.213  -3.266 -17.547  1.00 15.00      A    N  
ATOM    272  HN  GLN A  33     -38.901  -2.349 -17.395  1.00 15.00      A    H  
ATOM    273  CA  GLN A  33     -39.961  -3.572 -18.773  1.00 15.00      A    C  
ATOM    274  CB  GLN A  33     -39.099  -4.397 -19.743  1.00 15.00      A    C  
ATOM    275  CG  GLN A  33     -37.693  -3.857 -19.959  1.00 15.00      A    C  
ATOM    276  CD  GLN A  33     -36.879  -4.703 -20.922  1.00 15.00      A    C  
ATOM    277  OE1 GLN A  33     -36.207  -5.654 -20.525  1.00 15.00      A    O  
ATOM    278  NE2 GLN A  33     -36.926  -4.355 -22.198  1.00 15.00      A    N  
ATOM    279 HE21 GLN A  33     -37.473  -3.584 -22.446  1.00 15.00      A    H  
ATOM    280 HE22 GLN A  33     -36.411  -4.887 -22.838  1.00 15.00      A    H  
ATOM    281  C   GLN A  33     -41.254  -4.338 -18.445  1.00 15.00      A    C  
ATOM    282  O   GLN A  33     -41.539  -5.367 -19.056  1.00 15.00      A    O  
ATOM    283  N   PRO A  34     -42.074  -3.840 -17.491  1.00 15.00      A    N  
ATOM    284  CA  PRO A  34     -43.291  -4.512 -17.078  1.00 15.00      A    C  
ATOM    285  CB  PRO A  34     -43.350  -4.164 -15.588  1.00 15.00      A    C  
ATOM    286  CG  PRO A  34     -42.635  -2.847 -15.453  1.00 15.00      A    C  
ATOM    287  CD  PRO A  34     -41.910  -2.582 -16.754  1.00 15.00      A    C  
ATOM    288  C   PRO A  34     -44.525  -3.979 -17.795  1.00 15.00      A    C  
ATOM    289  O   PRO A  34     -45.046  -2.912 -17.449  1.00 15.00      A    O  
ATOM    290  N   ASP A  35     -44.981  -4.726 -18.789  1.00 15.00      A    N  
ATOM    291  HN  ASP A  35     -44.515  -5.561 -19.012  1.00 15.00      A    H  
ATOM    292  CA  ASP A  35     -46.155  -4.348 -19.562  1.00 15.00      A    C  
ATOM    293  CB  ASP A  35     -46.175  -5.109 -20.890  1.00 15.00      A    C  
ATOM    294  CG  ASP A  35     -46.301  -4.187 -22.086  1.00 15.00      A    C  
ATOM    295  OD1 ASP A  35     -45.280  -3.953 -22.768  1.00 15.00      A    O  
ATOM    296  OD2 ASP A  35     -47.418  -3.691 -22.339  1.00 15.00      A    O  
ATOM    297  C   ASP A  35     -47.410  -4.665 -18.768  1.00 15.00      A    C  
ATOM    298  O   ASP A  35     -48.200  -3.777 -18.437  1.00 15.00      A    O  
ATOM    299  N   GLU A  36     -47.566  -5.931 -18.433  1.00 15.00      A    N  
ATOM    300  HN  GLU A  36     -46.884  -6.594 -18.710  1.00 15.00      A    H  
ATOM    301  CA  GLU A  36     -48.713  -6.380 -17.673  1.00 15.00      A    C  
ATOM    302  CB  GLU A  36     -49.411  -7.566 -18.352  1.00 15.00      A    C  
ATOM    303  CG  GLU A  36     -48.592  -8.251 -19.433  1.00 15.00      A    C  
ATOM    304  CD  GLU A  36     -47.331  -8.888 -18.889  1.00 15.00      A    C  
ATOM    305  OE1 GLU A  36     -47.404 -10.040 -18.425  1.00 15.00      A    O  
ATOM    306  OE2 GLU A  36     -46.270  -8.227 -18.916  1.00 15.00      A    O  
ATOM    307  C   GLU A  36     -48.335  -6.718 -16.236  1.00 15.00      A    C  
ATOM    308  O   GLU A  36     -47.331  -6.220 -15.712  1.00 15.00      A    O  
ATOM    309  N   ASP A  37     -49.177  -7.539 -15.604  1.00 15.00      A    N  
ATOM    310  HN  ASP A  37     -49.953  -7.868 -16.098  1.00 15.00      A    H  
ATOM    311  CA  ASP A  37     -49.006  -7.984 -14.211  1.00 15.00      A    C  
ATOM    312  CB  ASP A  37     -47.650  -8.624 -13.946  1.00 15.00      A    C  
ATOM    313  CG  ASP A  37     -47.669  -9.476 -12.693  1.00 15.00      A    C  
ATOM    314  OD1 ASP A  37     -48.462 -10.431 -12.641  1.00 15.00      A    O  
ATOM    315  OD2 ASP A  37     -46.864  -9.210 -11.772  1.00 15.00      A    O  
ATOM    316  C   ASP A  37     -49.293  -6.871 -13.211  1.00 15.00      A    C  
ATOM    317  O   ASP A  37     -49.681  -7.122 -12.072  1.00 15.00      A    O  
ATOM    318  N   ASP A  38     -49.069  -5.648 -13.656  1.00 15.00      A    N  
ATOM    319  HN  ASP A  38     -48.712  -5.545 -14.563  1.00 15.00      A    H  
ATOM    320  CA  ASP A  38     -49.315  -4.449 -12.870  1.00 15.00      A    C  
ATOM    321  CB  ASP A  38     -50.803  -4.207 -12.641  1.00 15.00      A    C  
ATOM    322  CG  ASP A  38     -51.193  -2.799 -13.029  1.00 15.00      A    C  
ATOM    323  OD1 ASP A  38     -52.357  -2.422 -12.809  1.00 15.00      A    O  
ATOM    324  OD2 ASP A  38     -50.323  -2.062 -13.549  1.00 15.00      A    O  
ATOM    325  C   ASP A  38     -48.528  -4.375 -11.569  1.00 15.00      A    C  
ATOM    326  O   ASP A  38     -49.006  -3.826 -10.572  1.00 15.00      A    O  
ATOM    327  N   LYS A  39     -47.300  -4.896 -11.586  1.00 15.00      A    N  
ATOM    328  HN  LYS A  39     -46.986  -5.343 -12.401  1.00 15.00      A    H  
ATOM    329  CA  LYS A  39     -46.433  -4.843 -10.402  1.00 15.00      A    C  
ATOM    330  CB  LYS A  39     -45.113  -5.599 -10.616  1.00 15.00      A    C  
ATOM    331  CG  LYS A  39     -45.160  -6.778 -11.568  1.00 15.00      A    C  
ATOM    332  CD  LYS A  39     -43.790  -7.436 -11.669  1.00 15.00      A    C  
ATOM    333  CE  LYS A  39     -43.777  -8.555 -12.703  1.00 15.00      A    C  
ATOM    334  NZ  LYS A  39     -44.320  -9.839 -12.163  1.00 15.00      A    N  
ATOM    335  HZ1 LYS A  39     -44.527 -10.490 -12.939  1.00 15.00      A    H  
ATOM    336  HZ2 LYS A  39     -45.211  -9.670 -11.636  1.00 15.00      A    H  
ATOM    337  HZ3 LYS A  39     -43.627 -10.285 -11.527  1.00 15.00      A    H  
ATOM    338  C   LYS A  39     -46.086  -3.391 -10.098  1.00 15.00      A    C  
ATOM    339  O   LYS A  39     -45.566  -3.073  -9.031  1.00 15.00      A    O  
ATOM    340  N   ARG A  40     -46.381  -2.526 -11.069  1.00 15.00      A    N  
ATOM    341  HN  ARG A  40     -46.815  -2.871 -11.879  1.00 15.00      A    H  
ATOM    342  CA  ARG A  40     -46.111  -1.096 -10.978  1.00 15.00      A    C  
ATOM    343  CB  ARG A  40     -46.692  -0.371 -12.202  1.00 15.00      A    C  
ATOM    344  CG  ARG A  40     -46.229  -0.922 -13.547  1.00 15.00      A    C  
ATOM    345  CD  ARG A  40     -46.913  -0.210 -14.710  1.00 15.00      A    C  
ATOM    346  NE  ARG A  40     -46.510  -0.753 -16.014  1.00 15.00      A    N  
ATOM    347  HE  ARG A  40     -45.869  -1.502 -16.017  1.00 15.00      A    H  
ATOM    348  CZ  ARG A  40     -46.972  -0.307 -17.184  1.00 15.00      A    C  
ATOM    349  NH1 ARG A  40     -47.853   0.686 -17.215  1.00 15.00      A    N  
ATOM    350 HH11 ARG A  40     -48.216   1.036 -18.125  1.00 15.00      A    H  
ATOM    351 HH12 ARG A  40     -48.188   1.114 -16.327  1.00 15.00      A    H  
ATOM    352  NH2 ARG A  40     -46.554  -0.861 -18.319  1.00 15.00      A    N  
ATOM    353 HH21 ARG A  40     -46.909  -0.522 -19.238  1.00 15.00      A    H  
ATOM    354 HH22 ARG A  40     -45.866  -1.654 -18.294  1.00 15.00      A    H  
ATOM    355  C   ARG A  40     -46.685  -0.492  -9.700  1.00 15.00      A    C  
ATOM    356  O   ARG A  40     -46.020   0.287  -9.023  1.00 15.00      A    O  
ATOM    357  N   GLN A  41     -47.908  -0.878  -9.363  1.00 15.00      A    N  
ATOM    358  HN  GLN A  41     -48.375  -1.536  -9.925  1.00 15.00      A    H  
ATOM    359  CA  GLN A  41     -48.573  -0.359  -8.175  1.00 15.00      A    C  
ATOM    360  CB  GLN A  41     -50.027  -0.817  -8.126  1.00 15.00      A    C  
ATOM    361  CG  GLN A  41     -50.992   0.158  -8.777  1.00 15.00      A    C  
ATOM    362  CD  GLN A  41     -52.262  -0.514  -9.249  1.00 15.00      A    C  
ATOM    363  OE1 GLN A  41     -53.227  -0.647  -8.499  1.00 15.00      A    O  
ATOM    364  NE2 GLN A  41     -52.271  -0.932 -10.498  1.00 15.00      A    N  
ATOM    365 HE21 GLN A  41     -51.473  -0.787 -11.045  1.00 15.00      A    H  
ATOM    366 HE22 GLN A  41     -53.075  -1.384 -10.833  1.00 15.00      A    H  
ATOM    367  C   GLN A  41     -47.840  -0.734  -6.891  1.00 15.00      A    C  
ATOM    368  O   GLN A  41     -47.702   0.088  -5.988  1.00 15.00      A    O  
ATOM    369  N   THR A  42     -47.355  -1.968  -6.823  1.00 15.00      A    N  
ATOM    370  HN  THR A  42     -47.482  -2.574  -7.583  1.00 15.00      A    H  
ATOM    371  CA  THR A  42     -46.636  -2.443  -5.644  1.00 15.00      A    C  
ATOM    372  CB  THR A  42     -46.319  -3.952  -5.745  1.00 15.00      A    C  
ATOM    373  OG1 THR A  42     -46.065  -4.486  -4.440  1.00 15.00      A    O  
ATOM    374  HG1 THR A  42     -45.684  -5.363  -4.524  1.00 15.00      A    H  
ATOM    375  CG2 THR A  42     -47.479  -4.711  -6.380  1.00 15.00      A    C  
ATOM    376  C   THR A  42     -45.331  -1.672  -5.469  1.00 15.00      A    C  
ATOM    377  O   THR A  42     -44.957  -1.291  -4.356  1.00 15.00      A    O  
ATOM    378  N   LEU A  43     -44.654  -1.428  -6.584  1.00 15.00      A    N  
ATOM    379  HN  LEU A  43     -45.018  -1.740  -7.440  1.00 15.00      A    H  
ATOM    380  CA  LEU A  43     -43.391  -0.707  -6.572  1.00 15.00      A    C  
ATOM    381  CB  LEU A  43     -42.714  -0.771  -7.947  1.00 15.00      A    C  
ATOM    382  CG  LEU A  43     -41.668  -1.876  -8.146  1.00 15.00      A    C  
ATOM    383  CD1 LEU A  43     -40.482  -1.672  -7.216  1.00 15.00      A    C  
ATOM    384  CD2 LEU A  43     -42.281  -3.257  -7.952  1.00 15.00      A    C  
ATOM    385  C   LEU A  43     -43.587   0.743  -6.135  1.00 15.00      A    C  
ATOM    386  O   LEU A  43     -42.789   1.279  -5.365  1.00 15.00      A    O  
ATOM    387  N   LEU A  44     -44.670   1.358  -6.606  1.00 15.00      A    N  
ATOM    388  HN  LEU A  44     -45.279   0.863  -7.197  1.00 15.00      A    H  
ATOM    389  CA  LEU A  44     -44.977   2.748  -6.273  1.00 15.00      A    C  
ATOM    390  CB  LEU A  44     -45.978   3.344  -7.265  1.00 15.00      A    C  
ATOM    391  CG  LEU A  44     -45.384   4.178  -8.403  1.00 15.00      A    C  
ATOM    392  CD1 LEU A  44     -45.190   3.334  -9.654  1.00 15.00      A    C  
ATOM    393  CD2 LEU A  44     -46.255   5.389  -8.695  1.00 15.00      A    C  
ATOM    394  C   LEU A  44     -45.502   2.896  -4.847  1.00 15.00      A    C  
ATOM    395  O   LEU A  44     -45.691   4.010  -4.357  1.00 15.00      A    O  
ATOM    396  N   ALA A  45     -45.754   1.778  -4.189  1.00 15.00      A    N  
ATOM    397  HN  ALA A  45     -45.618   0.917  -4.636  1.00 15.00      A    H  
ATOM    398  CA  ALA A  45     -46.239   1.802  -2.820  1.00 15.00      A    C  
ATOM    399  CB  ALA A  45     -47.264   0.701  -2.597  1.00 15.00      A    C  
ATOM    400  C   ALA A  45     -45.075   1.658  -1.846  1.00 15.00      A    C  
ATOM    401  O   ALA A  45     -44.974   2.393  -0.861  1.00 15.00      A    O  
ATOM    402  N   THR A  46     -44.188   0.720  -2.148  1.00 15.00      A    N  
ATOM    403  HN  THR A  46     -44.321   0.186  -2.961  1.00 15.00      A    H  
ATOM    404  CA  THR A  46     -43.028   0.455  -1.312  1.00 15.00      A    C  
ATOM    405  CB  THR A  46     -42.457  -0.953  -1.598  1.00 15.00      A    C  
ATOM    406  OG1 THR A  46     -41.153  -1.092  -1.011  1.00 15.00      A    O  
ATOM    407  HG1 THR A  46     -41.245  -1.389  -0.099  1.00 15.00      A    H  
ATOM    408  CG2 THR A  46     -43.380  -2.028  -1.044  1.00 15.00      A    C  
ATOM    409  C   THR A  46     -41.929   1.497  -1.519  1.00 15.00      A    C  
ATOM    410  O   THR A  46     -41.651   2.312  -0.637  1.00 15.00      A    O  
ATOM    411  N   HIS A  47     -41.320   1.482  -2.695  1.00 15.00      A    N  
ATOM    412  HN  HIS A  47     -41.625   0.854  -3.385  1.00 15.00      A    H  
ATOM    413  CA  HIS A  47     -40.235   2.400  -3.002  1.00 15.00      A    C  
ATOM    414  CB  HIS A  47     -39.164   1.709  -3.852  1.00 15.00      A    C  
ATOM    415  CG  HIS A  47     -38.154   0.923  -3.066  1.00 15.00      A    C  
ATOM    416  ND1 HIS A  47     -38.481   0.120  -1.987  1.00 15.00      A    N  
ATOM    417  HD1 HIS A  47     -39.387  -0.026  -1.627  1.00 15.00      A    H  
ATOM    418  CD2 HIS A  47     -36.808   0.827  -3.206  1.00 15.00      A    C  
ATOM    419  CE1 HIS A  47     -37.380  -0.435  -1.505  1.00 15.00      A    C  
ATOM    420  NE2 HIS A  47     -36.354  -0.021  -2.226  1.00 15.00      A    N  
ATOM    421  HE2 HIS A  47     -35.416  -0.273  -2.079  1.00 15.00      A    H  
ATOM    422  C   HIS A  47     -40.742   3.655  -3.697  1.00 15.00      A    C  
ATOM    423  O   HIS A  47     -40.596   3.801  -4.909  1.00 15.00      A    O  
ATOM    424  N   ARG A  48     -41.340   4.552  -2.918  1.00 15.00      A    N  
ATOM    425  HN  ARG A  48     -41.423   4.365  -1.959  1.00 15.00      A    H  
ATOM    426  CA  ARG A  48     -41.868   5.807  -3.443  1.00 15.00      A    C  
ATOM    427  CB  ARG A  48     -42.973   5.550  -4.475  1.00 15.00      A    C  
ATOM    428  CG  ARG A  48     -43.575   6.807  -5.079  1.00 15.00      A    C  
ATOM    429  CD  ARG A  48     -44.979   7.042  -4.552  1.00 15.00      A    C  
ATOM    430  NE  ARG A  48     -45.166   8.409  -4.071  1.00 15.00      A    N  
ATOM    431  HE  ARG A  48     -44.355   8.911  -3.813  1.00 15.00      A    H  
ATOM    432  CZ  ARG A  48     -46.354   8.998  -3.954  1.00 15.00      A    C  
ATOM    433  NH1 ARG A  48     -47.460   8.331  -4.279  1.00 15.00      A    N  
ATOM    434 HH11 ARG A  48     -47.396   7.347  -4.624  1.00 15.00      A    H  
ATOM    435 HH12 ARG A  48     -48.393   8.785  -4.193  1.00 15.00      A    H  
ATOM    436  NH2 ARG A  48     -46.436  10.254  -3.531  1.00 15.00      A    N  
ATOM    437 HH21 ARG A  48     -47.363  10.719  -3.439  1.00 15.00      A    H  
ATOM    438 HH22 ARG A  48     -45.567  10.788  -3.291  1.00 15.00      A    H  
ATOM    439  C   ARG A  48     -42.388   6.685  -2.311  1.00 15.00      A    C  
ATOM    440  O   ARG A  48     -42.354   7.911  -2.395  1.00 15.00      A    O  
ATOM    441  N   ARG A  49     -42.883   6.053  -1.258  1.00 15.00      A    N  
ATOM    442  HN  ARG A  49     -42.897   5.074  -1.246  1.00 15.00      A    H  
ATOM    443  CA  ARG A  49     -43.403   6.788  -0.116  1.00 15.00      A    C  
ATOM    444  CB  ARG A  49     -44.743   6.202   0.337  1.00 15.00      A    C  
ATOM    445  CG  ARG A  49     -45.924   7.144   0.169  1.00 15.00      A    C  
ATOM    446  CD  ARG A  49     -47.086   6.730   1.062  1.00 15.00      A    C  
ATOM    447  NE  ARG A  49     -48.292   7.521   0.805  1.00 15.00      A    N  
ATOM    448  HE  ARG A  49     -48.706   7.428  -0.081  1.00 15.00      A    H  
ATOM    449  CZ  ARG A  49     -48.859   8.338   1.696  1.00 15.00      A    C  
ATOM    450  NH1 ARG A  49     -48.329   8.480   2.908  1.00 15.00      A    N  
ATOM    451 HH11 ARG A  49     -48.772   9.118   3.605  1.00 15.00      A    H  
ATOM    452 HH12 ARG A  49     -47.470   7.952   3.168  1.00 15.00      A    H  
ATOM    453  NH2 ARG A  49     -49.965   9.004   1.379  1.00 15.00      A    N  
ATOM    454 HH21 ARG A  49     -50.411   9.642   2.073  1.00 15.00      A    H  
ATOM    455 HH22 ARG A  49     -50.396   8.889   0.438  1.00 15.00      A    H  
ATOM    456  C   ARG A  49     -42.413   6.765   1.043  1.00 15.00      A    C  
ATOM    457  O   ARG A  49     -41.320   6.207   0.926  1.00 15.00      A    O  
ATOM    458  N   GLU A  50     -42.820   7.361   2.166  1.00 15.00      A    N  
ATOM    459  HN  GLU A  50     -43.690   7.803   2.171  1.00 15.00      A    H  
ATOM    460  CA  GLU A  50     -42.001   7.419   3.381  1.00 15.00      A    C  
ATOM    461  CB  GLU A  50     -42.760   8.175   4.471  1.00 15.00      A    C  
ATOM    462  CG  GLU A  50     -43.223   9.552   4.051  1.00 15.00      A    C  
ATOM    463  CD  GLU A  50     -42.154  10.599   4.249  1.00 15.00      A    C  
ATOM    464  OE1 GLU A  50     -42.510  11.736   4.590  1.00 15.00      A    O  
ATOM    465  OE2 GLU A  50     -40.964  10.288   4.068  1.00 15.00      A    O  
ATOM    466  C   GLU A  50     -41.665   6.024   3.894  1.00 15.00      A    C  
ATOM    467  O   GLU A  50     -40.787   5.854   4.737  1.00 15.00      A    O  
ATOM    468  N   ALA A  51     -42.378   5.029   3.377  1.00 15.00      A    N  
ATOM    469  HN  ALA A  51     -43.057   5.236   2.705  1.00 15.00      A    H  
ATOM    470  CA  ALA A  51     -42.168   3.644   3.768  1.00 15.00      A    C  
ATOM    471  CB  ALA A  51     -43.164   2.742   3.054  1.00 15.00      A    C  
ATOM    472  C   ALA A  51     -40.740   3.204   3.464  1.00 15.00      A    C  
ATOM    473  O   ALA A  51     -40.182   2.359   4.162  1.00 15.00      A    O  
ATOM    474  N   TRP A  52     -40.147   3.802   2.431  1.00 15.00      A    N  
ATOM    475  HN  TRP A  52     -40.639   4.486   1.928  1.00 15.00      A    H  
ATOM    476  CA  TRP A  52     -38.787   3.475   2.038  1.00 15.00      A    C  
ATOM    477  CB  TRP A  52     -38.403   4.197   0.745  1.00 15.00      A    C  
ATOM    478  CG  TRP A  52     -37.027   3.848   0.263  1.00 15.00      A    C  
ATOM    479  CD1 TRP A  52     -36.647   2.693  -0.351  1.00 15.00      A    C  
ATOM    480  CD2 TRP A  52     -35.846   4.650   0.368  1.00 15.00      A    C  
ATOM    481  NE1 TRP A  52     -35.306   2.729  -0.645  1.00 15.00      A    N  
ATOM    482  HE1 TRP A  52     -34.795   2.015  -1.088  1.00 15.00      A    H  
ATOM    483  CE2 TRP A  52     -34.791   3.918  -0.210  1.00 15.00      A    C  
ATOM    484  CE3 TRP A  52     -35.577   5.917   0.892  1.00 15.00      A    C  
ATOM    485  CZ2 TRP A  52     -33.491   4.407  -0.279  1.00 15.00      A    C  
ATOM    486  CZ3 TRP A  52     -34.285   6.400   0.823  1.00 15.00      A    C  
ATOM    487  CH2 TRP A  52     -33.259   5.647   0.241  1.00 15.00      A    C  
ATOM    488  C   TRP A  52     -37.807   3.830   3.147  1.00 15.00      A    C  
ATOM    489  O   TRP A  52     -36.865   3.092   3.408  1.00 15.00      A    O  
ATOM    490  N   LEU A  53     -38.043   4.956   3.808  1.00 15.00      A    N  
ATOM    491  HN  LEU A  53     -38.824   5.500   3.569  1.00 15.00      A    H  
ATOM    492  CA  LEU A  53     -37.174   5.393   4.887  1.00 15.00      A    C  
ATOM    493  CB  LEU A  53     -37.538   6.806   5.349  1.00 15.00      A    C  
ATOM    494  CG  LEU A  53     -37.290   7.926   4.336  1.00 15.00      A    C  
ATOM    495  CD1 LEU A  53     -37.739   9.267   4.893  1.00 15.00      A    C  
ATOM    496  CD2 LEU A  53     -35.821   7.978   3.939  1.00 15.00      A    C  
ATOM    497  C   LEU A  53     -37.227   4.404   6.046  1.00 15.00      A    C  
ATOM    498  O   LEU A  53     -36.221   4.147   6.700  1.00 15.00      A    O  
ATOM    499  N   ALA A  54     -38.404   3.830   6.271  1.00 15.00      A    N  
ATOM    500  HN  ALA A  54     -39.166   4.075   5.705  1.00 15.00      A    H  
ATOM    501  CA  ALA A  54     -38.592   2.852   7.334  1.00 15.00      A    C  
ATOM    502  CB  ALA A  54     -40.074   2.624   7.583  1.00 15.00      A    C  
ATOM    503  C   ALA A  54     -37.915   1.540   6.955  1.00 15.00      A    C  
ATOM    504  O   ALA A  54     -37.245   0.907   7.774  1.00 15.00      A    O  
ATOM    505  N   ASP A  55     -38.100   1.143   5.703  1.00 15.00      A    N  
ATOM    506  HN  ASP A  55     -38.651   1.698   5.105  1.00 15.00      A    H  
ATOM    507  CA  ASP A  55     -37.512  -0.084   5.182  1.00 15.00      A    C  
ATOM    508  CB  ASP A  55     -38.130  -0.429   3.818  1.00 15.00      A    C  
ATOM    509  CG  ASP A  55     -37.141  -0.896   2.768  1.00 15.00      A    C  
ATOM    510  OD1 ASP A  55     -37.010  -0.212   1.733  1.00 15.00      A    O  
ATOM    511  OD2 ASP A  55     -36.513  -1.959   2.965  1.00 15.00      A    O  
ATOM    512  C   ASP A  55     -35.985   0.029   5.141  1.00 15.00      A    C  
ATOM    513  O   ASP A  55     -35.277  -0.873   5.596  1.00 15.00      A    O  
ATOM    514  N   ALA A  56     -35.486   1.152   4.632  1.00 15.00      A    N  
ATOM    515  HN  ALA A  56     -36.101   1.829   4.258  1.00 15.00      A    H  
ATOM    516  CA  ALA A  56     -34.051   1.394   4.572  1.00 15.00      A    C  
ATOM    517  CB  ALA A  56     -33.754   2.669   3.797  1.00 15.00      A    C  
ATOM    518  C   ALA A  56     -33.448   1.464   5.975  1.00 15.00      A    C  
ATOM    519  O   ALA A  56     -32.390   0.897   6.220  1.00 15.00      A    O  
ATOM    520  N   ALA A  57     -34.136   2.147   6.898  1.00 15.00      A    N  
ATOM    521  HN  ALA A  57     -34.975   2.595   6.634  1.00 15.00      A    H  
ATOM    522  CA  ALA A  57     -33.662   2.273   8.287  1.00 15.00      A    C  
ATOM    523  CB  ALA A  57     -34.586   3.170   9.099  1.00 15.00      A    C  
ATOM    524  C   ALA A  57     -33.543   0.907   8.948  1.00 15.00      A    C  
ATOM    525  O   ALA A  57     -32.608   0.647   9.706  1.00 15.00      A    O  
ATOM    526  N   ARG A  58     -34.479   0.033   8.622  1.00 15.00      A    N  
ATOM    527  HN  ARG A  58     -35.180   0.307   7.992  1.00 15.00      A    H  
ATOM    528  CA  ARG A  58     -34.502  -1.314   9.161  1.00 15.00      A    C  
ATOM    529  CB  ARG A  58     -35.865  -1.948   8.887  1.00 15.00      A    C  
ATOM    530  CG  ARG A  58     -36.100  -3.297   9.550  1.00 15.00      A    C  
ATOM    531  CD  ARG A  58     -35.934  -4.431   8.557  1.00 15.00      A    C  
ATOM    532  NE  ARG A  58     -36.542  -4.126   7.263  1.00 15.00      A    N  
ATOM    533  HE  ARG A  58     -36.975  -3.251   7.165  1.00 15.00      A    H  
ATOM    534  CZ  ARG A  58     -36.532  -4.962   6.225  1.00 15.00      A    C  
ATOM    535  NH1 ARG A  58     -35.951  -6.152   6.340  1.00 15.00      A    N  
ATOM    536 HH11 ARG A  58     -35.501  -6.429   7.239  1.00 15.00      A    H  
ATOM    537 HH12 ARG A  58     -35.939  -6.810   5.535  1.00 15.00      A    H  
ATOM    538  NH2 ARG A  58     -37.075  -4.602   5.067  1.00 15.00      A    N  
ATOM    539 HH21 ARG A  58     -37.508  -3.656   4.956  1.00 15.00      A    H  
ATOM    540 HH22 ARG A  58     -37.066  -5.256   4.259  1.00 15.00      A    H  
ATOM    541  C   ARG A  58     -33.379  -2.154   8.559  1.00 15.00      A    C  
ATOM    542  O   ARG A  58     -33.008  -3.195   9.104  1.00 15.00      A    O  
ATOM    543  N   ARG A  59     -32.822  -1.687   7.446  1.00 15.00      A    N  
ATOM    544  HN  ARG A  59     -33.135  -0.834   7.064  1.00 15.00      A    H  
ATOM    545  CA  ARG A  59     -31.746  -2.397   6.797  1.00 15.00      A    C  
ATOM    546  CB  ARG A  59     -31.944  -2.452   5.293  1.00 15.00      A    C  
ATOM    547  CG  ARG A  59     -33.078  -3.359   4.861  1.00 15.00      A    C  
ATOM    548  CD  ARG A  59     -33.122  -3.490   3.345  1.00 15.00      A    C  
ATOM    549  NE  ARG A  59     -33.449  -2.222   2.691  1.00 15.00      A    N  
ATOM    550  HE  ARG A  59     -33.870  -1.534   3.241  1.00 15.00      A    H  
ATOM    551  CZ  ARG A  59     -33.174  -1.931   1.423  1.00 15.00      A    C  
ATOM    552  NH1 ARG A  59     -32.532  -2.804   0.641  1.00 15.00      A    N  
ATOM    553 HH11 ARG A  59     -32.308  -2.571  -0.348  1.00 15.00      A    H  
ATOM    554 HH12 ARG A  59     -32.243  -3.724   1.028  1.00 15.00      A    H  
ATOM    555  NH2 ARG A  59     -33.656  -0.827   0.905  1.00 15.00      A    N  
ATOM    556 HH21 ARG A  59     -33.444  -0.584  -0.087  1.00 15.00      A    H  
ATOM    557 HH22 ARG A  59     -34.261  -0.190   1.480  1.00 15.00      A    H  
ATOM    558  C   ARG A  59     -30.404  -1.789   7.140  1.00 15.00      A    C  
ATOM    559  O   ARG A  59     -29.368  -2.295   6.723  1.00 15.00      A    O  
ATOM    560  N   VAL A  60     -30.425  -0.713   7.916  1.00 15.00      A    N  
ATOM    561  HN  VAL A  60     -31.298  -0.345   8.203  1.00 15.00      A    H  
ATOM    562  CA  VAL A  60     -29.180  -0.054   8.334  1.00 15.00      A    C  
ATOM    563  CB  VAL A  60     -29.438   1.310   9.014  1.00 15.00      A    C  
ATOM    564  CG1 VAL A  60     -28.127   1.972   9.404  1.00 15.00      A    C  
ATOM    565  CG2 VAL A  60     -30.210   2.221   8.076  1.00 15.00      A    C  
ATOM    566  C   VAL A  60     -28.410  -0.974   9.277  1.00 15.00      A    C  
ATOM    567  O   VAL A  60     -27.189  -0.896   9.407  1.00 15.00      A    O  
ATOM    568  N   GLY A  61     -29.152  -1.873   9.910  1.00 15.00      A    N  
ATOM    569  HN  GLY A  61     -30.118  -1.885   9.747  1.00 15.00      A    H  
ATOM    570  CA  GLY A  61     -28.563  -2.832  10.819  1.00 15.00      A    C  
ATOM    571  C   GLY A  61     -27.728  -3.850  10.071  1.00 15.00      A    C  
ATOM    572  O   GLY A  61     -26.972  -4.612  10.671  1.00 15.00      A    O  
ATOM    573  N   GLN A  62     -27.867  -3.861   8.749  1.00 15.00      A    N  
ATOM    574  HN  GLN A  62     -28.491  -3.231   8.326  1.00 15.00      A    H  
ATOM    575  CA  GLN A  62     -27.124  -4.782   7.907  1.00 15.00      A    C  
ATOM    576  CB  GLN A  62     -28.045  -5.373   6.837  1.00 15.00      A    C  
ATOM    577  CG  GLN A  62     -29.363  -5.902   7.378  1.00 15.00      A    C  
ATOM    578  CD  GLN A  62     -30.226  -6.520   6.302  1.00 15.00      A    C  
ATOM    579  OE1 GLN A  62     -30.174  -6.120   5.140  1.00 15.00      A    O  
ATOM    580  NE2 GLN A  62     -31.021  -7.505   6.677  1.00 15.00      A    N  
ATOM    581 HE21 GLN A  62     -31.010  -7.775   7.620  1.00 15.00      A    H  
ATOM    582 HE22 GLN A  62     -31.580  -7.929   5.997  1.00 15.00      A    H  
ATOM    583  C   GLN A  62     -25.948  -4.074   7.237  1.00 15.00      A    C  
ATOM    584  O   GLN A  62     -25.234  -4.668   6.434  1.00 15.00      A    O  
ATOM    585  N   LEU A  63     -25.754  -2.799   7.558  1.00 15.00      A    N  
ATOM    586  HN  LEU A  63     -26.354  -2.366   8.205  1.00 15.00      A    H  
ATOM    587  CA  LEU A  63     -24.661  -2.029   6.978  1.00 15.00      A    C  
ATOM    588  CB  LEU A  63     -25.180  -0.993   5.981  1.00 15.00      A    C  
ATOM    589  CG  LEU A  63     -25.338  -1.457   4.532  1.00 15.00      A    C  
ATOM    590  CD1 LEU A  63     -25.509  -0.258   3.613  1.00 15.00      A    C  
ATOM    591  CD2 LEU A  63     -24.149  -2.301   4.097  1.00 15.00      A    C  
ATOM    592  C   LEU A  63     -23.842  -1.332   8.053  1.00 15.00      A    C  
ATOM    593  O   LEU A  63     -24.370  -0.918   9.087  1.00 15.00      A    O  
ATOM    594  N   GLN A  64     -22.550  -1.210   7.807  1.00 15.00      A    N  
ATOM    595  HN  GLN A  64     -22.184  -1.582   6.973  1.00 15.00      A    H  
ATOM    596  CA  GLN A  64     -21.655  -0.549   8.738  1.00 15.00      A    C  
ATOM    597  CB  GLN A  64     -21.152  -1.522   9.807  1.00 15.00      A    C  
ATOM    598  CG  GLN A  64     -20.525  -0.834  11.008  1.00 15.00      A    C  
ATOM    599  CD  GLN A  64     -19.656  -1.757  11.838  1.00 15.00      A    C  
ATOM    600  OE1 GLN A  64     -19.910  -2.956  11.934  1.00 15.00      A    O  
ATOM    601  NE2 GLN A  64     -18.623  -1.195  12.444  1.00 15.00      A    N  
ATOM    602 HE21 GLN A  64     -18.485  -0.232  12.323  1.00 15.00      A    H  
ATOM    603 HE22 GLN A  64     -18.028  -1.767  12.980  1.00 15.00      A    H  
ATOM    604  C   GLN A  64     -20.478   0.080   8.006  1.00 15.00      A    C  
ATOM    605  O   GLN A  64     -19.850  -0.559   7.158  1.00 15.00      A    O  
ATOM    606  N   LEU A  65     -20.209   1.336   8.322  1.00 15.00      A    N  
ATOM    607  HN  LEU A  65     -20.770   1.787   8.990  1.00 15.00      A    H  
ATOM    608  CA  LEU A  65     -19.094   2.058   7.732  1.00 15.00      A    C  
ATOM    609  CB  LEU A  65     -19.366   3.563   7.747  1.00 15.00      A    C  
ATOM    610  CG  LEU A  65     -20.562   4.044   6.926  1.00 15.00      A    C  
ATOM    611  CD1 LEU A  65     -20.732   5.549   7.063  1.00 15.00      A    C  
ATOM    612  CD2 LEU A  65     -20.401   3.653   5.465  1.00 15.00      A    C  
ATOM    613  C   LEU A  65     -17.865   1.752   8.563  1.00 15.00      A    C  
ATOM    614  O   LEU A  65     -17.935   1.774   9.792  1.00 15.00      A    O  
ATOM    615  N   VAL A  66     -16.750   1.453   7.918  1.00 15.00      A    N  
ATOM    616  HN  VAL A  66     -16.734   1.464   6.932  1.00 15.00      A    H  
ATOM    617  CA  VAL A  66     -15.548   1.110   8.658  1.00 15.00      A    C  
ATOM    618  CB  VAL A  66     -15.387  -0.416   8.797  1.00 15.00      A    C  
ATOM    619  CG1 VAL A  66     -16.314  -0.953   9.873  1.00 15.00      A    C  
ATOM    620  CG2 VAL A  66     -15.655  -1.104   7.469  1.00 15.00      A    C  
ATOM    621  C   VAL A  66     -14.270   1.685   8.066  1.00 15.00      A    C  
ATOM    622  O   VAL A  66     -14.161   1.918   6.862  1.00 15.00      A    O  
ATOM    623  N   THR A  67     -13.315   1.924   8.951  1.00 15.00      A    N  
ATOM    624  HN  THR A  67     -13.502   1.756   9.901  1.00 15.00      A    H  
ATOM    625  CA  THR A  67     -12.007   2.425   8.576  1.00 15.00      A    C  
ATOM    626  CB  THR A  67     -11.565   3.555   9.529  1.00 15.00      A    C  
ATOM    627  OG1 THR A  67     -12.563   4.580   9.550  1.00 15.00      A    O  
ATOM    628  HG1 THR A  67     -13.442   4.181   9.470  1.00 15.00      A    H  
ATOM    629  CG2 THR A  67     -10.241   4.157   9.088  1.00 15.00      A    C  
ATOM    630  C   THR A  67     -11.030   1.265   8.693  1.00 15.00      A    C  
ATOM    631  O   THR A  67     -10.058   1.154   7.943  1.00 15.00      A    O  
ATOM    632  N   HIS A  68     -11.335   0.387   9.640  1.00 15.00      A    N  
ATOM    633  HN  HIS A  68     -12.142   0.535  10.182  1.00 15.00      A    H  
ATOM    634  CA  HIS A  68     -10.534  -0.791   9.907  1.00 15.00      A    C  
ATOM    635  CB  HIS A  68      -9.933  -0.709  11.311  1.00 15.00      A    C  
ATOM    636  CG  HIS A  68      -9.145   0.540  11.566  1.00 15.00      A    C  
ATOM    637  ND1 HIS A  68      -9.583   1.494  12.450  1.00 15.00      A    N  
ATOM    638  CD2 HIS A  68      -7.969   0.942  11.023  1.00 15.00      A    C  
ATOM    639  CE1 HIS A  68      -8.673   2.452  12.427  1.00 15.00      A    C  
ATOM    640  NE2 HIS A  68      -7.681   2.161  11.579  1.00 15.00      A    N  
ATOM    641  HE2 HIS A  68      -6.898   2.719  11.382  1.00 15.00      A    H  
ATOM    642  C   HIS A  68     -11.416  -2.026   9.782  1.00 15.00      A    C  
ATOM    643  O   HIS A  68     -12.442  -2.141  10.458  1.00 15.00      A    O  
ATOM    644  N   THR A  69     -11.019  -2.943   8.920  1.00 15.00      A    N  
ATOM    645  HN  THR A  69     -10.176  -2.811   8.435  1.00 15.00      A    H  
ATOM    646  CA  THR A  69     -11.794  -4.149   8.686  1.00 15.00      A    C  
ATOM    647  CB  THR A  69     -12.077  -4.330   7.182  1.00 15.00      A    C  
ATOM    648  OG1 THR A  69     -10.862  -4.148   6.445  1.00 15.00      A    O  
ATOM    649  HG1 THR A  69     -10.257  -3.606   6.960  1.00 15.00      A    H  
ATOM    650  CG2 THR A  69     -13.111  -3.328   6.700  1.00 15.00      A    C  
ATOM    651  C   THR A  69     -11.086  -5.399   9.187  1.00 15.00      A    C  
ATOM    652  O   THR A  69      -9.867  -5.534   9.060  1.00 15.00      A    O  
ATOM    653  N   LEU A  70     -11.861  -6.304   9.760  1.00 15.00      A    N  
ATOM    654  HN  LEU A  70     -12.825  -6.114   9.863  1.00 15.00      A    H  
ATOM    655  CA  LEU A  70     -11.339  -7.570  10.243  1.00 15.00      A    C  
ATOM    656  CB  LEU A  70     -11.848  -7.870  11.656  1.00 15.00      A    C  
ATOM    657  CG  LEU A  70     -11.119  -8.986  12.409  1.00 15.00      A    C  
ATOM    658  CD1 LEU A  70      -9.618  -8.739  12.426  1.00 15.00      A    C  
ATOM    659  CD2 LEU A  70     -11.656  -9.118  13.824  1.00 15.00      A    C  
ATOM    660  C   LEU A  70     -11.774  -8.653   9.263  1.00 15.00      A    C  
ATOM    661  O   LEU A  70     -12.297  -9.701   9.638  1.00 15.00      A    O  
ATOM    662  N   LYS A  71     -11.583  -8.352   7.986  1.00 15.00      A    N  
ATOM    663  HN  LYS A  71     -11.179  -7.488   7.763  1.00 15.00      A    H  
ATOM    664  CA  LYS A  71     -11.945  -9.256   6.904  1.00 15.00      A    C  
ATOM    665  CB  LYS A  71     -12.959  -8.607   5.964  1.00 15.00      A    C  
ATOM    666  CG  LYS A  71     -14.399  -8.988   6.252  1.00 15.00      A    C  
ATOM    667  CD  LYS A  71     -14.709 -10.386   5.740  1.00 15.00      A    C  
ATOM    668  CE  LYS A  71     -15.892 -10.988   6.475  1.00 15.00      A    C  
ATOM    669  NZ  LYS A  71     -15.563 -11.264   7.899  1.00 15.00      A    N  
ATOM    670  HZ1 LYS A  71     -16.429 -11.451   8.438  1.00 15.00      A    H  
ATOM    671  HZ2 LYS A  71     -15.075 -10.449   8.320  1.00 15.00      A    H  
ATOM    672  HZ3 LYS A  71     -14.941 -12.098   7.968  1.00 15.00      A    H  
ATOM    673  C   LYS A  71     -10.730  -9.762   6.125  1.00 15.00      A    C  
ATOM    674  O   LYS A  71     -10.622 -10.958   5.884  1.00 15.00      A    O  
ATOM    675  N   PRO A  72      -9.798  -8.868   5.694  1.00 15.00      A    N  
ATOM    676  CA  PRO A  72      -8.596  -9.283   4.950  1.00 15.00      A    C  
ATOM    677  CB  PRO A  72      -7.803  -7.981   4.808  1.00 15.00      A    C  
ATOM    678  CG  PRO A  72      -8.844  -6.920   4.856  1.00 15.00      A    C  
ATOM    679  CD  PRO A  72      -9.848  -7.400   5.857  1.00 15.00      A    C  
ATOM    680  C   PRO A  72      -7.775 -10.328   5.716  1.00 15.00      A    C  
ATOM    681  O   PRO A  72      -6.995 -11.080   5.132  1.00 15.00      A    O  
ATOM    682  N   ILE A  73      -7.973 -10.365   7.029  1.00 15.00      A    N  
ATOM    683  HN  ILE A  73      -8.613  -9.746   7.428  1.00 15.00      A    H  
ATOM    684  CA  ILE A  73      -7.275 -11.306   7.896  1.00 15.00      A    C  
ATOM    685  CB  ILE A  73      -6.983 -10.680   9.280  1.00 15.00      A    C  
ATOM    686  CG1 ILE A  73      -6.547  -9.218   9.125  1.00 15.00      A    C  
ATOM    687  CG2 ILE A  73      -5.915 -11.476  10.007  1.00 15.00      A    C  
ATOM    688  CD1 ILE A  73      -6.272  -8.517  10.440  1.00 15.00      A    C  
ATOM    689  C   ILE A  73      -8.135 -12.556   8.083  1.00 15.00      A    C  
ATOM    690  O   ILE A  73      -8.533 -12.879   9.206  1.00 15.00      A    O  
ATOM    691  N   HIS A  74      -8.405 -13.232   6.961  1.00 15.00      A    N  
ATOM    692  HN  HIS A  74      -8.053 -12.883   6.116  1.00 15.00      A    H  
ATOM    693  CA  HIS A  74      -9.234 -14.443   6.917  1.00 15.00      A    C  
ATOM    694  CB  HIS A  74      -8.946 -15.432   8.063  1.00 15.00      A    C  
ATOM    695  CG  HIS A  74      -9.212 -16.869   7.710  1.00 15.00      A    C  
ATOM    696  ND1 HIS A  74     -10.282 -17.556   8.237  1.00 15.00      A    N  
ATOM    697  CD2 HIS A  74      -8.525 -17.689   6.881  1.00 15.00      A    C  
ATOM    698  CE1 HIS A  74     -10.226 -18.772   7.716  1.00 15.00      A    C  
ATOM    699  NE2 HIS A  74      -9.179 -18.893   6.890  1.00 15.00      A    N  
ATOM    700  HE2 HIS A  74      -8.939 -19.684   6.367  1.00 15.00      A    H  
ATOM    701  C   HIS A  74     -10.703 -14.064   6.850  1.00 15.00      A    C  
ATOM    702  O   HIS A  74     -11.275 -13.604   7.828  1.00 15.00      A    O  
ATOM    703  N   PRO A  75     -11.332 -14.245   5.682  1.00 15.00      A    N  
ATOM    704  CA  PRO A  75     -12.735 -13.894   5.459  1.00 15.00      A    C  
ATOM    705  CB  PRO A  75     -13.012 -14.382   4.026  1.00 15.00      A    C  
ATOM    706  CG  PRO A  75     -11.901 -15.332   3.715  1.00 15.00      A    C  
ATOM    707  CD  PRO A  75     -10.717 -14.826   4.482  1.00 15.00      A    C  
ATOM    708  C   PRO A  75     -13.680 -14.575   6.439  1.00 15.00      A    C  
ATOM    709  O   PRO A  75     -14.710 -14.011   6.812  1.00 15.00      A    O  
ATOM    710  N   ASP A  76     -13.297 -15.765   6.883  1.00 15.00      A    N  
ATOM    711  HN  ASP A  76     -12.429 -16.123   6.594  1.00 15.00      A    H  
ATOM    712  CA  ASP A  76     -14.109 -16.551   7.795  1.00 15.00      A    C  
ATOM    713  CB  ASP A  76     -13.622 -18.002   7.840  1.00 15.00      A    C  
ATOM    714  CG  ASP A  76     -13.660 -18.677   6.483  1.00 15.00      A    C  
ATOM    715  OD1 ASP A  76     -14.748 -18.736   5.881  1.00 15.00      A    O  
ATOM    716  OD2 ASP A  76     -12.599 -19.145   6.019  1.00 15.00      A    O  
ATOM    717  C   ASP A  76     -14.127 -15.952   9.195  1.00 15.00      A    C  
ATOM    718  O   ASP A  76     -14.879 -16.396  10.065  1.00 15.00      A    O  
ATOM    719  N   ALA A  77     -13.295 -14.942   9.420  1.00 15.00      A    N  
ATOM    720  HN  ALA A  77     -12.703 -14.641   8.698  1.00 15.00      A    H  
ATOM    721  CA  ALA A  77     -13.232 -14.283  10.712  1.00 15.00      A    C  
ATOM    722  CB  ALA A  77     -11.991 -13.408  10.819  1.00 15.00      A    C  
ATOM    723  C   ALA A  77     -14.490 -13.459  10.961  1.00 15.00      A    C  
ATOM    724  O   ALA A  77     -14.782 -12.507  10.233  1.00 15.00      A    O  
ATOM    725  N   ARG A  78     -15.242 -13.846  11.979  1.00 15.00      A    N  
ATOM    726  HN  ARG A  78     -14.968 -14.628  12.505  1.00 15.00      A    H  
ATOM    727  CA  ARG A  78     -16.460 -13.144  12.343  1.00 15.00      A    C  
ATOM    728  CB  ARG A  78     -17.589 -14.132  12.635  1.00 15.00      A    C  
ATOM    729  CG  ARG A  78     -18.248 -14.701  11.392  1.00 15.00      A    C  
ATOM    730  CD  ARG A  78     -19.373 -15.656  11.753  1.00 15.00      A    C  
ATOM    731  NE  ARG A  78     -20.635 -15.276  11.120  1.00 15.00      A    N  
ATOM    732  HE  ARG A  78     -21.209 -14.646  11.607  1.00 15.00      A    H  
ATOM    733  CZ  ARG A  78     -21.043 -15.732   9.934  1.00 15.00      A    C  
ATOM    734  NH1 ARG A  78     -20.293 -16.584   9.247  1.00 15.00      A    N  
ATOM    735 HH11 ARG A  78     -19.380 -16.906   9.623  1.00 15.00      A    H  
ATOM    736 HH12 ARG A  78     -20.625 -16.944   8.307  1.00 15.00      A    H  
ATOM    737  NH2 ARG A  78     -22.204 -15.335   9.435  1.00 15.00      A    N  
ATOM    738 HH21 ARG A  78     -22.521 -15.695   8.492  1.00 15.00      A    H  
ATOM    739 HH22 ARG A  78     -22.806 -14.673   9.959  1.00 15.00      A    H  
ATOM    740  C   ARG A  78     -16.206 -12.253  13.548  1.00 15.00      A    C  
ATOM    741  O   ARG A  78     -16.742 -12.480  14.631  1.00 15.00      A    O  
ATOM    742  N   GLY A  79     -15.358 -11.256  13.354  1.00 15.00      A    N  
ATOM    743  HN  GLY A  79     -14.953 -11.137  12.473  1.00 15.00      A    H  
ATOM    744  CA  GLY A  79     -15.042 -10.336  14.421  1.00 15.00      A    C  
ATOM    745  C   GLY A  79     -15.753  -9.015  14.241  1.00 15.00      A    C  
ATOM    746  O   GLY A  79     -16.571  -8.863  13.333  1.00 15.00      A    O  
ATOM    747  N   SER A  80     -15.434  -8.059  15.093  1.00 15.00      A    N  
ATOM    748  HN  SER A  80     -14.760  -8.237  15.783  1.00 15.00      A    H  
ATOM    749  CA  SER A  80     -16.055  -6.750  15.033  1.00 15.00      A    C  
ATOM    750  CB  SER A  80     -16.218  -6.188  16.450  1.00 15.00      A    C  
ATOM    751  OG  SER A  80     -16.480  -4.795  16.435  1.00 15.00      A    O  
ATOM    752  HG  SER A  80     -15.768  -4.342  15.972  1.00 15.00      A    H  
ATOM    753  C   SER A  80     -15.251  -5.784  14.165  1.00 15.00      A    C  
ATOM    754  O   SER A  80     -14.032  -5.679  14.299  1.00 15.00      A    O  
ATOM    755  N   ASN A  81     -15.948  -5.089  13.276  1.00 15.00      A    N  
ATOM    756  HN  ASN A  81     -16.914  -5.237  13.213  1.00 15.00      A    H  
ATOM    757  CA  ASN A  81     -15.325  -4.101  12.399  1.00 15.00      A    C  
ATOM    758  CB  ASN A  81     -16.036  -4.081  11.041  1.00 15.00      A    C  
ATOM    759  CG  ASN A  81     -15.639  -5.221  10.118  1.00 15.00      A    C  
ATOM    760  OD1 ASN A  81     -14.471  -5.595  10.027  1.00 15.00      A    O  
ATOM    761  ND2 ASN A  81     -16.618  -5.788   9.426  1.00 15.00      A    N  
ATOM    762 HD21 ASN A  81     -17.529  -5.447   9.548  1.00 15.00      A    H  
ATOM    763 HD22 ASN A  81     -16.391  -6.518   8.816  1.00 15.00      A    H  
ATOM    764  C   ASN A  81     -15.438  -2.734  13.071  1.00 15.00      A    C  
ATOM    765  O   ASN A  81     -16.414  -2.479  13.780  1.00 15.00      A    O  
ATOM    766  N   LEU A  82     -14.466  -1.850  12.856  1.00 15.00      A    N  
ATOM    767  HN  LEU A  82     -13.733  -2.068  12.240  1.00 15.00      A    H  
ATOM    768  CA  LEU A  82     -14.493  -0.544  13.509  1.00 15.00      A    C  
ATOM    769  CB  LEU A  82     -13.537  -0.510  14.702  1.00 15.00      A    C  
ATOM    770  CG  LEU A  82     -14.010  -1.246  15.960  1.00 15.00      A    C  
ATOM    771  CD1 LEU A  82     -12.910  -1.278  17.009  1.00 15.00      A    C  
ATOM    772  CD2 LEU A  82     -15.273  -0.601  16.517  1.00 15.00      A    C  
ATOM    773  C   LEU A  82     -14.222   0.628  12.571  1.00 15.00      A    C  
ATOM    774  O   LEU A  82     -13.574   0.489  11.531  1.00 15.00      A    O  
ATOM    775  N   HIS A  83     -14.725   1.787  12.972  1.00 15.00      A    N  
ATOM    776  HN  HIS A  83     -15.215   1.817  13.822  1.00 15.00      A    H  
ATOM    777  CA  HIS A  83     -14.574   3.025  12.220  1.00 15.00      A    C  
ATOM    778  CB  HIS A  83     -15.920   3.394  11.583  1.00 15.00      A    C  
ATOM    779  CG  HIS A  83     -15.860   4.478  10.546  1.00 15.00      A    C  
ATOM    780  ND1 HIS A  83     -15.318   4.254   9.305  1.00 15.00      A    N  
ATOM    781  CD2 HIS A  83     -16.314   5.753  10.608  1.00 15.00      A    C  
ATOM    782  CE1 HIS A  83     -15.454   5.385   8.638  1.00 15.00      A    C  
ATOM    783  NE2 HIS A  83     -16.050   6.318   9.385  1.00 15.00      A    N  
ATOM    784  HE2 HIS A  83     -16.269   7.232   9.110  1.00 15.00      A    H  
ATOM    785  C   HIS A  83     -14.138   4.123  13.186  1.00 15.00      A    C  
ATOM    786  O   HIS A  83     -14.839   5.114  13.390  1.00 15.00      A    O  
ATOM    787  N   SER A  84     -12.986   3.928  13.799  1.00 15.00      A    N  
ATOM    788  HN  SER A  84     -12.460   3.127  13.595  1.00 15.00      A    H  
ATOM    789  CA  SER A  84     -12.476   4.883  14.768  1.00 15.00      A    C  
ATOM    790  CB  SER A  84     -12.451   4.238  16.154  1.00 15.00      A    C  
ATOM    791  OG  SER A  84     -12.626   2.832  16.053  1.00 15.00      A    O  
ATOM    792  HG  SER A  84     -11.765   2.409  16.010  1.00 15.00      A    H  
ATOM    793  C   SER A  84     -11.088   5.384  14.389  1.00 15.00      A    C  
ATOM    794  O   SER A  84     -10.168   4.592  14.176  1.00 15.00      A    O  
ATOM    795  N   LEU A  85     -10.949   6.700  14.294  1.00 15.00      A    N  
ATOM    796  HN  LEU A  85     -11.724   7.274  14.450  1.00 15.00      A    H  
ATOM    797  CA  LEU A  85      -9.673   7.308  13.960  1.00 15.00      A    C  
ATOM    798  CB  LEU A  85      -9.868   8.730  13.418  1.00 15.00      A    C  
ATOM    799  CG  LEU A  85     -10.297   8.852  11.952  1.00 15.00      A    C  
ATOM    800  CD1 LEU A  85     -11.771   8.509  11.783  1.00 15.00      A    C  
ATOM    801  CD2 LEU A  85     -10.002  10.245  11.420  1.00 15.00      A    C  
ATOM    802  C   LEU A  85      -8.774   7.337  15.189  1.00 15.00      A    C  
ATOM    803  O   LEU A  85      -9.169   7.844  16.241  1.00 15.00      A    O  
ATOM    804  N   PRO A  86      -7.566   6.767  15.080  1.00 15.00      A    N  
ATOM    805  CA  PRO A  86      -6.614   6.732  16.190  1.00 15.00      A    C  
ATOM    806  CB  PRO A  86      -5.440   5.914  15.639  1.00 15.00      A    C  
ATOM    807  CG  PRO A  86      -5.568   6.001  14.156  1.00 15.00      A    C  
ATOM    808  CD  PRO A  86      -7.037   6.119  13.870  1.00 15.00      A    C  
ATOM    809  C   PRO A  86      -6.152   8.133  16.573  1.00 15.00      A    C  
ATOM    810  O   PRO A  86      -5.980   8.996  15.712  1.00 15.00      A    O  
ATOM    811  N   GLN A  87      -5.970   8.358  17.865  1.00 15.00      A    N  
ATOM    812  HN  GLN A  87      -6.136   7.639  18.504  1.00 15.00      A    H  
ATOM    813  CA  GLN A  87      -5.525   9.655  18.350  1.00 15.00      A    C  
ATOM    814  CB  GLN A  87      -5.690   9.751  19.869  1.00 15.00      A    C  
ATOM    815  CG  GLN A  87      -7.139   9.757  20.334  1.00 15.00      A    C  
ATOM    816  CD  GLN A  87      -7.925  10.933  19.783  1.00 15.00      A    C  
ATOM    817  OE1 GLN A  87      -7.380  12.012  19.561  1.00 15.00      A    O  
ATOM    818  NE2 GLN A  87      -9.213  10.730  19.552  1.00 15.00      A    N  
ATOM    819 HE21 GLN A  87      -9.584   9.846  19.745  1.00 15.00      A    H  
ATOM    820 HE22 GLN A  87      -9.739  11.475  19.197  1.00 15.00      A    H  
ATOM    821  C   GLN A  87      -4.076   9.905  17.954  1.00 15.00      A    C  
ATOM    822  O   GLN A  87      -3.250   8.991  17.989  1.00 15.00      A    O  
ATOM    823  N   ALA A  88      -3.785  11.140  17.563  1.00 15.00      A    N  
ATOM    824  HN  ALA A  88      -4.494  11.814  17.554  1.00 15.00      A    H  
ATOM    825  CA  ALA A  88      -2.441  11.525  17.158  1.00 15.00      A    C  
ATOM    826  CB  ALA A  88      -2.435  12.959  16.647  1.00 15.00      A    C  
ATOM    827  C   ALA A  88      -1.472  11.372  18.324  1.00 15.00      A    C  
ATOM    828  O   ALA A  88      -1.636  12.015  19.363  1.00 15.00      A    O  
ATOM    829  N   PRO A  89      -0.461  10.502  18.179  1.00 15.00      A    N  
ATOM    830  CA  PRO A  89       0.528  10.265  19.231  1.00 15.00      A    C  
ATOM    831  CB  PRO A  89       1.336   9.080  18.695  1.00 15.00      A    C  
ATOM    832  CG  PRO A  89       1.193   9.181  17.218  1.00 15.00      A    C  
ATOM    833  CD  PRO A  89      -0.199   9.685  16.982  1.00 15.00      A    C  
ATOM    834  C   PRO A  89       1.443  11.466  19.440  1.00 15.00      A    C  
ATOM    835  O   PRO A  89       1.679  12.252  18.522  1.00 15.00      A    O  
ATOM    836  N   GLY A  90       1.971  11.585  20.650  1.00 15.00      A    N  
ATOM    837  HN  GLY A  90       1.751  10.920  21.332  1.00 15.00      A    H  
ATOM    838  CA  GLY A  90       2.863  12.684  20.974  1.00 15.00      A    C  
ATOM    839  C   GLY A  90       4.293  12.399  20.559  1.00 15.00      A    C  
ATOM    840  O   GLY A  90       5.201  13.179  20.843  1.00 15.00      A    O  
ATOM    841  N   GLN A  91       4.489  11.272  19.896  1.00 15.00      A    N  
ATOM    842  HN  GLN A  91       3.722  10.699  19.699  1.00 15.00      A    H  
ATOM    843  CA  GLN A  91       5.804  10.874  19.430  1.00 15.00      A    C  
ATOM    844  CB  GLN A  91       6.049   9.395  19.727  1.00 15.00      A    C  
ATOM    845  CG  GLN A  91       6.608   9.127  21.114  1.00 15.00      A    C  
ATOM    846  CD  GLN A  91       6.351   7.709  21.579  1.00 15.00      A    C  
ATOM    847  OE1 GLN A  91       5.340   7.102  21.235  1.00 15.00      A    O  
ATOM    848  NE2 GLN A  91       7.265   7.167  22.366  1.00 15.00      A    N  
ATOM    849 HE21 GLN A  91       8.048   7.702  22.604  1.00 15.00      A    H  
ATOM    850 HE22 GLN A  91       7.117   6.249  22.677  1.00 15.00      A    H  
ATOM    851  C   GLN A  91       5.935  11.145  17.937  1.00 15.00      A    C  
ATOM    852  O   GLN A  91       5.301  10.476  17.119  1.00 15.00      A    O  
ATOM    853  N   PRO A  92       6.749  12.145  17.569  1.00 15.00      A    N  
ATOM    854  CA  PRO A  92       6.959  12.517  16.170  1.00 15.00      A    C  
ATOM    855  CB  PRO A  92       7.765  13.818  16.262  1.00 15.00      A    C  
ATOM    856  CG  PRO A  92       8.454  13.745  17.582  1.00 15.00      A    C  
ATOM    857  CD  PRO A  92       7.532  12.987  18.493  1.00 15.00      A    C  
ATOM    858  C   PRO A  92       7.754  11.460  15.411  1.00 15.00      A    C  
ATOM    859  O   PRO A  92       8.711  10.888  15.935  1.00 15.00      A    O  
ATOM    860  N   GLY A  93       7.343  11.194  14.181  1.00 15.00      A    N  
ATOM    861  HN  GLY A  93       6.553  11.653  13.827  1.00 15.00      A    H  
ATOM    862  CA  GLY A  93       8.037  10.220  13.367  1.00 15.00      A    C  
ATOM    863  C   GLY A  93       7.115   9.148  12.840  1.00 15.00      A    C  
ATOM    864  O   GLY A  93       7.002   8.955  11.631  1.00 15.00      A    O  
ATOM    865  N   LEU A  94       6.440   8.455  13.740  1.00 15.00      A    N  
ATOM    866  HN  LEU A  94       6.548   8.667  14.690  1.00 15.00      A    H  
ATOM    867  CA  LEU A  94       5.533   7.392  13.340  1.00 15.00      A    C  
ATOM    868  CB  LEU A  94       5.602   6.200  14.303  1.00 15.00      A    C  
ATOM    869  CG  LEU A  94       5.202   6.457  15.759  1.00 15.00      A    C  
ATOM    870  CD1 LEU A  94       4.618   5.196  16.377  1.00 15.00      A    C  
ATOM    871  CD2 LEU A  94       6.398   6.940  16.569  1.00 15.00      A    C  
ATOM    872  C   LEU A  94       4.102   7.893  13.194  1.00 15.00      A    C  
ATOM    873  O   LEU A  94       3.553   8.524  14.098  1.00 15.00      A    O  
ATOM    874  N   ALA A  95       3.517   7.627  12.039  1.00 15.00      A    N  
ATOM    875  HN  ALA A  95       4.023   7.152  11.345  1.00 15.00      A    H  
ATOM    876  CA  ALA A  95       2.147   8.021  11.759  1.00 15.00      A    C  
ATOM    877  CB  ALA A  95       2.131   9.223  10.826  1.00 15.00      A    C  
ATOM    878  C   ALA A  95       1.418   6.850  11.122  1.00 15.00      A    C  
ATOM    879  O   ALA A  95       1.978   5.756  11.024  1.00 15.00      A    O  
ATOM    880  N   GLY A  96       0.183   7.061  10.699  1.00 15.00      A    N  
ATOM    881  HN  GLY A  96      -0.234   7.946  10.809  1.00 15.00      A    H  
ATOM    882  CA  GLY A  96      -0.545   5.990  10.069  1.00 15.00      A    C  
ATOM    883  C   GLY A  96      -2.004   5.918  10.456  1.00 15.00      A    C  
ATOM    884  O   GLY A  96      -2.337   5.648  11.611  1.00 15.00      A    O  
ATOM    885  N   SER A  97      -2.866   6.199   9.482  1.00 15.00      A    N  
ATOM    886  HN  SER A  97      -2.508   6.498   8.618  1.00 15.00      A    H  
ATOM    887  CA  SER A  97      -4.318   6.121   9.652  1.00 15.00      A    C  
ATOM    888  CB  SER A  97      -4.736   4.771  10.263  1.00 15.00      A    C  
ATOM    889  OG  SER A  97      -6.100   4.479  10.007  1.00 15.00      A    O  
ATOM    890  HG  SER A  97      -6.616   5.290  10.085  1.00 15.00      A    H  
ATOM    891  C   SER A  97      -4.932   7.296  10.420  1.00 15.00      A    C  
ATOM    892  O   SER A  97      -6.143   7.318  10.639  1.00 15.00      A    O  
ATOM    893  N   HIS A  98      -4.136   8.273  10.816  1.00 15.00      A    N  
ATOM    894  HN  HIS A  98      -3.166   8.236  10.610  1.00 15.00      A    H  
ATOM    895  CA  HIS A  98      -4.688   9.418  11.549  1.00 15.00      A    C  
ATOM    896  CB  HIS A  98      -4.101   9.600  12.958  1.00 15.00      A    C  
ATOM    897  CG  HIS A  98      -2.603   9.565  13.052  1.00 15.00      A    C  
ATOM    898  ND1 HIS A  98      -1.835  10.678  12.794  1.00 15.00      A    N  
ATOM    899  CD2 HIS A  98      -1.794   8.539  13.414  1.00 15.00      A    C  
ATOM    900  CE1 HIS A  98      -0.584  10.307  13.007  1.00 15.00      A    C  
ATOM    901  NE2 HIS A  98      -0.512   9.023  13.384  1.00 15.00      A    N  
ATOM    902  HE2 HIS A  98       0.300   8.524  13.612  1.00 15.00      A    H  
ATOM    903  C   HIS A  98      -4.666  10.708  10.741  1.00 15.00      A    C  
ATOM    904  O   HIS A  98      -5.414  11.648  11.021  1.00 15.00      A    O  
ATOM    905  N   GLU A  99      -3.838  10.725   9.709  1.00 15.00      A    N  
ATOM    906  HN  GLU A  99      -3.278   9.929   9.539  1.00 15.00      A    H  
ATOM    907  CA  GLU A  99      -3.702  11.881   8.835  1.00 15.00      A    C  
ATOM    908  CB  GLU A  99      -2.317  11.895   8.169  1.00 15.00      A    C  
ATOM    909  CG  GLU A  99      -1.221  11.219   8.982  1.00 15.00      A    C  
ATOM    910  CD  GLU A  99      -1.290   9.698   8.895  1.00 15.00      A    C  
ATOM    911  OE1 GLU A  99      -1.809   9.062   9.837  1.00 15.00      A    O  
ATOM    912  OE2 GLU A  99      -0.843   9.134   7.886  1.00 15.00      A    O  
ATOM    913  C   GLU A  99      -4.802  11.864   7.779  1.00 15.00      A    C  
ATOM    914  O   GLU A  99      -4.779  12.634   6.809  1.00 15.00      A    O  
ATOM    915  N   LEU A 100      -5.774  10.981   7.985  1.00 15.00      A    N  
ATOM    916  HN  LEU A 100      -5.742  10.419   8.795  1.00 15.00      A    H  
ATOM    917  CA  LEU A 100      -6.889  10.828   7.070  1.00 15.00      A    C  
ATOM    918  CB  LEU A 100      -7.264   9.353   6.940  1.00 15.00      A    C  
ATOM    919  CG  LEU A 100      -6.188   8.423   6.382  1.00 15.00      A    C  
ATOM    920  CD1 LEU A 100      -6.678   6.984   6.406  1.00 15.00      A    C  
ATOM    921  CD2 LEU A 100      -5.801   8.837   4.968  1.00 15.00      A    C  
ATOM    922  C   LEU A 100      -8.102  11.616   7.543  1.00 15.00      A    C  
ATOM    923  O   LEU A 100      -9.085  11.037   7.991  1.00 15.00      A    O  
ATOM    924  N   GLY A 101      -8.023  12.934   7.453  1.00 15.00      A    N  
ATOM    925  HN  GLY A 101      -7.206  13.344   7.112  1.00 15.00      A    H  
ATOM    926  CA  GLY A 101      -9.137  13.765   7.862  1.00 15.00      A    C  
ATOM    927  C   GLY A 101     -10.179  13.857   6.770  1.00 15.00      A    C  
ATOM    928  O   GLY A 101     -11.004  12.955   6.608  1.00 15.00      A    O  
ATOM    929  N   ASP A 102     -10.108  14.926   5.987  1.00 15.00      A    N  
ATOM    930  HN  ASP A 102      -9.424  15.603   6.167  1.00 15.00      A    H  
ATOM    931  CA  ASP A 102     -11.039  15.150   4.884  1.00 15.00      A    C  
ATOM    932  CB  ASP A 102     -11.046  16.633   4.493  1.00 15.00      A    C  
ATOM    933  CG  ASP A 102     -11.745  17.522   5.505  1.00 15.00      A    C  
ATOM    934  OD1 ASP A 102     -11.895  17.101   6.673  1.00 15.00      A    O  
ATOM    935  OD2 ASP A 102     -12.131  18.647   5.132  1.00 15.00      A    O  
ATOM    936  C   ASP A 102     -10.637  14.305   3.678  1.00 15.00      A    C  
ATOM    937  O   ASP A 102     -10.794  14.711   2.531  1.00 15.00      A    O  
ATOM    938  N   ARG A 103     -10.115  13.122   3.955  1.00 15.00      A    N  
ATOM    939  HN  ARG A 103     -10.043  12.847   4.895  1.00 15.00      A    H  
ATOM    940  CA  ARG A 103      -9.672  12.205   2.918  1.00 15.00      A    C  
ATOM    941  CB  ARG A 103      -8.164  12.350   2.687  1.00 15.00      A    C  
ATOM    942  CG  ARG A 103      -7.333  12.310   3.959  1.00 15.00      A    C  
ATOM    943  CD  ARG A 103      -5.853  12.494   3.666  1.00 15.00      A    C  
ATOM    944  NE  ARG A 103      -5.559  13.816   3.107  1.00 15.00      A    N  
ATOM    945  HE  ARG A 103      -6.009  14.056   2.268  1.00 15.00      A    H  
ATOM    946  CZ  ARG A 103      -4.727  14.696   3.669  1.00 15.00      A    C  
ATOM    947  NH1 ARG A 103      -4.110  14.399   4.810  1.00 15.00      A    N  
ATOM    948 HH11 ARG A 103      -3.458  15.082   5.250  1.00 15.00      A    H  
ATOM    949 HH12 ARG A 103      -4.279  13.475   5.277  1.00 15.00      A    H  
ATOM    950  NH2 ARG A 103      -4.514  15.876   3.092  1.00 15.00      A    N  
ATOM    951 HH21 ARG A 103      -3.864  16.565   3.527  1.00 15.00      A    H  
ATOM    952 HH22 ARG A 103      -4.996  16.119   2.199  1.00 15.00      A    H  
ATOM    953  C   ARG A 103     -10.023  10.776   3.309  1.00 15.00      A    C  
ATOM    954  O   ARG A 103      -9.328   9.823   2.952  1.00 15.00      A    O  
ATOM    955  N   LEU A 104     -11.110  10.648   4.055  1.00 15.00      A    N  
ATOM    956  HN  LEU A 104     -11.615  11.453   4.295  1.00 15.00      A    H  
ATOM    957  CA  LEU A 104     -11.590   9.356   4.514  1.00 15.00      A    C  
ATOM    958  CB  LEU A 104     -12.374   9.516   5.819  1.00 15.00      A    C  
ATOM    959  CG  LEU A 104     -11.571   9.460   7.116  1.00 15.00      A    C  
ATOM    960  CD1 LEU A 104     -12.461   9.815   8.297  1.00 15.00      A    C  
ATOM    961  CD2 LEU A 104     -10.953   8.083   7.306  1.00 15.00      A    C  
ATOM    962  C   LEU A 104     -12.495   8.723   3.470  1.00 15.00      A    C  
ATOM    963  O   LEU A 104     -13.607   9.195   3.237  1.00 15.00      A    O  
ATOM    964  N   VAL A 105     -12.012   7.662   2.842  1.00 15.00      A    N  
ATOM    965  HN  VAL A 105     -11.108   7.352   3.056  1.00 15.00      A    H  
ATOM    966  CA  VAL A 105     -12.781   6.958   1.823  1.00 15.00      A    C  
ATOM    967  CB  VAL A 105     -11.919   5.915   1.087  1.00 15.00      A    C  
ATOM    968  CG1 VAL A 105     -12.625   5.439  -0.174  1.00 15.00      A    C  
ATOM    969  CG2 VAL A 105     -10.548   6.487   0.757  1.00 15.00      A    C  
ATOM    970  C   VAL A 105     -13.989   6.260   2.446  1.00 15.00      A    C  
ATOM    971  O   VAL A 105     -15.107   6.382   1.948  1.00 15.00      A    O  
ATOM    972  N   SER A 106     -13.735   5.537   3.539  1.00 15.00      A    N  
ATOM    973  HN  SER A 106     -12.816   5.488   3.860  1.00 15.00      A    H  
ATOM    974  CA  SER A 106     -14.770   4.807   4.269  1.00 15.00      A    C  
ATOM    975  CB  SER A 106     -15.963   5.711   4.621  1.00 15.00      A    C  
ATOM    976  OG  SER A 106     -16.680   5.213   5.738  1.00 15.00      A    O  
ATOM    977  HG  SER A 106     -17.343   4.587   5.435  1.00 15.00      A    H  
ATOM    978  C   SER A 106     -15.228   3.552   3.526  1.00 15.00      A    C  
ATOM    979  O   SER A 106     -15.782   3.627   2.432  1.00 15.00      A    O  
ATOM    980  N   ASP A 107     -14.988   2.396   4.129  1.00 15.00      A    N  
ATOM    981  HN  ASP A 107     -14.538   2.391   5.001  1.00 15.00      A    H  
ATOM    982  CA  ASP A 107     -15.391   1.132   3.537  1.00 15.00      A    C  
ATOM    983  CB  ASP A 107     -14.381   0.032   3.874  1.00 15.00      A    C  
ATOM    984  CG  ASP A 107     -14.244  -1.019   2.783  1.00 15.00      A    C  
ATOM    985  OD1 ASP A 107     -15.276  -1.446   2.219  1.00 15.00      A    O  
ATOM    986  OD2 ASP A 107     -13.101  -1.436   2.489  1.00 15.00      A    O  
ATOM    987  C   ASP A 107     -16.770   0.759   4.061  1.00 15.00      A    C  
ATOM    988  O   ASP A 107     -17.227   1.310   5.066  1.00 15.00      A    O  
ATOM    989  N   VAL A 108     -17.427  -0.170   3.392  1.00 15.00      A    N  
ATOM    990  HN  VAL A 108     -16.990  -0.605   2.624  1.00 15.00      A    H  
ATOM    991  CA  VAL A 108     -18.761  -0.594   3.791  1.00 15.00      A    C  
ATOM    992  CB  VAL A 108     -19.833  -0.161   2.763  1.00 15.00      A    C  
ATOM    993  CG1 VAL A 108     -21.227  -0.315   3.348  1.00 15.00      A    C  
ATOM    994  CG2 VAL A 108     -19.604   1.271   2.299  1.00 15.00      A    C  
ATOM    995  C   VAL A 108     -18.815  -2.107   3.961  1.00 15.00      A    C  
ATOM    996  O   VAL A 108     -18.534  -2.857   3.026  1.00 15.00      A    O  
ATOM    997  N   VAL A 109     -19.163  -2.549   5.161  1.00 15.00      A    N  
ATOM    998  HN  VAL A 109     -19.366  -1.900   5.873  1.00 15.00      A    H  
ATOM    999  CA  VAL A 109     -19.259  -3.974   5.450  1.00 15.00      A    C  
ATOM   1000  CB  VAL A 109     -18.309  -4.404   6.588  1.00 15.00      A    C  
ATOM   1001  CG1 VAL A 109     -16.862  -4.377   6.122  1.00 15.00      A    C  
ATOM   1002  CG2 VAL A 109     -18.499  -3.527   7.817  1.00 15.00      A    C  
ATOM   1003  C   VAL A 109     -20.684  -4.363   5.820  1.00 15.00      A    C  
ATOM   1004  O   VAL A 109     -21.469  -3.528   6.279  1.00 15.00      A    O  
ATOM   1005  N   GLY A 110     -21.014  -5.630   5.611  1.00 15.00      A    N  
ATOM   1006  HN  GLY A 110     -20.356  -6.239   5.215  1.00 15.00      A    H  
ATOM   1007  CA  GLY A 110     -22.336  -6.117   5.936  1.00 15.00      A    C  
ATOM   1008  C   GLY A 110     -23.033  -6.722   4.737  1.00 15.00      A    C  
ATOM   1009  O   GLY A 110     -22.443  -7.509   3.998  1.00 15.00      A    O  
ATOM   1010  N   ASN A 111     -24.284  -6.341   4.543  1.00 15.00      A    N  
ATOM   1011  HN  ASN A 111     -24.685  -5.690   5.164  1.00 15.00      A    H  
ATOM   1012  CA  ASN A 111     -25.081  -6.842   3.435  1.00 15.00      A    C  
ATOM   1013  CB  ASN A 111     -26.488  -7.208   3.917  1.00 15.00      A    C  
ATOM   1014  CG  ASN A 111     -27.400  -7.663   2.793  1.00 15.00      A    C  
ATOM   1015  OD1 ASN A 111     -26.945  -8.170   1.769  1.00 15.00      A    O  
ATOM   1016  ND2 ASN A 111     -28.700  -7.482   2.975  1.00 15.00      A    N  
ATOM   1017 HD21 ASN A 111     -29.000  -7.065   3.814  1.00 15.00      A    H  
ATOM   1018 HD22 ASN A 111     -29.308  -7.776   2.268  1.00 15.00      A    H  
ATOM   1019  C   ASN A 111     -25.154  -5.810   2.317  1.00 15.00      A    C  
ATOM   1020  O   ASN A 111     -25.699  -4.720   2.496  1.00 15.00      A    O  
ATOM   1021  N   ALA A 112     -24.614  -6.169   1.160  1.00 15.00      A    N  
ATOM   1022  HN  ALA A 112     -24.214  -7.060   1.080  1.00 15.00      A    H  
ATOM   1023  CA  ALA A 112     -24.596  -5.278   0.006  1.00 15.00      A    C  
ATOM   1024  CB  ALA A 112     -23.672  -5.822  -1.072  1.00 15.00      A    C  
ATOM   1025  C   ALA A 112     -25.995  -5.039  -0.559  1.00 15.00      A    C  
ATOM   1026  O   ALA A 112     -26.217  -4.072  -1.284  1.00 15.00      A    O  
ATOM   1027  N   ALA A 113     -26.943  -5.904  -0.205  1.00 15.00      A    N  
ATOM   1028  HN  ALA A 113     -26.712  -6.648   0.395  1.00 15.00      A    H  
ATOM   1029  CA  ALA A 113     -28.318  -5.778  -0.691  1.00 15.00      A    C  
ATOM   1030  CB  ALA A 113     -29.102  -7.057  -0.440  1.00 15.00      A    C  
ATOM   1031  C   ALA A 113     -29.038  -4.568  -0.089  1.00 15.00      A    C  
ATOM   1032  O   ALA A 113     -30.215  -4.333  -0.364  1.00 15.00      A    O  
ATOM   1033  N   ALA A 114     -28.331  -3.815   0.742  1.00 15.00      A    N  
ATOM   1034  HN  ALA A 114     -27.405  -4.070   0.944  1.00 15.00      A    H  
ATOM   1035  CA  ALA A 114     -28.884  -2.620   1.365  1.00 15.00      A    C  
ATOM   1036  CB  ALA A 114     -28.940  -2.798   2.876  1.00 15.00      A    C  
ATOM   1037  C   ALA A 114     -28.020  -1.418   1.002  1.00 15.00      A    C  
ATOM   1038  O   ALA A 114     -27.991  -0.411   1.711  1.00 15.00      A    O  
ATOM   1039  N   LEU A 115     -27.327  -1.532  -0.126  1.00 15.00      A    N  
ATOM   1040  HN  LEU A 115     -27.419  -2.352  -0.658  1.00 15.00      A    H  
ATOM   1041  CA  LEU A 115     -26.433  -0.481  -0.600  1.00 15.00      A    C  
ATOM   1042  CB  LEU A 115     -25.588  -0.974  -1.777  1.00 15.00      A    C  
ATOM   1043  CG  LEU A 115     -24.258  -0.251  -2.002  1.00 15.00      A    C  
ATOM   1044  CD1 LEU A 115     -23.374  -0.356  -0.768  1.00 15.00      A    C  
ATOM   1045  CD2 LEU A 115     -23.544  -0.810  -3.223  1.00 15.00      A    C  
ATOM   1046  C   LEU A 115     -27.174   0.801  -0.970  1.00 15.00      A    C  
ATOM   1047  O   LEU A 115     -26.566   1.875  -1.043  1.00 15.00      A    O  
ATOM   1048  N   ASP A 116     -28.481   0.693  -1.196  1.00 15.00      A    N  
ATOM   1049  HN  ASP A 116     -28.913  -0.184  -1.114  1.00 15.00      A    H  
ATOM   1050  CA  ASP A 116     -29.296   1.855  -1.543  1.00 15.00      A    C  
ATOM   1051  CB  ASP A 116     -30.702   1.463  -2.043  1.00 15.00      A    C  
ATOM   1052  CG  ASP A 116     -31.517   0.618  -1.071  1.00 15.00      A    C  
ATOM   1053  OD1 ASP A 116     -32.767   0.572  -1.214  1.00 15.00      A    O  
ATOM   1054  OD2 ASP A 116     -30.917  -0.021  -0.182  1.00 15.00      A    O  
ATOM   1055  C   ASP A 116     -29.361   2.826  -0.368  1.00 15.00      A    C  
ATOM   1056  O   ASP A 116     -29.376   4.044  -0.552  1.00 15.00      A    O  
ATOM   1057  N   VAL A 117     -29.359   2.274   0.841  1.00 15.00      A    N  
ATOM   1058  HN  VAL A 117     -29.354   1.293   0.916  1.00 15.00      A    H  
ATOM   1059  CA  VAL A 117     -29.392   3.080   2.056  1.00 15.00      A    C  
ATOM   1060  CB  VAL A 117     -29.540   2.200   3.316  1.00 15.00      A    C  
ATOM   1061  CG1 VAL A 117     -29.883   3.053   4.528  1.00 15.00      A    C  
ATOM   1062  CG2 VAL A 117     -30.585   1.113   3.104  1.00 15.00      A    C  
ATOM   1063  C   VAL A 117     -28.102   3.887   2.176  1.00 15.00      A    C  
ATOM   1064  O   VAL A 117     -28.119   5.068   2.528  1.00 15.00      A    O  
ATOM   1065  N   PHE A 118     -26.984   3.240   1.860  1.00 15.00      A    N  
ATOM   1066  HN  PHE A 118     -27.042   2.303   1.575  1.00 15.00      A    H  
ATOM   1067  CA  PHE A 118     -25.678   3.886   1.923  1.00 15.00      A    C  
ATOM   1068  CB  PHE A 118     -24.556   2.869   1.679  1.00 15.00      A    C  
ATOM   1069  CG  PHE A 118     -23.201   3.488   1.457  1.00 15.00      A    C  
ATOM   1070  CD1 PHE A 118     -22.579   4.212   2.461  1.00 15.00      A    C  
ATOM   1071  CD2 PHE A 118     -22.553   3.349   0.240  1.00 15.00      A    C  
ATOM   1072  CE1 PHE A 118     -21.338   4.786   2.256  1.00 15.00      A    C  
ATOM   1073  CE2 PHE A 118     -21.313   3.919   0.028  1.00 15.00      A    C  
ATOM   1074  CZ  PHE A 118     -20.704   4.639   1.038  1.00 15.00      A    C  
ATOM   1075  C   PHE A 118     -25.591   5.024   0.914  1.00 15.00      A    C  
ATOM   1076  O   PHE A 118     -25.047   6.084   1.205  1.00 15.00      A    O  
ATOM   1077  N   LYS A 119     -26.146   4.800  -0.271  1.00 15.00      A    N  
ATOM   1078  HN  LYS A 119     -26.590   3.939  -0.439  1.00 15.00      A    H  
ATOM   1079  CA  LYS A 119     -26.126   5.811  -1.319  1.00 15.00      A    C  
ATOM   1080  CB  LYS A 119     -26.557   5.213  -2.662  1.00 15.00      A    C  
ATOM   1081  CG  LYS A 119     -25.615   4.141  -3.199  1.00 15.00      A    C  
ATOM   1082  CD  LYS A 119     -24.223   4.699  -3.463  1.00 15.00      A    C  
ATOM   1083  CE  LYS A 119     -23.289   3.637  -4.029  1.00 15.00      A    C  
ATOM   1084  NZ  LYS A 119     -22.889   2.632  -3.005  1.00 15.00      A    N  
ATOM   1085  HZ1 LYS A 119     -23.730   2.144  -2.634  1.00 15.00      A    H  
ATOM   1086  HZ2 LYS A 119     -22.397   3.098  -2.217  1.00 15.00      A    H  
ATOM   1087  HZ3 LYS A 119     -22.251   1.925  -3.426  1.00 15.00      A    H  
ATOM   1088  C   LYS A 119     -27.004   7.002  -0.942  1.00 15.00      A    C  
ATOM   1089  O   LYS A 119     -26.746   8.130  -1.354  1.00 15.00      A    O  
ATOM   1090  N   PHE A 120     -28.032   6.737  -0.144  1.00 15.00      A    N  
ATOM   1091  HN  PHE A 120     -28.185   5.811   0.143  1.00 15.00      A    H  
ATOM   1092  CA  PHE A 120     -28.946   7.775   0.313  1.00 15.00      A    C  
ATOM   1093  CB  PHE A 120     -30.164   7.133   0.987  1.00 15.00      A    C  
ATOM   1094  CG  PHE A 120     -31.089   8.100   1.672  1.00 15.00      A    C  
ATOM   1095  CD1 PHE A 120     -31.825   9.017   0.940  1.00 15.00      A    C  
ATOM   1096  CD2 PHE A 120     -31.228   8.084   3.051  1.00 15.00      A    C  
ATOM   1097  CE1 PHE A 120     -32.682   9.900   1.569  1.00 15.00      A    C  
ATOM   1098  CE2 PHE A 120     -32.081   8.965   3.687  1.00 15.00      A    C  
ATOM   1099  CZ  PHE A 120     -32.810   9.874   2.944  1.00 15.00      A    C  
ATOM   1100  C   PHE A 120     -28.241   8.718   1.282  1.00 15.00      A    C  
ATOM   1101  O   PHE A 120     -28.348   9.936   1.175  1.00 15.00      A    O  
ATOM   1102  N   LEU A 121     -27.501   8.146   2.220  1.00 15.00      A    N  
ATOM   1103  HN  LEU A 121     -27.440   7.166   2.250  1.00 15.00      A    H  
ATOM   1104  CA  LEU A 121     -26.779   8.933   3.209  1.00 15.00      A    C  
ATOM   1105  CB  LEU A 121     -26.389   8.063   4.404  1.00 15.00      A    C  
ATOM   1106  CG  LEU A 121     -27.541   7.482   5.226  1.00 15.00      A    C  
ATOM   1107  CD1 LEU A 121     -27.013   6.523   6.282  1.00 15.00      A    C  
ATOM   1108  CD2 LEU A 121     -28.354   8.595   5.869  1.00 15.00      A    C  
ATOM   1109  C   LEU A 121     -25.529   9.559   2.603  1.00 15.00      A    C  
ATOM   1110  O   LEU A 121     -24.912  10.443   3.202  1.00 15.00      A    O  
ATOM   1111  N   SER A 122     -25.175   9.114   1.407  1.00 15.00      A    N  
ATOM   1112  HN  SER A 122     -25.727   8.434   0.967  1.00 15.00      A    H  
ATOM   1113  CA  SER A 122     -23.993   9.610   0.726  1.00 15.00      A    C  
ATOM   1114  CB  SER A 122     -23.321   8.479  -0.057  1.00 15.00      A    C  
ATOM   1115  OG  SER A 122     -21.929   8.710  -0.195  1.00 15.00      A    O  
ATOM   1116  HG  SER A 122     -21.732   9.628   0.039  1.00 15.00      A    H  
ATOM   1117  C   SER A 122     -24.310  10.789  -0.197  1.00 15.00      A    C  
ATOM   1118  O   SER A 122     -23.426  11.299  -0.882  1.00 15.00      A    O  
ATOM   1119  N   LEU A 123     -25.566  11.228  -0.216  1.00 15.00      A    N  
ATOM   1120  HN  LEU A 123     -26.244  10.788   0.340  1.00 15.00      A    H  
ATOM   1121  CA  LEU A 123     -25.945  12.345  -1.074  1.00 15.00      A    C  
ATOM   1122  CB  LEU A 123     -27.456  12.378  -1.389  1.00 15.00      A    C  
ATOM   1123  CG  LEU A 123     -28.417  12.864  -0.299  1.00 15.00      A    C  
ATOM   1124  CD1 LEU A 123     -28.597  14.374  -0.355  1.00 15.00      A    C  
ATOM   1125  CD2 LEU A 123     -29.768  12.174  -0.453  1.00 15.00      A    C  
ATOM   1126  C   LEU A 123     -25.431  13.681  -0.535  1.00 15.00      A    C  
ATOM   1127  O   LEU A 123     -25.667  14.032   0.622  1.00 15.00      A    O  
ATOM   1128  N   GLN A 124     -24.693  14.402  -1.370  1.00 15.00      A    N  
ATOM   1129  HN  GLN A 124     -24.491  14.043  -2.260  1.00 15.00      A    H  
ATOM   1130  CA  GLN A 124     -24.156  15.695  -0.995  1.00 15.00      A    C  
ATOM   1131  CB  GLN A 124     -22.655  15.720  -1.228  1.00 15.00      A    C  
ATOM   1132  CG  GLN A 124     -21.943  14.515  -0.634  1.00 15.00      A    C  
ATOM   1133  CD  GLN A 124     -20.488  14.774  -0.309  1.00 15.00      A    C  
ATOM   1134  OE1 GLN A 124     -19.771  13.878   0.125  1.00 15.00      A    O  
ATOM   1135  NE2 GLN A 124     -20.035  15.998  -0.514  1.00 15.00      A    N  
ATOM   1136 HE21 GLN A 124     -20.654  16.670  -0.856  1.00 15.00      A    H  
ATOM   1137 HE22 GLN A 124     -19.092  16.176  -0.315  1.00 15.00      A    H  
ATOM   1138  C   GLN A 124     -24.852  16.795  -1.780  1.00 15.00      A    C  
ATOM   1139  O   GLN A 124     -24.814  16.812  -3.006  1.00 15.00      A    O  
ATOM   1140  N   TYR A 125     -25.510  17.695  -1.059  1.00 15.00      A    N  
ATOM   1141  HN  TYR A 125     -25.495  17.628  -0.085  1.00 15.00      A    H  
ATOM   1142  CA  TYR A 125     -26.249  18.783  -1.687  1.00 15.00      A    C  
ATOM   1143  CB  TYR A 125     -27.708  18.752  -1.194  1.00 15.00      A    C  
ATOM   1144  CG  TYR A 125     -28.546  19.974  -1.508  1.00 15.00      A    C  
ATOM   1145  CD1 TYR A 125     -29.061  20.179  -2.776  1.00 15.00      A    C  
ATOM   1146  CD2 TYR A 125     -28.853  20.900  -0.517  1.00 15.00      A    C  
ATOM   1147  CE1 TYR A 125     -29.866  21.266  -3.055  1.00 15.00      A    C  
ATOM   1148  CE2 TYR A 125     -29.647  21.991  -0.781  1.00 15.00      A    C  
ATOM   1149  CZ  TYR A 125     -30.154  22.173  -2.047  1.00 15.00      A    C  
ATOM   1150  OH  TYR A 125     -30.966  23.250  -2.298  1.00 15.00      A    O  
ATOM   1151  HH  TYR A 125     -31.708  23.225  -1.684  1.00 15.00      A    H  
ATOM   1152  C   TYR A 125     -25.600  20.131  -1.403  1.00 15.00      A    C  
ATOM   1153  O   TYR A 125     -25.207  20.846  -2.322  1.00 15.00      A    O  
ATOM   1154  N   GLN A 126     -25.496  20.483  -0.126  1.00 15.00      A    N  
ATOM   1155  HN  GLN A 126     -25.865  19.899   0.557  1.00 15.00      A    H  
ATOM   1156  CA  GLN A 126     -24.887  21.754   0.262  1.00 15.00      A    C  
ATOM   1157  CB  GLN A 126     -25.340  22.186   1.660  1.00 15.00      A    C  
ATOM   1158  CG  GLN A 126     -24.829  23.568   2.062  1.00 15.00      A    C  
ATOM   1159  CD  GLN A 126     -25.459  24.678   1.242  1.00 15.00      A    C  
ATOM   1160  OE1 GLN A 126     -26.623  24.597   0.867  1.00 15.00      A    O  
ATOM   1161  NE2 GLN A 126     -24.691  25.714   0.946  1.00 15.00      A    N  
ATOM   1162 HE21 GLN A 126     -23.765  25.712   1.265  1.00 15.00      A    H  
ATOM   1163 HE22 GLN A 126     -25.083  26.439   0.418  1.00 15.00      A    H  
ATOM   1164  C   GLN A 126     -23.364  21.673   0.205  1.00 15.00      A    C  
ATOM   1165  O   GLN A 126     -22.734  22.330  -0.611  1.00 15.00      A    O  
ATOM   1166  N   GLY A 127     -22.784  20.865   1.080  1.00 15.00      A    N  
ATOM   1167  HN  GLY A 127     -23.335  20.364   1.712  1.00 15.00      A    H  
ATOM   1168  CA  GLY A 127     -21.341  20.724   1.107  1.00 15.00      A    C  
ATOM   1169  C   GLY A 127     -20.896  19.647   2.071  1.00 15.00      A    C  
ATOM   1170  O   GLY A 127     -19.871  19.777   2.737  1.00 15.00      A    O  
ATOM   1171  N   LYS A 128     -21.688  18.589   2.158  1.00 15.00      A    N  
ATOM   1172  HN  LYS A 128     -22.491  18.551   1.600  1.00 15.00      A    H  
ATOM   1173  CA  LYS A 128     -21.401  17.464   3.036  1.00 15.00      A    C  
ATOM   1174  CB  LYS A 128     -21.386  17.892   4.514  1.00 15.00      A    C  
ATOM   1175  CG  LYS A 128     -22.636  18.625   4.979  1.00 15.00      A    C  
ATOM   1176  CD  LYS A 128     -22.335  19.596   6.116  1.00 15.00      A    C  
ATOM   1177  CE  LYS A 128     -21.989  18.868   7.408  1.00 15.00      A    C  
ATOM   1178  NZ  LYS A 128     -21.845  19.805   8.555  1.00 15.00      A    N  
ATOM   1179  HZ1 LYS A 128     -22.755  20.277   8.753  1.00 15.00      A    H  
ATOM   1180  HZ2 LYS A 128     -21.133  20.527   8.351  1.00 15.00      A    H  
ATOM   1181  HZ3 LYS A 128     -21.560  19.283   9.416  1.00 15.00      A    H  
ATOM   1182  C   LYS A 128     -22.425  16.366   2.804  1.00 15.00      A    C  
ATOM   1183  O   LYS A 128     -23.501  16.628   2.258  1.00 15.00      A    O  
ATOM   1184  N   ASN A 129     -22.076  15.146   3.193  1.00 15.00      A    N  
ATOM   1185  HN  ASN A 129     -21.194  15.013   3.591  1.00 15.00      A    H  
ATOM   1186  CA  ASN A 129     -22.966  13.997   3.044  1.00 15.00      A    C  
ATOM   1187  CB  ASN A 129     -22.264  12.717   3.525  1.00 15.00      A    C  
ATOM   1188  CG  ASN A 129     -21.330  12.108   2.502  1.00 15.00      A    C  
ATOM   1189  OD1 ASN A 129     -21.760  11.401   1.599  1.00 15.00      A    O  
ATOM   1190  ND2 ASN A 129     -20.038  12.351   2.653  1.00 15.00      A    N  
ATOM   1191 HD21 ASN A 129     -19.753  12.903   3.405  1.00 15.00      A    H  
ATOM   1192 HD22 ASN A 129     -19.420  11.967   1.995  1.00 15.00      A    H  
ATOM   1193  C   ASN A 129     -24.223  14.192   3.877  1.00 15.00      A    C  
ATOM   1194  O   ASN A 129     -24.219  14.962   4.841  1.00 15.00      A    O  
ATOM   1195  N   LEU A 130     -25.292  13.493   3.519  1.00 15.00      A    N  
ATOM   1196  HN  LEU A 130     -25.246  12.912   2.728  1.00 15.00      A    H  
ATOM   1197  CA  LEU A 130     -26.538  13.587   4.266  1.00 15.00      A    C  
ATOM   1198  CB  LEU A 130     -27.655  12.799   3.580  1.00 15.00      A    C  
ATOM   1199  CG  LEU A 130     -29.056  12.975   4.169  1.00 15.00      A    C  
ATOM   1200  CD1 LEU A 130     -29.519  14.420   4.042  1.00 15.00      A    C  
ATOM   1201  CD2 LEU A 130     -30.042  12.033   3.500  1.00 15.00      A    C  
ATOM   1202  C   LEU A 130     -26.320  13.075   5.684  1.00 15.00      A    C  
ATOM   1203  O   LEU A 130     -26.899  13.586   6.642  1.00 15.00      A    O  
ATOM   1204  N   LEU A 131     -25.458  12.070   5.809  1.00 15.00      A    N  
ATOM   1205  HN  LEU A 131     -25.035  11.700   5.004  1.00 15.00      A    H  
ATOM   1206  CA  LEU A 131     -25.134  11.504   7.108  1.00 15.00      A    C  
ATOM   1207  CB  LEU A 131     -24.264  10.256   6.949  1.00 15.00      A    C  
ATOM   1208  CG  LEU A 131     -23.903   9.515   8.240  1.00 15.00      A    C  
ATOM   1209  CD1 LEU A 131     -25.134   8.862   8.849  1.00 15.00      A    C  
ATOM   1210  CD2 LEU A 131     -22.815   8.486   7.983  1.00 15.00      A    C  
ATOM   1211  C   LEU A 131     -24.403  12.546   7.945  1.00 15.00      A    C  
ATOM   1212  O   LEU A 131     -24.557  12.601   9.163  1.00 15.00      A    O  
ATOM   1213  N   ASN A 132     -23.640  13.398   7.262  1.00 15.00      A    N  
ATOM   1214  HN  ASN A 132     -23.598  13.315   6.287  1.00 15.00      A    H  
ATOM   1215  CA  ASN A 132     -22.877  14.460   7.914  1.00 15.00      A    C  
ATOM   1216  CB  ASN A 132     -21.838  15.059   6.958  1.00 15.00      A    C  
ATOM   1217  CG  ASN A 132     -20.510  14.326   6.966  1.00 15.00      A    C  
ATOM   1218  OD1 ASN A 132     -20.442  13.135   6.680  1.00 15.00      A    O  
ATOM   1219  ND2 ASN A 132     -19.439  15.041   7.276  1.00 15.00      A    N  
ATOM   1220 HD21 ASN A 132     -19.559  15.989   7.482  1.00 15.00      A    H  
ATOM   1221 HD22 ASN A 132     -18.569  14.589   7.287  1.00 15.00      A    H  
ATOM   1222  C   ASN A 132     -23.807  15.561   8.405  1.00 15.00      A    C  
ATOM   1223  O   ASN A 132     -23.407  16.418   9.188  1.00 15.00      A    O  
ATOM   1224  N   TRP A 133     -25.039  15.546   7.918  1.00 15.00      A    N  
ATOM   1225  HN  TRP A 133     -25.286  14.855   7.266  1.00 15.00      A    H  
ATOM   1226  CA  TRP A 133     -26.034  16.524   8.324  1.00 15.00      A    C  
ATOM   1227  CB  TRP A 133     -27.010  16.806   7.180  1.00 15.00      A    C  
ATOM   1228  CG  TRP A 133     -26.577  17.901   6.256  1.00 15.00      A    C  
ATOM   1229  CD1 TRP A 133     -26.320  17.791   4.922  1.00 15.00      A    C  
ATOM   1230  CD2 TRP A 133     -26.360  19.277   6.595  1.00 15.00      A    C  
ATOM   1231  NE1 TRP A 133     -25.955  19.010   4.408  1.00 15.00      A    N  
ATOM   1232  HE1 TRP A 133     -25.723  19.185   3.476  1.00 15.00      A    H  
ATOM   1233  CE2 TRP A 133     -25.973  19.939   5.416  1.00 15.00      A    C  
ATOM   1234  CE3 TRP A 133     -26.456  20.012   7.782  1.00 15.00      A    C  
ATOM   1235  CZ2 TRP A 133     -25.681  21.301   5.386  1.00 15.00      A    C  
ATOM   1236  CZ3 TRP A 133     -26.167  21.362   7.751  1.00 15.00      A    C  
ATOM   1237  CH2 TRP A 133     -25.784  21.994   6.562  1.00 15.00      A    C  
ATOM   1238  C   TRP A 133     -26.814  15.987   9.511  1.00 15.00      A    C  
ATOM   1239  O   TRP A 133     -27.261  16.738  10.373  1.00 15.00      A    O  
ATOM   1240  N   LEU A 134     -26.961  14.671   9.551  1.00 15.00      A    N  
ATOM   1241  HN  LEU A 134     -26.561  14.127   8.842  1.00 15.00      A    H  
ATOM   1242  CA  LEU A 134     -27.698  14.017  10.618  1.00 15.00      A    C  
ATOM   1243  CB  LEU A 134     -28.116  12.607  10.200  1.00 15.00      A    C  
ATOM   1244  CG  LEU A 134     -29.049  12.510   8.990  1.00 15.00      A    C  
ATOM   1245  CD1 LEU A 134     -29.286  11.057   8.611  1.00 15.00      A    C  
ATOM   1246  CD2 LEU A 134     -30.369  13.216   9.265  1.00 15.00      A    C  
ATOM   1247  C   LEU A 134     -26.892  13.967  11.907  1.00 15.00      A    C  
ATOM   1248  O   LEU A 134     -27.464  13.981  12.996  1.00 15.00      A    O  
ATOM   1249  N   THR A 135     -25.572  13.895  11.779  1.00 15.00      A    N  
ATOM   1250  HN  THR A 135     -25.180  13.867  10.878  1.00 15.00      A    H  
ATOM   1251  CA  THR A 135     -24.685  13.844  12.935  1.00 15.00      A    C  
ATOM   1252  CB  THR A 135     -23.219  13.735  12.483  1.00 15.00      A    C  
ATOM   1253  OG1 THR A 135     -23.113  14.222  11.136  1.00 15.00      A    O  
ATOM   1254  HG1 THR A 135     -23.046  15.183  11.147  1.00 15.00      A    H  
ATOM   1255  CG2 THR A 135     -22.755  12.290  12.525  1.00 15.00      A    C  
ATOM   1256  C   THR A 135     -24.855  15.077  13.817  1.00 15.00      A    C  
ATOM   1257  O   THR A 135     -24.780  14.992  15.041  1.00 15.00      A    O  
ATOM   1258  N   GLU A 136     -25.107  16.209  13.181  1.00 15.00      A    N  
ATOM   1259  HN  GLU A 136     -25.177  16.200  12.204  1.00 15.00      A    H  
ATOM   1260  CA  GLU A 136     -25.295  17.466  13.883  1.00 15.00      A    C  
ATOM   1261  CB  GLU A 136     -24.447  18.559  13.214  1.00 15.00      A    C  
ATOM   1262  CG  GLU A 136     -24.369  18.431  11.697  1.00 15.00      A    C  
ATOM   1263  CD  GLU A 136     -23.212  19.195  11.080  1.00 15.00      A    C  
ATOM   1264  OE1 GLU A 136     -22.085  18.659  11.039  1.00 15.00      A    O  
ATOM   1265  OE2 GLU A 136     -23.428  20.319  10.586  1.00 15.00      A    O  
ATOM   1266  C   GLU A 136     -26.775  17.849  13.875  1.00 15.00      A    C  
ATOM   1267  O   GLU A 136     -27.288  18.348  12.872  1.00 15.00      A    O  
ATOM   1268  N   ASP A 137     -27.473  17.586  14.982  1.00 15.00      A    N  
ATOM   1269  HN  ASP A 137     -27.023  17.171  15.755  1.00 15.00      A    H  
ATOM   1270  CA  ASP A 137     -28.895  17.908  15.077  1.00 15.00      A    C  
ATOM   1271  CB  ASP A 137     -29.631  17.247  16.264  1.00 15.00      A    C  
ATOM   1272  CG  ASP A 137     -28.765  16.787  17.432  1.00 15.00      A    C  
ATOM   1273  OD1 ASP A 137     -29.231  16.897  18.584  1.00 15.00      A    O  
ATOM   1274  OD2 ASP A 137     -27.656  16.252  17.205  1.00 15.00      A    O  
ATOM   1275  C   ASP A 137     -29.151  19.409  14.989  1.00 15.00      A    C  
ATOM   1276  O   ASP A 137     -28.993  20.149  15.959  1.00 15.00      A    O  
ATOM   1277  N   SER A 138     -29.528  19.841  13.793  1.00 15.00      A    N  
ATOM   1278  HN  SER A 138     -29.616  19.194  13.065  1.00 15.00      A    H  
ATOM   1279  CA  SER A 138     -29.802  21.239  13.509  1.00 15.00      A    C  
ATOM   1280  CB  SER A 138     -28.998  21.640  12.268  1.00 15.00      A    C  
ATOM   1281  OG  SER A 138     -28.764  20.507  11.442  1.00 15.00      A    O  
ATOM   1282  HG  SER A 138     -28.053  19.975  11.821  1.00 15.00      A    H  
ATOM   1283  C   SER A 138     -31.300  21.454  13.272  1.00 15.00      A    C  
ATOM   1284  O   SER A 138     -32.128  20.935  14.024  1.00 15.00      A    O  
ATOM   1285  N   ALA A 139     -31.646  22.217  12.237  1.00 15.00      A    N  
ATOM   1286  HN  ALA A 139     -30.941  22.615  11.669  1.00 15.00      A    H  
ATOM   1287  CA  ALA A 139     -33.043  22.477  11.914  1.00 15.00      A    C  
ATOM   1288  CB  ALA A 139     -33.303  23.974  11.843  1.00 15.00      A    C  
ATOM   1289  C   ALA A 139     -33.416  21.807  10.595  1.00 15.00      A    C  
ATOM   1290  O   ALA A 139     -34.488  21.215  10.462  1.00 15.00      A    O  
ATOM   1291  N   GLU A 140     -32.513  21.908   9.629  1.00 15.00      A    N  
ATOM   1292  HN  GLU A 140     -31.680  22.410   9.811  1.00 15.00      A    H  
ATOM   1293  CA  GLU A 140     -32.700  21.315   8.313  1.00 15.00      A    C  
ATOM   1294  CB  GLU A 140     -31.576  21.751   7.358  1.00 15.00      A    C  
ATOM   1295  CG  GLU A 140     -30.197  21.894   8.001  1.00 15.00      A    C  
ATOM   1296  CD  GLU A 140     -30.010  23.215   8.733  1.00 15.00      A    C  
ATOM   1297  OE1 GLU A 140     -29.587  24.197   8.095  1.00 15.00      A    O  
ATOM   1298  OE2 GLU A 140     -30.296  23.265   9.953  1.00 15.00      A    O  
ATOM   1299  C   GLU A 140     -32.759  19.795   8.424  1.00 15.00      A    C  
ATOM   1300  O   GLU A 140     -33.482  19.124   7.681  1.00 15.00      A    O  
ATOM   1301  N   ALA A 141     -31.992  19.262   9.361  1.00 15.00      A    N  
ATOM   1302  HN  ALA A 141     -31.432  19.853   9.908  1.00 15.00      A    H  
ATOM   1303  CA  ALA A 141     -31.965  17.834   9.606  1.00 15.00      A    C  
ATOM   1304  CB  ALA A 141     -30.606  17.412  10.141  1.00 15.00      A    C  
ATOM   1305  C   ALA A 141     -33.058  17.472  10.602  1.00 15.00      A    C  
ATOM   1306  O   ALA A 141     -33.512  18.331  11.355  1.00 15.00      A    O  
ATOM   1307  N   LEU A 142     -33.496  16.213  10.570  1.00 15.00      A    N  
ATOM   1308  HN  LEU A 142     -33.117  15.605   9.904  1.00 15.00      A    H  
ATOM   1309  CA  LEU A 142     -34.537  15.703  11.474  1.00 15.00      A    C  
ATOM   1310  CB  LEU A 142     -34.286  16.097  12.937  1.00 15.00      A    C  
ATOM   1311  CG  LEU A 142     -35.040  15.293  14.003  1.00 15.00      A    C  
ATOM   1312  CD1 LEU A 142     -34.364  13.952  14.240  1.00 15.00      A    C  
ATOM   1313  CD2 LEU A 142     -35.142  16.082  15.300  1.00 15.00      A    C  
ATOM   1314  C   LEU A 142     -35.939  16.113  11.020  1.00 15.00      A    C  
ATOM   1315  O   LEU A 142     -36.878  15.332  11.107  1.00 15.00      A    O  
ATOM   1316  N   GLN A 143     -36.073  17.334  10.533  1.00 15.00      A    N  
ATOM   1317  HN  GLN A 143     -35.293  17.933  10.522  1.00 15.00      A    H  
ATOM   1318  CA  GLN A 143     -37.359  17.830  10.071  1.00 15.00      A    C  
ATOM   1319  CB  GLN A 143     -37.393  19.356  10.179  1.00 15.00      A    C  
ATOM   1320  CG  GLN A 143     -38.734  19.964   9.814  1.00 15.00      A    C  
ATOM   1321  CD  GLN A 143     -38.708  21.478   9.803  1.00 15.00      A    C  
ATOM   1322  OE1 GLN A 143     -37.705  22.100   9.460  1.00 15.00      A    O  
ATOM   1323  NE2 GLN A 143     -39.818  22.083  10.185  1.00 15.00      A    N  
ATOM   1324 HE21 GLN A 143     -40.579  21.525  10.447  1.00 15.00      A    H  
ATOM   1325 HE22 GLN A 143     -39.833  23.060  10.192  1.00 15.00      A    H  
ATOM   1326  C   GLN A 143     -37.669  17.413   8.629  1.00 15.00      A    C  
ATOM   1327  O   GLN A 143     -38.803  17.077   8.303  1.00 15.00      A    O  
ATOM   1328  N   ALA A 144     -36.653  17.389   7.776  1.00 15.00      A    N  
ATOM   1329  HN  ALA A 144     -35.751  17.593   8.102  1.00 15.00      A    H  
ATOM   1330  CA  ALA A 144     -36.846  17.071   6.360  1.00 15.00      A    C  
ATOM   1331  CB  ALA A 144     -35.724  17.670   5.531  1.00 15.00      A    C  
ATOM   1332  C   ALA A 144     -36.997  15.582   6.044  1.00 15.00      A    C  
ATOM   1333  O   ALA A 144     -36.946  15.195   4.876  1.00 15.00      A    O  
ATOM   1334  N   LEU A 145     -37.208  14.745   7.049  1.00 15.00      A    N  
ATOM   1335  HN  LEU A 145     -37.285  15.092   7.962  1.00 15.00      A    H  
ATOM   1336  CA  LEU A 145     -37.346  13.314   6.798  1.00 15.00      A    C  
ATOM   1337  CB  LEU A 145     -36.108  12.530   7.253  1.00 15.00      A    C  
ATOM   1338  CG  LEU A 145     -35.780  12.571   8.747  1.00 15.00      A    C  
ATOM   1339  CD1 LEU A 145     -35.646  11.160   9.300  1.00 15.00      A    C  
ATOM   1340  CD2 LEU A 145     -34.505  13.359   8.987  1.00 15.00      A    C  
ATOM   1341  C   LEU A 145     -38.623  12.729   7.388  1.00 15.00      A    C  
ATOM   1342  O   LEU A 145     -38.922  11.554   7.180  1.00 15.00      A    O  
ATOM   1343  N   SER A 146     -39.370  13.553   8.116  1.00 15.00      A    N  
ATOM   1344  HN  SER A 146     -39.079  14.480   8.233  1.00 15.00      A    H  
ATOM   1345  CA  SER A 146     -40.623  13.130   8.740  1.00 15.00      A    C  
ATOM   1346  CB  SER A 146     -40.370  12.067   9.818  1.00 15.00      A    C  
ATOM   1347  OG  SER A 146     -40.260  10.771   9.255  1.00 15.00      A    O  
ATOM   1348  HG  SER A 146     -39.916  10.847   8.348  1.00 15.00      A    H  
ATOM   1349  C   SER A 146     -41.324  14.324   9.374  1.00 15.00      A    C  
ATOM   1350  O   SER A 146     -40.688  15.119  10.069  1.00 15.00      A    O  
ATOM   1351  N   ASP A 147     -42.622  14.450   9.118  1.00 15.00      A    N  
ATOM   1352  HN  ASP A 147     -43.057  13.812   8.505  1.00 15.00      A    H  
ATOM   1353  CA  ASP A 147     -43.421  15.537   9.686  1.00 15.00      A    C  
ATOM   1354  CB  ASP A 147     -44.862  15.475   9.160  1.00 15.00      A    C  
ATOM   1355  CG  ASP A 147     -44.939  15.310   7.653  1.00 15.00      A    C  
ATOM   1356  OD1 ASP A 147     -45.129  16.322   6.948  1.00 15.00      A    O  
ATOM   1357  OD2 ASP A 147     -44.807  14.163   7.176  1.00 15.00      A    O  
ATOM   1358  C   ASP A 147     -43.437  15.421  11.204  1.00 15.00      A    C  
ATOM   1359  O   ASP A 147     -43.440  16.418  11.926  1.00 15.00      A    O  
ATOM   1360  N   ASN A 148     -43.445  14.182  11.679  1.00 15.00      A    N  
ATOM   1361  HN  ASN A 148     -43.448  13.435  11.048  1.00 15.00      A    H  
ATOM   1362  CA  ASN A 148     -43.442  13.903  13.106  1.00 15.00      A    C  
ATOM   1363  CB  ASN A 148     -44.243  12.636  13.414  1.00 15.00      A    C  
ATOM   1364  CG  ASN A 148     -45.677  12.931  13.813  1.00 15.00      A    C  
ATOM   1365  OD1 ASN A 148     -46.579  12.941  12.977  1.00 15.00      A    O  
ATOM   1366  ND2 ASN A 148     -45.895  13.175  15.095  1.00 15.00      A    N  
ATOM   1367 HD21 ASN A 148     -45.119  13.151  15.716  1.00 15.00      A    H  
ATOM   1368 HD22 ASN A 148     -46.809  13.372  15.380  1.00 15.00      A    H  
ATOM   1369  C   ASN A 148     -42.009  13.760  13.599  1.00 15.00      A    C  
ATOM   1370  O   ASN A 148     -41.231  12.974  13.050  1.00 15.00      A    O  
ATOM   1371  N   ALA A 149     -41.666  14.507  14.640  1.00 15.00      A    N  
ATOM   1372  HN  ALA A 149     -42.342  15.084  15.055  1.00 15.00      A    H  
ATOM   1373  CA  ALA A 149     -40.317  14.480  15.194  1.00 15.00      A    C  
ATOM   1374  CB  ALA A 149     -40.094  15.663  16.123  1.00 15.00      A    C  
ATOM   1375  C   ALA A 149     -40.024  13.164  15.907  1.00 15.00      A    C  
ATOM   1376  O   ALA A 149     -38.864  12.777  16.063  1.00 15.00      A    O  
ATOM   1377  N   GLU A 150     -41.081  12.482  16.330  1.00 15.00      A    N  
ATOM   1378  HN  GLU A 150     -41.985  12.857  16.179  1.00 15.00      A    H  
ATOM   1379  CA  GLU A 150     -40.961  11.207  17.026  1.00 15.00      A    C  
ATOM   1380  CB  GLU A 150     -42.343  10.678  17.438  1.00 15.00      A    C  
ATOM   1381  CG  GLU A 150     -43.096  11.559  18.427  1.00 15.00      A    C  
ATOM   1382  CD  GLU A 150     -43.713  12.786  17.782  1.00 15.00      A    C  
ATOM   1383  OE1 GLU A 150     -44.236  13.643  18.513  1.00 15.00      A    O  
ATOM   1384  OE2 GLU A 150     -43.667  12.895  16.537  1.00 15.00      A    O  
ATOM   1385  C   GLU A 150     -40.249  10.178  16.153  1.00 15.00      A    C  
ATOM   1386  O   GLU A 150     -39.164   9.705  16.495  1.00 15.00      A    O  
ATOM   1387  N   GLN A 151     -40.857   9.856  15.013  1.00 15.00      A    N  
ATOM   1388  HN  GLN A 151     -41.711  10.283  14.793  1.00 15.00      A    H  
ATOM   1389  CA  GLN A 151     -40.285   8.885  14.084  1.00 15.00      A    C  
ATOM   1390  CB  GLN A 151     -41.286   8.529  12.978  1.00 15.00      A    C  
ATOM   1391  CG  GLN A 151     -41.974   9.730  12.350  1.00 15.00      A    C  
ATOM   1392  CD  GLN A 151     -42.980   9.341  11.285  1.00 15.00      A    C  
ATOM   1393  OE1 GLN A 151     -44.138   9.059  11.585  1.00 15.00      A    O  
ATOM   1394  NE2 GLN A 151     -42.551   9.341  10.033  1.00 15.00      A    N  
ATOM   1395 HE21 GLN A 151     -41.612   9.591   9.860  1.00 15.00      A    H  
ATOM   1396 HE22 GLN A 151     -43.185   9.100   9.327  1.00 15.00      A    H  
ATOM   1397  C   GLN A 151     -38.984   9.405  13.483  1.00 15.00      A    C  
ATOM   1398  O   GLN A 151     -38.064   8.638  13.204  1.00 15.00      A    O  
ATOM   1399  N   ALA A 152     -38.910  10.718  13.298  1.00 15.00      A    N  
ATOM   1400  HN  ALA A 152     -39.679  11.279  13.537  1.00 15.00      A    H  
ATOM   1401  CA  ALA A 152     -37.720  11.345  12.740  1.00 15.00      A    C  
ATOM   1402  CB  ALA A 152     -37.955  12.833  12.548  1.00 15.00      A    C  
ATOM   1403  C   ALA A 152     -36.514  11.109  13.641  1.00 15.00      A    C  
ATOM   1404  O   ALA A 152     -35.419  10.808  13.165  1.00 15.00      A    O  
ATOM   1405  N   ARG A 153     -36.725  11.237  14.949  1.00 15.00      A    N  
ATOM   1406  HN  ARG A 153     -37.626  11.475  15.266  1.00 15.00      A    H  
ATOM   1407  CA  ARG A 153     -35.658  11.036  15.921  1.00 15.00      A    C  
ATOM   1408  CB  ARG A 153     -36.114  11.457  17.323  1.00 15.00      A    C  
ATOM   1409  CG  ARG A 153     -35.022  11.396  18.385  1.00 15.00      A    C  
ATOM   1410  CD  ARG A 153     -33.938  12.437  18.138  1.00 15.00      A    C  
ATOM   1411  NE  ARG A 153     -34.374  13.789  18.492  1.00 15.00      A    N  
ATOM   1412  HE  ARG A 153     -35.335  13.921  18.653  1.00 15.00      A    H  
ATOM   1413  CZ  ARG A 153     -33.550  14.838  18.608  1.00 15.00      A    C  
ATOM   1414  NH1 ARG A 153     -32.244  14.690  18.400  1.00 15.00      A    N  
ATOM   1415 HH11 ARG A 153     -31.596  15.511  18.492  1.00 15.00      A    H  
ATOM   1416 HH12 ARG A 153     -31.858  13.762  18.145  1.00 15.00      A    H  
ATOM   1417  NH2 ARG A 153     -34.033  16.032  18.934  1.00 15.00      A    N  
ATOM   1418 HH21 ARG A 153     -33.390  16.851  19.025  1.00 15.00      A    H  
ATOM   1419 HH22 ARG A 153     -35.054  16.159  19.100  1.00 15.00      A    H  
ATOM   1420  C   ARG A 153     -35.191   9.584  15.922  1.00 15.00      A    C  
ATOM   1421  O   ARG A 153     -33.998   9.307  16.080  1.00 15.00      A    O  
ATOM   1422  N   GLU A 154     -36.134   8.667  15.737  1.00 15.00      A    N  
ATOM   1423  HN  GLU A 154     -37.064   8.955  15.611  1.00 15.00      A    H  
ATOM   1424  CA  GLU A 154     -35.827   7.243  15.708  1.00 15.00      A    C  
ATOM   1425  CB  GLU A 154     -37.114   6.418  15.747  1.00 15.00      A    C  
ATOM   1426  CG  GLU A 154     -36.893   4.917  15.643  1.00 15.00      A    C  
ATOM   1427  CD  GLU A 154     -38.178   4.159  15.378  1.00 15.00      A    C  
ATOM   1428  OE1 GLU A 154     -38.897   4.522  14.423  1.00 15.00      A    O  
ATOM   1429  OE2 GLU A 154     -38.467   3.203  16.124  1.00 15.00      A    O  
ATOM   1430  C   GLU A 154     -35.018   6.901  14.462  1.00 15.00      A    C  
ATOM   1431  O   GLU A 154     -33.927   6.333  14.554  1.00 15.00      A    O  
ATOM   1432  N   TRP A 155     -35.547   7.277  13.299  1.00 15.00      A    N  
ATOM   1433  HN  TRP A 155     -36.422   7.729  13.296  1.00 15.00      A    H  
ATOM   1434  CA  TRP A 155     -34.876   7.018  12.030  1.00 15.00      A    C  
ATOM   1435  CB  TRP A 155     -35.713   7.516  10.845  1.00 15.00      A    C  
ATOM   1436  CG  TRP A 155     -36.985   6.743  10.631  1.00 15.00      A    C  
ATOM   1437  CD1 TRP A 155     -37.377   5.608  11.281  1.00 15.00      A    C  
ATOM   1438  CD2 TRP A 155     -38.030   7.047   9.697  1.00 15.00      A    C  
ATOM   1439  NE1 TRP A 155     -38.600   5.193  10.818  1.00 15.00      A    N  
ATOM   1440  HE1 TRP A 155     -39.090   4.405  11.138  1.00 15.00      A    H  
ATOM   1441  CE2 TRP A 155     -39.023   6.058   9.843  1.00 15.00      A    C  
ATOM   1442  CE3 TRP A 155     -38.224   8.061   8.754  1.00 15.00      A    C  
ATOM   1443  CZ2 TRP A 155     -40.190   6.053   9.082  1.00 15.00      A    C  
ATOM   1444  CZ3 TRP A 155     -39.383   8.053   8.001  1.00 15.00      A    C  
ATOM   1445  CH2 TRP A 155     -40.351   7.058   8.169  1.00 15.00      A    C  
ATOM   1446  C   TRP A 155     -33.481   7.638  12.013  1.00 15.00      A    C  
ATOM   1447  O   TRP A 155     -32.528   7.023  11.534  1.00 15.00      A    O  
ATOM   1448  N   ARG A 156     -33.361   8.851  12.553  1.00 15.00      A    N  
ATOM   1449  HN  ARG A 156     -34.163   9.299  12.907  1.00 15.00      A    H  
ATOM   1450  CA  ARG A 156     -32.072   9.535  12.615  1.00 15.00      A    C  
ATOM   1451  CB  ARG A 156     -32.218  10.921  13.257  1.00 15.00      A    C  
ATOM   1452  CG  ARG A 156     -30.951  11.769  13.239  1.00 15.00      A    C  
ATOM   1453  CD  ARG A 156     -30.145  11.624  14.526  1.00 15.00      A    C  
ATOM   1454  NE  ARG A 156     -29.142  12.678  14.652  1.00 15.00      A    N  
ATOM   1455  HE  ARG A 156     -28.824  13.099  13.816  1.00 15.00      A    H  
ATOM   1456  CZ  ARG A 156     -28.619  13.101  15.802  1.00 15.00      A    C  
ATOM   1457  NH1 ARG A 156     -28.981  12.552  16.957  1.00 15.00      A    N  
ATOM   1458 HH11 ARG A 156     -29.674  11.779  16.975  1.00 15.00      A    H  
ATOM   1459 HH12 ARG A 156     -28.562  12.894  17.851  1.00 15.00      A    H  
ATOM   1460  NH2 ARG A 156     -27.734  14.082  15.786  1.00 15.00      A    N  
ATOM   1461 HH21 ARG A 156     -27.317  14.445  16.679  1.00 15.00      A    H  
ATOM   1462 HH22 ARG A 156     -27.447  14.513  14.879  1.00 15.00      A    H  
ATOM   1463  C   ARG A 156     -31.069   8.702  13.403  1.00 15.00      A    C  
ATOM   1464  O   ARG A 156     -29.904   8.602  13.028  1.00 15.00      A    O  
ATOM   1465  N   GLN A 157     -31.536   8.105  14.494  1.00 15.00      A    N  
ATOM   1466  HN  GLN A 157     -32.483   8.212  14.731  1.00 15.00      A    H  
ATOM   1467  CA  GLN A 157     -30.683   7.278  15.336  1.00 15.00      A    C  
ATOM   1468  CB  GLN A 157     -31.423   6.861  16.609  1.00 15.00      A    C  
ATOM   1469  CG  GLN A 157     -30.509   6.343  17.708  1.00 15.00      A    C  
ATOM   1470  CD  GLN A 157     -29.831   7.460  18.478  1.00 15.00      A    C  
ATOM   1471  OE1 GLN A 157     -28.679   7.344  18.880  1.00 15.00      A    O  
ATOM   1472  NE2 GLN A 157     -30.552   8.548  18.706  1.00 15.00      A    N  
ATOM   1473 HE21 GLN A 157     -31.470   8.574  18.369  1.00 15.00      A    H  
ATOM   1474 HE22 GLN A 157     -30.138   9.273  19.216  1.00 15.00      A    H  
ATOM   1475  C   GLN A 157     -30.230   6.042  14.572  1.00 15.00      A    C  
ATOM   1476  O   GLN A 157     -29.063   5.657  14.630  1.00 15.00      A    O  
ATOM   1477  N   ALA A 158     -31.164   5.432  13.851  1.00 15.00      A    N  
ATOM   1478  HN  ALA A 158     -32.082   5.788  13.859  1.00 15.00      A    H  
ATOM   1479  CA  ALA A 158     -30.871   4.246  13.060  1.00 15.00      A    C  
ATOM   1480  CB  ALA A 158     -32.138   3.715  12.407  1.00 15.00      A    C  
ATOM   1481  C   ALA A 158     -29.814   4.555  12.006  1.00 15.00      A    C  
ATOM   1482  O   ALA A 158     -28.881   3.780  11.809  1.00 15.00      A    O  
ATOM   1483  N   PHE A 159     -29.959   5.704  11.350  1.00 15.00      A    N  
ATOM   1484  HN  PHE A 159     -30.727   6.280  11.560  1.00 15.00      A    H  
ATOM   1485  CA  PHE A 159     -29.015   6.126  10.321  1.00 15.00      A    C  
ATOM   1486  CB  PHE A 159     -29.510   7.381   9.596  1.00 15.00      A    C  
ATOM   1487  CG  PHE A 159     -30.696   7.150   8.700  1.00 15.00      A    C  
ATOM   1488  CD1 PHE A 159     -30.764   6.030   7.886  1.00 15.00      A    C  
ATOM   1489  CD2 PHE A 159     -31.742   8.057   8.669  1.00 15.00      A    C  
ATOM   1490  CE1 PHE A 159     -31.852   5.819   7.060  1.00 15.00      A    C  
ATOM   1491  CE2 PHE A 159     -32.834   7.853   7.846  1.00 15.00      A    C  
ATOM   1492  CZ  PHE A 159     -32.889   6.732   7.040  1.00 15.00      A    C  
ATOM   1493  C   PHE A 159     -27.629   6.362  10.914  1.00 15.00      A    C  
ATOM   1494  O   PHE A 159     -26.620   6.029  10.301  1.00 15.00      A    O  
ATOM   1495  N   ILE A 160     -27.586   6.938  12.111  1.00 15.00      A    N  
ATOM   1496  HN  ILE A 160     -28.426   7.201  12.547  1.00 15.00      A    H  
ATOM   1497  CA  ILE A 160     -26.318   7.194  12.789  1.00 15.00      A    C  
ATOM   1498  CB  ILE A 160     -26.505   8.116  14.020  1.00 15.00      A    C  
ATOM   1499  CG1 ILE A 160     -27.051   9.485  13.597  1.00 15.00      A    C  
ATOM   1500  CG2 ILE A 160     -25.204   8.280  14.797  1.00 15.00      A    C  
ATOM   1501  CD1 ILE A 160     -26.191  10.211  12.584  1.00 15.00      A    C  
ATOM   1502  C   ILE A 160     -25.690   5.869  13.221  1.00 15.00      A    C  
ATOM   1503  O   ILE A 160     -24.466   5.736  13.303  1.00 15.00      A    O  
ATOM   1504  N   GLY A 161     -26.545   4.875  13.443  1.00 15.00      A    N  
ATOM   1505  HN  GLY A 161     -27.506   5.041  13.327  1.00 15.00      A    H  
ATOM   1506  CA  GLY A 161     -26.093   3.562  13.861  1.00 15.00      A    C  
ATOM   1507  C   GLY A 161     -25.332   2.811  12.780  1.00 15.00      A    C  
ATOM   1508  O   GLY A 161     -24.931   1.662  12.980  1.00 15.00      A    O  
ATOM   1509  N   ILE A 162     -25.137   3.443  11.631  1.00 15.00      A    N  
ATOM   1510  HN  ILE A 162     -25.497   4.350  11.516  1.00 15.00      A    H  
ATOM   1511  CA  ILE A 162     -24.410   2.820  10.536  1.00 15.00      A    C  
ATOM   1512  CB  ILE A 162     -24.801   3.415   9.161  1.00 15.00      A    C  
ATOM   1513  CG1 ILE A 162     -24.392   2.467   8.028  1.00 15.00      A    C  
ATOM   1514  CG2 ILE A 162     -24.174   4.791   8.960  1.00 15.00      A    C  
ATOM   1515  CD1 ILE A 162     -24.895   2.885   6.661  1.00 15.00      A    C  
ATOM   1516  C   ILE A 162     -22.901   2.952  10.745  1.00 15.00      A    C  
ATOM   1517  O   ILE A 162     -22.122   2.167  10.210  1.00 15.00      A    O  
ATOM   1518  N   THR A 163     -22.498   3.933  11.542  1.00 15.00      A    N  
ATOM   1519  HN  THR A 163     -23.165   4.514  11.970  1.00 15.00      A    H  
ATOM   1520  CA  THR A 163     -21.086   4.162  11.799  1.00 15.00      A    C  
ATOM   1521  CB  THR A 163     -20.734   5.667  11.734  1.00 15.00      A    C  
ATOM   1522  OG1 THR A 163     -19.316   5.832  11.652  1.00 15.00      A    O  
ATOM   1523  HG1 THR A 163     -18.886   5.180  12.218  1.00 15.00      A    H  
ATOM   1524  CG2 THR A 163     -21.258   6.411  12.955  1.00 15.00      A    C  
ATOM   1525  C   THR A 163     -20.654   3.570  13.141  1.00 15.00      A    C  
ATOM   1526  O   THR A 163     -19.465   3.530  13.461  1.00 15.00      A    O  
ATOM   1527  N   THR A 164     -21.619   3.102  13.918  1.00 15.00      A    N  
ATOM   1528  HN  THR A 164     -22.548   3.147  13.612  1.00 15.00      A    H  
ATOM   1529  CA  THR A 164     -21.329   2.520  15.217  1.00 15.00      A    C  
ATOM   1530  CB  THR A 164     -22.395   2.925  16.250  1.00 15.00      A    C  
ATOM   1531  OG1 THR A 164     -23.677   2.951  15.614  1.00 15.00      A    O  
ATOM   1532  HG1 THR A 164     -24.259   2.315  16.041  1.00 15.00      A    H  
ATOM   1533  CG2 THR A 164     -22.089   4.300  16.828  1.00 15.00      A    C  
ATOM   1534  C   THR A 164     -21.261   0.996  15.137  1.00 15.00      A    C  
ATOM   1535  O   THR A 164     -21.850   0.381  14.242  1.00 15.00      A    O  
ATOM   1536  N   VAL A 165     -20.530   0.399  16.071  1.00 15.00      A    N  
ATOM   1537  HN  VAL A 165     -20.076   0.948  16.742  1.00 15.00      A    H  
ATOM   1538  CA  VAL A 165     -20.384  -1.050  16.131  1.00 15.00      A    C  
ATOM   1539  CB  VAL A 165     -19.287  -1.459  17.146  1.00 15.00      A    C  
ATOM   1540  CG1 VAL A 165     -19.615  -0.963  18.548  1.00 15.00      A    C  
ATOM   1541  CG2 VAL A 165     -19.053  -2.963  17.138  1.00 15.00      A    C  
ATOM   1542  C   VAL A 165     -21.719  -1.701  16.496  1.00 15.00      A    C  
ATOM   1543  O   VAL A 165     -22.505  -1.140  17.263  1.00 15.00      A    O  
ATOM   1544  N   LYS A 166     -21.983  -2.869  15.929  1.00 15.00      A    N  
ATOM   1545  HN  LYS A 166     -21.322  -3.274  15.331  1.00 15.00      A    H  
ATOM   1546  CA  LYS A 166     -23.227  -3.573  16.188  1.00 15.00      A    C  
ATOM   1547  CB  LYS A 166     -23.969  -3.840  14.880  1.00 15.00      A    C  
ATOM   1548  CG  LYS A 166     -24.394  -2.573  14.160  1.00 15.00      A    C  
ATOM   1549  CD  LYS A 166     -25.014  -2.879  12.811  1.00 15.00      A    C  
ATOM   1550  CE  LYS A 166     -25.540  -1.614  12.157  1.00 15.00      A    C  
ATOM   1551  NZ  LYS A 166     -24.445  -0.688  11.769  1.00 15.00      A    N  
ATOM   1552  HZ1 LYS A 166     -24.688   0.288  12.044  1.00 15.00      A    H  
ATOM   1553  HZ2 LYS A 166     -24.302  -0.720  10.735  1.00 15.00      A    H  
ATOM   1554  HZ3 LYS A 166     -23.559  -0.959  12.239  1.00 15.00      A    H  
ATOM   1555  C   LYS A 166     -22.981  -4.870  16.944  1.00 15.00      A    C  
ATOM   1556  O   LYS A 166     -22.835  -5.934  16.346  1.00 15.00      A    O  
ATOM   1557  N   GLY A 167     -22.917  -4.765  18.261  1.00 15.00      A    N  
ATOM   1558  HN  GLY A 167     -23.008  -3.883  18.678  1.00 15.00      A    H  
ATOM   1559  CA  GLY A 167     -22.692  -5.929  19.087  1.00 15.00      A    C  
ATOM   1560  C   GLY A 167     -21.604  -5.689  20.109  1.00 15.00      A    C  
ATOM   1561  O   GLY A 167     -21.354  -4.548  20.498  1.00 15.00      A    O  
ATOM   1562  N   ALA A 168     -20.956  -6.759  20.537  1.00 15.00      A    N  
ATOM   1563  HN  ALA A 168     -21.189  -7.637  20.170  1.00 15.00      A    H  
ATOM   1564  CA  ALA A 168     -19.889  -6.666  21.518  1.00 15.00      A    C  
ATOM   1565  CB  ALA A 168     -20.058  -7.740  22.583  1.00 15.00      A    C  
ATOM   1566  C   ALA A 168     -18.537  -6.801  20.831  1.00 15.00      A    C  
ATOM   1567  O   ALA A 168     -18.354  -7.686  19.994  1.00 15.00      A    O  
ATOM   1568  N   PRO A 169     -17.586  -5.909  21.153  1.00 15.00      A    N  
ATOM   1569  CA  PRO A 169     -16.242  -5.929  20.563  1.00 15.00      A    C  
ATOM   1570  CB  PRO A 169     -15.513  -4.784  21.276  1.00 15.00      A    C  
ATOM   1571  CG  PRO A 169     -16.600  -3.894  21.769  1.00 15.00      A    C  
ATOM   1572  CD  PRO A 169     -17.747  -4.801  22.110  1.00 15.00      A    C  
ATOM   1573  C   PRO A 169     -15.522  -7.252  20.814  1.00 15.00      A    C  
ATOM   1574  O   PRO A 169     -15.001  -7.495  21.903  1.00 15.00      A    O  
ATOM   1575  N   ALA A 170     -15.507  -8.106  19.803  1.00 15.00      A    N  
ATOM   1576  HN  ALA A 170     -15.952  -7.861  18.966  1.00 15.00      A    H  
ATOM   1577  CA  ALA A 170     -14.859  -9.401  19.903  1.00 15.00      A    C  
ATOM   1578  CB  ALA A 170     -15.899 -10.495  20.093  1.00 15.00      A    C  
ATOM   1579  C   ALA A 170     -14.025  -9.671  18.660  1.00 15.00      A    C  
ATOM   1580  O   ALA A 170     -14.179  -8.997  17.637  1.00 15.00      A    O  
ATOM   1581  N   SER A 171     -13.139 -10.648  18.750  1.00 15.00      A    N  
ATOM   1582  HN  SER A 171     -13.057 -11.148  19.590  1.00 15.00      A    H  
ATOM   1583  CA  SER A 171     -12.282 -11.006  17.636  1.00 15.00      A    C  
ATOM   1584  CB  SER A 171     -10.848 -10.544  17.907  1.00 15.00      A    C  
ATOM   1585  OG  SER A 171     -10.832  -9.185  18.307  1.00 15.00      A    O  
ATOM   1586  HG  SER A 171     -11.707  -8.810  18.195  1.00 15.00      A    H  
ATOM   1587  C   SER A 171     -12.318 -12.509  17.397  1.00 15.00      A    C  
ATOM   1588  O   SER A 171     -12.343 -13.297  18.341  1.00 15.00      A    O  
ATOM   1589  N   HIS A 172     -12.344 -12.898  16.130  1.00 15.00      A    N  
ATOM   1590  HN  HIS A 172     -12.341 -12.222  15.424  1.00 15.00      A    H  
ATOM   1591  CA  HIS A 172     -12.371 -14.304  15.763  1.00 15.00      A    C  
ATOM   1592  CB  HIS A 172     -12.780 -14.451  14.297  1.00 15.00      A    C  
ATOM   1593  CG  HIS A 172     -13.480 -15.735  13.976  1.00 15.00      A    C  
ATOM   1594  ND1 HIS A 172     -14.817 -15.906  14.241  1.00 15.00      A    N  
ATOM   1595  CD2 HIS A 172     -12.992 -16.864  13.406  1.00 15.00      A    C  
ATOM   1596  CE1 HIS A 172     -15.116 -17.124  13.830  1.00 15.00      A    C  
ATOM   1597  NE2 HIS A 172     -14.044 -17.739  13.318  1.00 15.00      A    N  
ATOM   1598  HE2 HIS A 172     -14.018 -18.643  12.937  1.00 15.00      A    H  
ATOM   1599  C   HIS A 172     -10.998 -14.925  15.991  1.00 15.00      A    C  
ATOM   1600  O   HIS A 172      -9.987 -14.225  15.978  1.00 15.00      A    O  
ATOM   1601  N   SER A 173     -10.964 -16.238  16.176  1.00 15.00      A    N  
ATOM   1602  HN  SER A 173     -11.804 -16.743  16.160  1.00 15.00      A    H  
ATOM   1603  CA  SER A 173      -9.713 -16.952  16.421  1.00 15.00      A    C  
ATOM   1604  CB  SER A 173      -9.999 -18.390  16.865  1.00 15.00      A    C  
ATOM   1605  OG  SER A 173      -8.843 -18.998  17.412  1.00 15.00      A    O  
ATOM   1606  HG  SER A 173      -8.064 -18.698  16.928  1.00 15.00      A    H  
ATOM   1607  C   SER A 173      -8.790 -16.944  15.198  1.00 15.00      A    C  
ATOM   1608  O   SER A 173      -7.620 -17.308  15.298  1.00 15.00      A    O  
ATOM   1609  N   LEU A 174      -9.318 -16.526  14.051  1.00 15.00      A    N  
ATOM   1610  HN  LEU A 174     -10.252 -16.241  14.034  1.00 15.00      A    H  
ATOM   1611  CA  LEU A 174      -8.536 -16.479  12.819  1.00 15.00      A    C  
ATOM   1612  CB  LEU A 174      -9.379 -16.910  11.613  1.00 15.00      A    C  
ATOM   1613  CG  LEU A 174      -9.502 -18.421  11.367  1.00 15.00      A    C  
ATOM   1614  CD1 LEU A 174      -8.139 -19.097  11.409  1.00 15.00      A    C  
ATOM   1615  CD2 LEU A 174     -10.464 -19.068  12.353  1.00 15.00      A    C  
ATOM   1616  C   LEU A 174      -7.946 -15.090  12.591  1.00 15.00      A    C  
ATOM   1617  O   LEU A 174      -7.186 -14.871  11.642  1.00 15.00      A    O  
ATOM   1618  N   ALA A 175      -8.288 -14.158  13.474  1.00 15.00      A    N  
ATOM   1619  HN  ALA A 175      -8.882 -14.399  14.217  1.00 15.00      A    H  
ATOM   1620  CA  ALA A 175      -7.792 -12.794  13.379  1.00 15.00      A    C  
ATOM   1621  CB  ALA A 175      -8.670 -11.856  14.196  1.00 15.00      A    C  
ATOM   1622  C   ALA A 175      -6.337 -12.723  13.842  1.00 15.00      A    C  
ATOM   1623  O   ALA A 175      -5.584 -13.694  13.715  1.00 15.00      A    O  
ATOM   1624  N   LYS A 176      -5.937 -11.577  14.368  1.00 15.00      A    N  
ATOM   1625  HN  LYS A 176      -6.578 -10.839  14.459  1.00 15.00      A    H  
ATOM   1626  CA  LYS A 176      -4.574 -11.390  14.841  1.00 15.00      A    C  
ATOM   1627  CB  LYS A 176      -3.723 -10.650  13.798  1.00 15.00      A    C  
ATOM   1628  CG  LYS A 176      -3.426 -11.451  12.536  1.00 15.00      A    C  
ATOM   1629  CD  LYS A 176      -2.683 -12.741  12.856  1.00 15.00      A    C  
ATOM   1630  CE  LYS A 176      -2.658 -13.684  11.661  1.00 15.00      A    C  
ATOM   1631  NZ  LYS A 176      -4.031 -14.044  11.202  1.00 15.00      A    N  
ATOM   1632  HZ1 LYS A 176      -4.515 -13.206  10.824  1.00 15.00      A    H  
ATOM   1633  HZ2 LYS A 176      -4.591 -14.421  11.998  1.00 15.00      A    H  
ATOM   1634  HZ3 LYS A 176      -3.982 -14.765  10.458  1.00 15.00      A    H  
ATOM   1635  C   LYS A 176      -4.561 -10.633  16.158  1.00 15.00      A    C  
ATOM   1636  O   LYS A 176      -5.218  -9.605  16.297  1.00 15.00      A    O  
ATOM   1637  N   GLN A 177      -3.836 -11.174  17.127  1.00 15.00      A    N  
ATOM   1638  HN  GLN A 177      -3.372 -12.019  16.955  1.00 15.00      A    H  
ATOM   1639  CA  GLN A 177      -3.703 -10.563  18.442  1.00 15.00      A    C  
ATOM   1640  CB  GLN A 177      -4.653 -11.230  19.449  1.00 15.00      A    C  
ATOM   1641  CG  GLN A 177      -5.660 -12.190  18.828  1.00 15.00      A    C  
ATOM   1642  CD  GLN A 177      -6.964 -12.256  19.598  1.00 15.00      A    C  
ATOM   1643  OE1 GLN A 177      -7.392 -11.279  20.209  1.00 15.00      A    O  
ATOM   1644  NE2 GLN A 177      -7.608 -13.412  19.571  1.00 15.00      A    N  
ATOM   1645 HE21 GLN A 177      -7.214 -14.149  19.062  1.00 15.00      A    H  
ATOM   1646 HE22 GLN A 177      -8.449 -13.482  20.065  1.00 15.00      A    H  
ATOM   1647  C   GLN A 177      -2.258 -10.726  18.897  1.00 15.00      A    C  
ATOM   1648  O   GLN A 177      -1.747 -11.845  18.937  1.00 15.00      A    O  
ATOM   1649  N   LEU A 178      -1.594  -9.623  19.222  1.00 15.00      A    N  
ATOM   1650  HN  LEU A 178      -2.059  -8.755  19.211  1.00 15.00      A    H  
ATOM   1651  CA  LEU A 178      -0.198  -9.681  19.642  1.00 15.00      A    C  
ATOM   1652  CB  LEU A 178       0.708  -8.947  18.648  1.00 15.00      A    C  
ATOM   1653  CG  LEU A 178       0.765  -9.508  17.223  1.00 15.00      A    C  
ATOM   1654  CD1 LEU A 178       1.673  -8.651  16.353  1.00 15.00      A    C  
ATOM   1655  CD2 LEU A 178       1.241 -10.955  17.226  1.00 15.00      A    C  
ATOM   1656  C   LEU A 178      -0.001  -9.113  21.039  1.00 15.00      A    C  
ATOM   1657  O   LEU A 178      -0.408  -7.989  21.329  1.00 15.00      A    O  
ATOM   1658  N   TYR A 179       0.637  -9.901  21.895  1.00 15.00      A    N  
ATOM   1659  HN  TYR A 179       0.940 -10.779  21.593  1.00 15.00      A    H  
ATOM   1660  CA  TYR A 179       0.899  -9.495  23.266  1.00 15.00      A    C  
ATOM   1661  CB  TYR A 179       1.327 -10.695  24.109  1.00 15.00      A    C  
ATOM   1662  CG  TYR A 179       0.191 -11.611  24.498  1.00 15.00      A    C  
ATOM   1663  CD1 TYR A 179      -0.714 -11.243  25.485  1.00 15.00      A    C  
ATOM   1664  CD2 TYR A 179       0.031 -12.849  23.890  1.00 15.00      A    C  
ATOM   1665  CE1 TYR A 179      -1.747 -12.082  25.855  1.00 15.00      A    C  
ATOM   1666  CE2 TYR A 179      -1.001 -13.693  24.252  1.00 15.00      A    C  
ATOM   1667  CZ  TYR A 179      -1.886 -13.305  25.236  1.00 15.00      A    C  
ATOM   1668  OH  TYR A 179      -2.909 -14.147  25.605  1.00 15.00      A    O  
ATOM   1669  HH  TYR A 179      -3.717 -13.641  25.714  1.00 15.00      A    H  
ATOM   1670  C   TYR A 179       1.968  -8.414  23.333  1.00 15.00      A    C  
ATOM   1671  O   TYR A 179       3.148  -8.672  23.089  1.00 15.00      A    O  
ATOM   1672  N   PHE A 180       1.545  -7.205  23.659  1.00 15.00      A    N  
ATOM   1673  HN  PHE A 180       0.587  -7.064  23.820  1.00 15.00      A    H  
ATOM   1674  CA  PHE A 180       2.462  -6.085  23.774  1.00 15.00      A    C  
ATOM   1675  CB  PHE A 180       1.844  -4.812  23.195  1.00 15.00      A    C  
ATOM   1676  CG  PHE A 180       2.862  -3.787  22.781  1.00 15.00      A    C  
ATOM   1677  CD1 PHE A 180       3.179  -2.725  23.613  1.00 15.00      A    C  
ATOM   1678  CD2 PHE A 180       3.504  -3.889  21.558  1.00 15.00      A    C  
ATOM   1679  CE1 PHE A 180       4.119  -1.786  23.233  1.00 15.00      A    C  
ATOM   1680  CE2 PHE A 180       4.444  -2.953  21.171  1.00 15.00      A    C  
ATOM   1681  CZ  PHE A 180       4.753  -1.900  22.010  1.00 15.00      A    C  
ATOM   1682  C   PHE A 180       2.848  -5.866  25.231  1.00 15.00      A    C  
ATOM   1683  O   PHE A 180       1.983  -5.647  26.083  1.00 15.00      A    O  
ATOM   1684  N   PRO A 181       4.152  -5.947  25.532  1.00 15.00      A    N  
ATOM   1685  CA  PRO A 181       4.668  -5.758  26.890  1.00 15.00      A    C  
ATOM   1686  CB  PRO A 181       6.121  -6.226  26.783  1.00 15.00      A    C  
ATOM   1687  CG  PRO A 181       6.484  -6.005  25.356  1.00 15.00      A    C  
ATOM   1688  CD  PRO A 181       5.227  -6.238  24.566  1.00 15.00      A    C  
ATOM   1689  C   PRO A 181       4.621  -4.300  27.335  1.00 15.00      A    C  
ATOM   1690  O   PRO A 181       4.906  -3.387  26.555  1.00 15.00      A    O  
ATOM   1691  N   LEU A 182       4.254  -4.091  28.587  1.00 15.00      A    N  
ATOM   1692  HN  LEU A 182       4.020  -4.859  29.151  1.00 15.00      A    H  
ATOM   1693  CA  LEU A 182       4.182  -2.754  29.148  1.00 15.00      A    C  
ATOM   1694  CB  LEU A 182       3.032  -2.669  30.154  1.00 15.00      A    C  
ATOM   1695  CG  LEU A 182       1.634  -2.926  29.584  1.00 15.00      A    C  
ATOM   1696  CD1 LEU A 182       0.588  -2.895  30.686  1.00 15.00      A    C  
ATOM   1697  CD2 LEU A 182       1.304  -1.913  28.497  1.00 15.00      A    C  
ATOM   1698  C   LEU A 182       5.509  -2.396  29.811  1.00 15.00      A    C  
ATOM   1699  O   LEU A 182       6.254  -3.285  30.220  1.00 15.00      A    O  
ATOM   1700  N   PRO A 183       5.820  -1.091  29.925  1.00 15.00      A    N  
ATOM   1701  CA  PRO A 183       7.071  -0.610  30.540  1.00 15.00      A    C  
ATOM   1702  CB  PRO A 183       6.949   0.919  30.470  1.00 15.00      A    C  
ATOM   1703  CG  PRO A 183       5.498   1.182  30.247  1.00 15.00      A    C  
ATOM   1704  CD  PRO A 183       4.992   0.024  29.440  1.00 15.00      A    C  
ATOM   1705  C   PRO A 183       7.241  -1.064  31.992  1.00 15.00      A    C  
ATOM   1706  O   PRO A 183       8.325  -0.957  32.560  1.00 15.00      A    O  
ATOM   1707  N   GLY A 184       6.162  -1.551  32.587  1.00 15.00      A    N  
ATOM   1708  HN  GLY A 184       5.326  -1.604  32.086  1.00 15.00      A    H  
ATOM   1709  CA  GLY A 184       6.217  -2.024  33.951  1.00 15.00      A    C  
ATOM   1710  C   GLY A 184       5.913  -3.503  34.022  1.00 15.00      A    C  
ATOM   1711  O   GLY A 184       6.811  -4.328  34.173  1.00 15.00      A    O  
ATOM   1712  N   SER A 185       4.636  -3.837  33.909  1.00 15.00      A    N  
ATOM   1713  HN  SER A 185       3.966  -3.132  33.802  1.00 15.00      A    H  
ATOM   1714  CA  SER A 185       4.192  -5.222  33.945  1.00 15.00      A    C  
ATOM   1715  CB  SER A 185       4.103  -5.721  35.392  1.00 15.00      A    C  
ATOM   1716  OG  SER A 185       5.375  -5.704  36.015  1.00 15.00      A    O  
ATOM   1717  HG  SER A 185       6.030  -5.345  35.398  1.00 15.00      A    H  
ATOM   1718  C   SER A 185       2.833  -5.348  33.269  1.00 15.00      A    C  
ATOM   1719  O   SER A 185       1.973  -4.482  33.429  1.00 15.00      A    O  
ATOM   1720  N   GLY A 186       2.655  -6.408  32.498  1.00 15.00      A    N  
ATOM   1721  HN  GLY A 186       3.391  -7.042  32.373  1.00 15.00      A    H  
ATOM   1722  CA  GLY A 186       1.395  -6.622  31.818  1.00 15.00      A    C  
ATOM   1723  C   GLY A 186       1.570  -6.769  30.323  1.00 15.00      A    C  
ATOM   1724  O   GLY A 186       2.596  -6.362  29.771  1.00 15.00      A    O  
ATOM   1725  N   TYR A 187       0.574  -7.355  29.673  1.00 15.00      A    N  
ATOM   1726  HN  TYR A 187      -0.217  -7.646  30.174  1.00 15.00      A    H  
ATOM   1727  CA  TYR A 187       0.606  -7.562  28.234  1.00 15.00      A    C  
ATOM   1728  CB  TYR A 187       0.958  -9.016  27.903  1.00 15.00      A    C  
ATOM   1729  CG  TYR A 187       2.331  -9.455  28.356  1.00 15.00      A    C  
ATOM   1730  CD1 TYR A 187       3.474  -9.017  27.702  1.00 15.00      A    C  
ATOM   1731  CD2 TYR A 187       2.481 -10.315  29.435  1.00 15.00      A    C  
ATOM   1732  CE1 TYR A 187       4.729  -9.423  28.111  1.00 15.00      A    C  
ATOM   1733  CE2 TYR A 187       3.731 -10.725  29.852  1.00 15.00      A    C  
ATOM   1734  CZ  TYR A 187       4.851 -10.276  29.186  1.00 15.00      A    C  
ATOM   1735  OH  TYR A 187       6.098 -10.686  29.597  1.00 15.00      A    O  
ATOM   1736  HH  TYR A 187       6.121 -11.645  29.641  1.00 15.00      A    H  
ATOM   1737  C   TYR A 187      -0.747  -7.230  27.626  1.00 15.00      A    C  
ATOM   1738  O   TYR A 187      -1.776  -7.736  28.075  1.00 15.00      A    O  
ATOM   1739  N   HIS A 188      -0.741  -6.377  26.620  1.00 15.00      A    N  
ATOM   1740  HN  HIS A 188       0.116  -6.000  26.317  1.00 15.00      A    H  
ATOM   1741  CA  HIS A 188      -1.968  -5.987  25.944  1.00 15.00      A    C  
ATOM   1742  CB  HIS A 188      -1.837  -4.572  25.376  1.00 15.00      A    C  
ATOM   1743  CG  HIS A 188      -2.218  -3.485  26.331  1.00 15.00      A    C  
ATOM   1744  ND1 HIS A 188      -2.606  -2.222  25.940  1.00 15.00      A    N  
ATOM   1745  HD1 HIS A 188      -2.660  -1.895  25.020  1.00 15.00      A    H  
ATOM   1746  CD2 HIS A 188      -2.280  -3.489  27.687  1.00 15.00      A    C  
ATOM   1747  CE1 HIS A 188      -2.874  -1.511  27.045  1.00 15.00      A    C  
ATOM   1748  NE2 HIS A 188      -2.695  -2.236  28.131  1.00 15.00      A    N  
ATOM   1749  C   HIS A 188      -2.276  -6.962  24.817  1.00 15.00      A    C  
ATOM   1750  O   HIS A 188      -1.366  -7.423  24.134  1.00 15.00      A    O  
ATOM   1751  N   LEU A 189      -3.555  -7.286  24.638  1.00 15.00      A    N  
ATOM   1752  HN  LEU A 189      -4.229  -6.921  25.246  1.00 15.00      A    H  
ATOM   1753  CA  LEU A 189      -3.972  -8.199  23.576  1.00 15.00      A    C  
ATOM   1754  CB  LEU A 189      -5.453  -8.556  23.719  1.00 15.00      A    C  
ATOM   1755  CG  LEU A 189      -5.775  -9.750  24.616  1.00 15.00      A    C  
ATOM   1756  CD1 LEU A 189      -7.282  -9.941  24.727  1.00 15.00      A    C  
ATOM   1757  CD2 LEU A 189      -5.113 -11.014  24.085  1.00 15.00      A    C  
ATOM   1758  C   LEU A 189      -3.717  -7.584  22.206  1.00 15.00      A    C  
ATOM   1759  O   LEU A 189      -3.353  -8.285  21.269  1.00 15.00      A    O  
ATOM   1760  N   LEU A 190      -3.922  -6.265  22.127  1.00 15.00      A    N  
ATOM   1761  HN  LEU A 190      -4.222  -5.800  22.930  1.00 15.00      A    H  
ATOM   1762  CA  LEU A 190      -3.717  -5.480  20.906  1.00 15.00      A    C  
ATOM   1763  CB  LEU A 190      -2.296  -4.926  20.825  1.00 15.00      A    C  
ATOM   1764  CG  LEU A 190      -2.012  -3.693  21.686  1.00 15.00      A    C  
ATOM   1765  CD1 LEU A 190      -0.662  -3.090  21.330  1.00 15.00      A    C  
ATOM   1766  CD2 LEU A 190      -3.121  -2.660  21.535  1.00 15.00      A    C  
ATOM   1767  C   LEU A 190      -4.109  -6.189  19.611  1.00 15.00      A    C  
ATOM   1768  O   LEU A 190      -3.287  -6.854  18.978  1.00 15.00      A    O  
ATOM   1769  N   ALA A 191      -5.362  -6.024  19.217  1.00 15.00      A    N  
ATOM   1770  HN  ALA A 191      -5.964  -5.480  19.759  1.00 15.00      A    H  
ATOM   1771  CA  ALA A 191      -5.865  -6.629  17.993  1.00 15.00      A    C  
ATOM   1772  CB  ALA A 191      -7.296  -7.108  18.197  1.00 15.00      A    C  
ATOM   1773  C   ALA A 191      -5.799  -5.618  16.850  1.00 15.00      A    C  
ATOM   1774  O   ALA A 191      -6.580  -4.665  16.813  1.00 15.00      A    O  
ATOM   1775  N   PRO A 192      -4.848  -5.790  15.918  1.00 15.00      A    N  
ATOM   1776  CA  PRO A 192      -4.687  -4.885  14.785  1.00 15.00      A    C  
ATOM   1777  CB  PRO A 192      -3.249  -5.146  14.337  1.00 15.00      A    C  
ATOM   1778  CG  PRO A 192      -2.990  -6.568  14.704  1.00 15.00      A    C  
ATOM   1779  CD  PRO A 192      -3.850  -6.876  15.904  1.00 15.00      A    C  
ATOM   1780  C   PRO A 192      -5.665  -5.178  13.649  1.00 15.00      A    C  
ATOM   1781  O   PRO A 192      -5.714  -6.288  13.118  1.00 15.00      A    O  
ATOM   1782  N   LEU A 193      -6.448  -4.174  13.289  1.00 15.00      A    N  
ATOM   1783  HN  LEU A 193      -6.379  -3.322  13.763  1.00 15.00      A    H  
ATOM   1784  CA  LEU A 193      -7.410  -4.306  12.207  1.00 15.00      A    C  
ATOM   1785  CB  LEU A 193      -8.694  -3.546  12.546  1.00 15.00      A    C  
ATOM   1786  CG  LEU A 193      -9.360  -3.910  13.877  1.00 15.00      A    C  
ATOM   1787  CD1 LEU A 193     -10.478  -2.933  14.206  1.00 15.00      A    C  
ATOM   1788  CD2 LEU A 193      -9.889  -5.336  13.843  1.00 15.00      A    C  
ATOM   1789  C   LEU A 193      -6.797  -3.778  10.911  1.00 15.00      A    C  
ATOM   1790  O   LEU A 193      -5.772  -3.101  10.942  1.00 15.00      A    O  
ATOM   1791  N   PHE A 194      -7.415  -4.087   9.780  1.00 15.00      A    N  
ATOM   1792  HN  PHE A 194      -8.234  -4.630   9.809  1.00 15.00      A    H  
ATOM   1793  CA  PHE A 194      -6.898  -3.642   8.491  1.00 15.00      A    C  
ATOM   1794  CB  PHE A 194      -7.185  -4.686   7.410  1.00 15.00      A    C  
ATOM   1795  CG  PHE A 194      -6.445  -4.446   6.128  1.00 15.00      A    C  
ATOM   1796  CD1 PHE A 194      -5.102  -4.764   6.025  1.00 15.00      A    C  
ATOM   1797  CD2 PHE A 194      -7.087  -3.900   5.028  1.00 15.00      A    C  
ATOM   1798  CE1 PHE A 194      -4.412  -4.545   4.850  1.00 15.00      A    C  
ATOM   1799  CE2 PHE A 194      -6.404  -3.678   3.850  1.00 15.00      A    C  
ATOM   1800  CZ  PHE A 194      -5.064  -4.001   3.762  1.00 15.00      A    C  
ATOM   1801  C   PHE A 194      -7.480  -2.288   8.083  1.00 15.00      A    C  
ATOM   1802  O   PHE A 194      -8.670  -2.188   7.772  1.00 15.00      A    O  
ATOM   1803  N   PRO A 195      -6.640  -1.232   8.067  1.00 15.00      A    N  
ATOM   1804  CA  PRO A 195      -7.061   0.125   7.690  1.00 15.00      A    C  
ATOM   1805  CB  PRO A 195      -5.881   0.998   8.127  1.00 15.00      A    C  
ATOM   1806  CG  PRO A 195      -4.701   0.089   8.068  1.00 15.00      A    C  
ATOM   1807  CD  PRO A 195      -5.208  -1.282   8.424  1.00 15.00      A    C  
ATOM   1808  C   PRO A 195      -7.282   0.253   6.185  1.00 15.00      A    C  
ATOM   1809  O   PRO A 195      -6.460   0.827   5.466  1.00 15.00      A    O  
ATOM   1810  N   THR A 196      -8.401  -0.278   5.720  1.00 15.00      A    N  
ATOM   1811  HN  THR A 196      -9.014  -0.714   6.351  1.00 15.00      A    H  
ATOM   1812  CA  THR A 196      -8.754  -0.243   4.308  1.00 15.00      A    C  
ATOM   1813  CB  THR A 196     -10.066  -1.021   4.045  1.00 15.00      A    C  
ATOM   1814  OG1 THR A 196     -10.453  -0.937   2.665  1.00 15.00      A    O  
ATOM   1815  HG1 THR A 196     -11.426  -1.032   2.599  1.00 15.00      A    H  
ATOM   1816  CG2 THR A 196     -11.187  -0.510   4.936  1.00 15.00      A    C  
ATOM   1817  C   THR A 196      -8.856   1.199   3.795  1.00 15.00      A    C  
ATOM   1818  O   THR A 196      -8.506   1.487   2.648  1.00 15.00      A    O  
ATOM   1819  N   SER A 197      -9.297   2.109   4.663  1.00 15.00      A    N  
ATOM   1820  HN  SER A 197      -9.543   1.828   5.570  1.00 15.00      A    H  
ATOM   1821  CA  SER A 197      -9.432   3.512   4.292  1.00 15.00      A    C  
ATOM   1822  CB  SER A 197     -10.172   4.291   5.383  1.00 15.00      A    C  
ATOM   1823  OG  SER A 197     -11.423   3.689   5.675  1.00 15.00      A    O  
ATOM   1824  HG  SER A 197     -11.816   4.116   6.444  1.00 15.00      A    H  
ATOM   1825  C   SER A 197      -8.064   4.135   4.017  1.00 15.00      A    C  
ATOM   1826  O   SER A 197      -7.938   5.037   3.191  1.00 15.00      A    O  
ATOM   1827  N   LEU A 198      -7.041   3.637   4.702  1.00 15.00      A    N  
ATOM   1828  HN  LEU A 198      -7.198   2.904   5.333  1.00 15.00      A    H  
ATOM   1829  CA  LEU A 198      -5.687   4.141   4.523  1.00 15.00      A    C  
ATOM   1830  CB  LEU A 198      -4.825   3.789   5.739  1.00 15.00      A    C  
ATOM   1831  CG  LEU A 198      -3.351   4.195   5.674  1.00 15.00      A    C  
ATOM   1832  CD1 LEU A 198      -3.197   5.707   5.762  1.00 15.00      A    C  
ATOM   1833  CD2 LEU A 198      -2.558   3.505   6.773  1.00 15.00      A    C  
ATOM   1834  C   LEU A 198      -5.078   3.550   3.261  1.00 15.00      A    C  
ATOM   1835  O   LEU A 198      -4.456   4.254   2.467  1.00 15.00      A    O  
ATOM   1836  N   VAL A 199      -5.280   2.252   3.081  1.00 15.00      A    N  
ATOM   1837  HN  VAL A 199      -5.784   1.751   3.757  1.00 15.00      A    H  
ATOM   1838  CA  VAL A 199      -4.764   1.546   1.917  1.00 15.00      A    C  
ATOM   1839  CB  VAL A 199      -5.057   0.034   2.002  1.00 15.00      A    C  
ATOM   1840  CG1 VAL A 199      -4.591  -0.680   0.740  1.00 15.00      A    C  
ATOM   1841  CG2 VAL A 199      -4.387  -0.561   3.232  1.00 15.00      A    C  
ATOM   1842  C   VAL A 199      -5.354   2.118   0.632  1.00 15.00      A    C  
ATOM   1843  O   VAL A 199      -4.652   2.278  -0.361  1.00 15.00      A    O  
ATOM   1844  N   HIS A 200      -6.642   2.443   0.667  1.00 15.00      A    N  
ATOM   1845  HN  HIS A 200      -7.150   2.298   1.495  1.00 15.00      A    H  
ATOM   1846  CA  HIS A 200      -7.320   3.007  -0.494  1.00 15.00      A    C  
ATOM   1847  CB  HIS A 200      -8.799   3.245  -0.184  1.00 15.00      A    C  
ATOM   1848  CG  HIS A 200      -9.666   3.370  -1.398  1.00 15.00      A    C  
ATOM   1849  ND1 HIS A 200      -9.692   4.522  -2.147  1.00 15.00      A    N  
ATOM   1850  CD2 HIS A 200     -10.526   2.470  -1.932  1.00 15.00      A    C  
ATOM   1851  CE1 HIS A 200     -10.564   4.300  -3.113  1.00 15.00      A    C  
ATOM   1852  NE2 HIS A 200     -11.090   3.077  -3.020  1.00 15.00      A    N  
ATOM   1853  HE2 HIS A 200     -11.781   2.683  -3.622  1.00 15.00      A    H  
ATOM   1854  C   HIS A 200      -6.651   4.315  -0.907  1.00 15.00      A    C  
ATOM   1855  O   HIS A 200      -6.434   4.570  -2.093  1.00 15.00      A    O  
ATOM   1856  N   HIS A 201      -6.312   5.128   0.088  1.00 15.00      A    N  
ATOM   1857  HN  HIS A 201      -6.514   4.861   1.009  1.00 15.00      A    H  
ATOM   1858  CA  HIS A 201      -5.651   6.404  -0.149  1.00 15.00      A    C  
ATOM   1859  CB  HIS A 201      -5.484   7.157   1.177  1.00 15.00      A    C  
ATOM   1860  CG  HIS A 201      -4.781   8.475   1.062  1.00 15.00      A    C  
ATOM   1861  ND1 HIS A 201      -3.713   8.787   1.869  1.00 15.00      A    N  
ATOM   1862  CD2 HIS A 201      -5.029   9.516   0.227  1.00 15.00      A    C  
ATOM   1863  CE1 HIS A 201      -3.333   9.997   1.514  1.00 15.00      A    C  
ATOM   1864  NE2 HIS A 201      -4.098  10.478   0.526  1.00 15.00      A    N  
ATOM   1865  HE2 HIS A 201      -4.003  11.347   0.088  1.00 15.00      A    H  
ATOM   1866  C   HIS A 201      -4.295   6.168  -0.815  1.00 15.00      A    C  
ATOM   1867  O   HIS A 201      -3.947   6.829  -1.796  1.00 15.00      A    O  
ATOM   1868  N   VAL A 202      -3.547   5.207  -0.283  1.00 15.00      A    N  
ATOM   1869  HN  VAL A 202      -3.883   4.722   0.503  1.00 15.00      A    H  
ATOM   1870  CA  VAL A 202      -2.239   4.856  -0.826  1.00 15.00      A    C  
ATOM   1871  CB  VAL A 202      -1.532   3.804   0.060  1.00 15.00      A    C  
ATOM   1872  CG1 VAL A 202      -0.182   3.412  -0.524  1.00 15.00      A    C  
ATOM   1873  CG2 VAL A 202      -1.363   4.329   1.479  1.00 15.00      A    C  
ATOM   1874  C   VAL A 202      -2.392   4.310  -2.245  1.00 15.00      A    C  
ATOM   1875  O   VAL A 202      -1.650   4.690  -3.152  1.00 15.00      A    O  
ATOM   1876  N   HIS A 203      -3.375   3.433  -2.421  1.00 15.00      A    N  
ATOM   1877  HN  HIS A 203      -3.923   3.176  -1.644  1.00 15.00      A    H  
ATOM   1878  CA  HIS A 203      -3.664   2.823  -3.713  1.00 15.00      A    C  
ATOM   1879  CB  HIS A 203      -4.875   1.890  -3.584  1.00 15.00      A    C  
ATOM   1880  CG  HIS A 203      -4.985   0.854  -4.662  1.00 15.00      A    C  
ATOM   1881  ND1 HIS A 203      -4.634  -0.452  -4.430  1.00 15.00      A    N  
ATOM   1882  CD2 HIS A 203      -5.414   0.978  -5.945  1.00 15.00      A    C  
ATOM   1883  CE1 HIS A 203      -4.854  -1.096  -5.559  1.00 15.00      A    C  
ATOM   1884  NE2 HIS A 203      -5.326  -0.273  -6.503  1.00 15.00      A    N  
ATOM   1885  HE2 HIS A 203      -5.554  -0.519  -7.424  1.00 15.00      A    H  
ATOM   1886  C   HIS A 203      -3.953   3.896  -4.759  1.00 15.00      A    C  
ATOM   1887  O   HIS A 203      -3.538   3.783  -5.910  1.00 15.00      A    O  
ATOM   1888  N   ALA A 204      -4.670   4.936  -4.348  1.00 15.00      A    N  
ATOM   1889  HN  ALA A 204      -4.977   4.965  -3.413  1.00 15.00      A    H  
ATOM   1890  CA  ALA A 204      -5.015   6.032  -5.241  1.00 15.00      A    C  
ATOM   1891  CB  ALA A 204      -6.030   6.956  -4.584  1.00 15.00      A    C  
ATOM   1892  C   ALA A 204      -3.773   6.812  -5.661  1.00 15.00      A    C  
ATOM   1893  O   ALA A 204      -3.562   7.066  -6.849  1.00 15.00      A    O  
ATOM   1894  N   LEU A 205      -2.948   7.172  -4.683  1.00 15.00      A    N  
ATOM   1895  HN  LEU A 205      -3.171   6.924  -3.757  1.00 15.00      A    H  
ATOM   1896  CA  LEU A 205      -1.723   7.925  -4.941  1.00 15.00      A    C  
ATOM   1897  CB  LEU A 205      -1.044   8.307  -3.622  1.00 15.00      A    C  
ATOM   1898  CG  LEU A 205      -1.883   9.118  -2.634  1.00 15.00      A    C  
ATOM   1899  CD1 LEU A 205      -1.155   9.253  -1.306  1.00 15.00      A    C  
ATOM   1900  CD2 LEU A 205      -2.217  10.489  -3.205  1.00 15.00      A    C  
ATOM   1901  C   LEU A 205      -0.757   7.117  -5.800  1.00 15.00      A    C  
ATOM   1902  O   LEU A 205      -0.184   7.628  -6.763  1.00 15.00      A    O  
ATOM   1903  N   LEU A 206      -0.588   5.850  -5.446  1.00 15.00      A    N  
ATOM   1904  HN  LEU A 206      -1.076   5.503  -4.662  1.00 15.00      A    H  
ATOM   1905  CA  LEU A 206       0.302   4.959  -6.177  1.00 15.00      A    C  
ATOM   1906  CB  LEU A 206       0.451   3.627  -5.436  1.00 15.00      A    C  
ATOM   1907  CG  LEU A 206       1.679   3.476  -4.530  1.00 15.00      A    C  
ATOM   1908  CD1 LEU A 206       1.775   4.628  -3.539  1.00 15.00      A    C  
ATOM   1909  CD2 LEU A 206       1.635   2.143  -3.796  1.00 15.00      A    C  
ATOM   1910  C   LEU A 206      -0.210   4.720  -7.594  1.00 15.00      A    C  
ATOM   1911  O   LEU A 206       0.569   4.485  -8.516  1.00 15.00      A    O  
ATOM   1912  N   ARG A 207      -1.525   4.782  -7.758  1.00 15.00      A    N  
ATOM   1913  HN  ARG A 207      -2.095   4.965  -6.978  1.00 15.00      A    H  
ATOM   1914  CA  ARG A 207      -2.149   4.577  -9.057  1.00 15.00      A    C  
ATOM   1915  CB  ARG A 207      -3.654   4.358  -8.895  1.00 15.00      A    C  
ATOM   1916  CG  ARG A 207      -4.368   3.923 -10.165  1.00 15.00      A    C  
ATOM   1917  CD  ARG A 207      -5.833   4.331 -10.140  1.00 15.00      A    C  
ATOM   1918  NE  ARG A 207      -6.550   3.767  -8.992  1.00 15.00      A    N  
ATOM   1919  HE  ARG A 207      -6.321   2.848  -8.730  1.00 15.00      A    H  
ATOM   1920  CZ  ARG A 207      -7.478   4.427  -8.293  1.00 15.00      A    C  
ATOM   1921  NH1 ARG A 207      -7.799   5.675  -8.624  1.00 15.00      A    N  
ATOM   1922 HH11 ARG A 207      -8.522   6.193  -8.082  1.00 15.00      A    H  
ATOM   1923 HH12 ARG A 207      -7.327   6.141  -9.428  1.00 15.00      A    H  
ATOM   1924  NH2 ARG A 207      -8.090   3.837  -7.268  1.00 15.00      A    N  
ATOM   1925 HH21 ARG A 207      -7.849   2.858  -7.004  1.00 15.00      A    H  
ATOM   1926 HH22 ARG A 207      -8.817   4.350  -6.722  1.00 15.00      A    H  
ATOM   1927  C   ARG A 207      -1.899   5.768  -9.977  1.00 15.00      A    C  
ATOM   1928  O   ARG A 207      -1.608   5.594 -11.159  1.00 15.00      A    O  
ATOM   1929  N   GLU A 208      -2.005   6.970  -9.424  1.00 15.00      A    N  
ATOM   1930  HN  GLU A 208      -2.220   7.038  -8.468  1.00 15.00      A    H  
ATOM   1931  CA  GLU A 208      -1.806   8.196 -10.194  1.00 15.00      A    C  
ATOM   1932  CB  GLU A 208      -2.177   9.417  -9.345  1.00 15.00      A    C  
ATOM   1933  CG  GLU A 208      -2.787  10.573 -10.128  1.00 15.00      A    C  
ATOM   1934  CD  GLU A 208      -1.795  11.255 -11.053  1.00 15.00      A    C  
ATOM   1935  OE1 GLU A 208      -0.767  11.754 -10.557  1.00 15.00      A    O  
ATOM   1936  OE2 GLU A 208      -2.047  11.291 -12.277  1.00 15.00      A    O  
ATOM   1937  C   GLU A 208      -0.364   8.307 -10.682  1.00 15.00      A    C  
ATOM   1938  O   GLU A 208      -0.112   8.467 -11.875  1.00 15.00      A    O  
ATOM   1939  N   ALA A 209       0.576   8.168  -9.759  1.00 15.00      A    N  
ATOM   1940  HN  ALA A 209       0.309   8.003  -8.829  1.00 15.00      A    H  
ATOM   1941  CA  ALA A 209       1.996   8.269 -10.080  1.00 15.00      A    C  
ATOM   1942  CB  ALA A 209       2.824   8.232  -8.808  1.00 15.00      A    C  
ATOM   1943  C   ALA A 209       2.463   7.191 -11.064  1.00 15.00      A    C  
ATOM   1944  O   ALA A 209       3.578   7.252 -11.581  1.00 15.00      A    O  
ATOM   1945  N   ARG A 210       1.616   6.208 -11.332  1.00 15.00      A    N  
ATOM   1946  HN  ARG A 210       0.735   6.205 -10.904  1.00 15.00      A    H  
ATOM   1947  CA  ARG A 210       1.976   5.139 -12.249  1.00 15.00      A    C  
ATOM   1948  CB  ARG A 210       1.846   3.771 -11.575  1.00 15.00      A    C  
ATOM   1949  CG  ARG A 210       2.893   3.493 -10.508  1.00 15.00      A    C  
ATOM   1950  CD  ARG A 210       3.598   2.166 -10.753  1.00 15.00      A    C  
ATOM   1951  NE  ARG A 210       2.658   1.063 -10.987  1.00 15.00      A    N  
ATOM   1952  HE  ARG A 210       2.448   0.850 -11.921  1.00 15.00      A    H  
ATOM   1953  CZ  ARG A 210       2.097   0.339 -10.016  1.00 15.00      A    C  
ATOM   1954  NH1 ARG A 210       2.376   0.600  -8.744  1.00 15.00      A    N  
ATOM   1955 HH11 ARG A 210       1.941   0.038  -7.982  1.00 15.00      A    H  
ATOM   1956 HH12 ARG A 210       3.037   1.371  -8.502  1.00 15.00      A    H  
ATOM   1957  NH2 ARG A 210       1.259  -0.652 -10.320  1.00 15.00      A    N  
ATOM   1958 HH21 ARG A 210       0.818  -1.219  -9.564  1.00 15.00      A    H  
ATOM   1959 HH22 ARG A 210       1.039  -0.866 -11.317  1.00 15.00      A    H  
ATOM   1960  C   ARG A 210       1.151   5.159 -13.536  1.00 15.00      A    C  
ATOM   1961  O   ARG A 210       1.704   5.103 -14.639  1.00 15.00      A    O  
ATOM   1962  N   PHE A 211      -0.165   5.260 -13.402  1.00 15.00      A    N  
ATOM   1963  HN  PHE A 211      -0.553   5.372 -12.503  1.00 15.00      A    H  
ATOM   1964  CA  PHE A 211      -1.051   5.226 -14.561  1.00 15.00      A    C  
ATOM   1965  CB  PHE A 211      -2.135   4.163 -14.363  1.00 15.00      A    C  
ATOM   1966  CG  PHE A 211      -1.594   2.800 -14.035  1.00 15.00      A    C  
ATOM   1967  CD1 PHE A 211      -0.947   2.048 -15.001  1.00 15.00      A    C  
ATOM   1968  CD2 PHE A 211      -1.728   2.273 -12.760  1.00 15.00      A    C  
ATOM   1969  CE1 PHE A 211      -0.444   0.796 -14.704  1.00 15.00      A    C  
ATOM   1970  CE2 PHE A 211      -1.228   1.021 -12.456  1.00 15.00      A    C  
ATOM   1971  CZ  PHE A 211      -0.585   0.281 -13.430  1.00 15.00      A    C  
ATOM   1972  C   PHE A 211      -1.694   6.569 -14.884  1.00 15.00      A    C  
ATOM   1973  O   PHE A 211      -2.216   6.747 -15.983  1.00 15.00      A    O  
ATOM   1974  N   GLY A 212      -1.645   7.503 -13.946  1.00 15.00      A    N  
ATOM   1975  HN  GLY A 212      -1.179   7.318 -13.104  1.00 15.00      A    H  
ATOM   1976  CA  GLY A 212      -2.251   8.810 -14.155  1.00 15.00      A    C  
ATOM   1977  C   GLY A 212      -1.611   9.590 -15.286  1.00 15.00      A    C  
ATOM   1978  O   GLY A 212      -0.423   9.418 -15.575  1.00 15.00      A    O  
ATOM   1979  N   ASP A 213      -2.402  10.449 -15.923  1.00 15.00      A    N  
ATOM   1980  HN  ASP A 213      -3.338  10.529 -15.642  1.00 15.00      A    H  
ATOM   1981  CA  ASP A 213      -1.932  11.268 -17.038  1.00 15.00      A    C  
ATOM   1982  CB  ASP A 213      -3.093  12.019 -17.696  1.00 15.00      A    C  
ATOM   1983  CG  ASP A 213      -4.077  11.093 -18.378  1.00 15.00      A    C  
ATOM   1984  OD1 ASP A 213      -3.643  10.281 -19.222  1.00 15.00      A    O  
ATOM   1985  OD2 ASP A 213      -5.283  11.177 -18.064  1.00 15.00      A    O  
ATOM   1986  C   ASP A 213      -0.866  12.258 -16.594  1.00 15.00      A    C  
ATOM   1987  O   ASP A 213       0.005  12.640 -17.380  1.00 15.00      A    O  
ATOM   1988  N   ALA A 214      -0.927  12.661 -15.329  1.00 15.00      A    N  
ATOM   1989  HN  ALA A 214      -1.633  12.305 -14.744  1.00 15.00      A    H  
ATOM   1990  CA  ALA A 214       0.040  13.603 -14.785  1.00 15.00      A    C  
ATOM   1991  CB  ALA A 214      -0.314  13.969 -13.352  1.00 15.00      A    C  
ATOM   1992  C   ALA A 214       1.439  13.008 -14.859  1.00 15.00      A    C  
ATOM   1993  O   ALA A 214       2.379  13.648 -15.339  1.00 15.00      A    O  
ATOM   1994  N   ALA A 215       1.562  11.769 -14.404  1.00 15.00      A    N  
ATOM   1995  HN  ALA A 215       0.771  11.317 -14.032  1.00 15.00      A    H  
ATOM   1996  CA  ALA A 215       2.837  11.071 -14.424  1.00 15.00      A    C  
ATOM   1997  CB  ALA A 215       2.854   9.975 -13.373  1.00 15.00      A    C  
ATOM   1998  C   ALA A 215       3.105  10.488 -15.808  1.00 15.00      A    C  
ATOM   1999  O   ALA A 215       4.255  10.283 -16.196  1.00 15.00      A    O  
ATOM   2000  N   LYS A 216       2.033  10.223 -16.549  1.00 15.00      A    N  
ATOM   2001  HN  LYS A 216       1.141  10.400 -16.175  1.00 15.00      A    H  
ATOM   2002  CA  LYS A 216       2.139   9.669 -17.892  1.00 15.00      A    C  
ATOM   2003  CB  LYS A 216       0.747   9.378 -18.462  1.00 15.00      A    C  
ATOM   2004  CG  LYS A 216       0.754   8.543 -19.733  1.00 15.00      A    C  
ATOM   2005  CD  LYS A 216       1.049   7.083 -19.432  1.00 15.00      A    C  
ATOM   2006  CE  LYS A 216      -0.101   6.431 -18.680  1.00 15.00      A    C  
ATOM   2007  NZ  LYS A 216       0.188   5.008 -18.352  1.00 15.00      A    N  
ATOM   2008  HZ1 LYS A 216       0.985   4.949 -17.689  1.00 15.00      A    H  
ATOM   2009  HZ2 LYS A 216       0.430   4.485 -19.217  1.00 15.00      A    H  
ATOM   2010  HZ3 LYS A 216      -0.647   4.568 -17.915  1.00 15.00      A    H  
ATOM   2011  C   LYS A 216       2.883  10.625 -18.814  1.00 15.00      A    C  
ATOM   2012  O   LYS A 216       3.897  10.262 -19.409  1.00 15.00      A    O  
ATOM   2013  N   ALA A 217       2.380  11.852 -18.906  1.00 15.00      A    N  
ATOM   2014  HN  ALA A 217       1.569  12.075 -18.393  1.00 15.00      A    H  
ATOM   2015  CA  ALA A 217       2.984  12.874 -19.754  1.00 15.00      A    C  
ATOM   2016  CB  ALA A 217       2.140  14.139 -19.740  1.00 15.00      A    C  
ATOM   2017  C   ALA A 217       4.414  13.176 -19.319  1.00 15.00      A    C  
ATOM   2018  O   ALA A 217       5.277  13.474 -20.145  1.00 15.00      A    O  
ATOM   2019  N   ALA A 218       4.662  13.092 -18.017  1.00 15.00      A    N  
ATOM   2020  HN  ALA A 218       3.933  12.855 -17.407  1.00 15.00      A    H  
ATOM   2021  CA  ALA A 218       5.990  13.347 -17.476  1.00 15.00      A    C  
ATOM   2022  CB  ALA A 218       5.931  13.452 -15.960  1.00 15.00      A    C  
ATOM   2023  C   ALA A 218       6.958  12.247 -17.902  1.00 15.00      A    C  
ATOM   2024  O   ALA A 218       8.109  12.511 -18.248  1.00 15.00      A    O  
ATOM   2025  N   ARG A 219       6.472  11.009 -17.884  1.00 15.00      A    N  
ATOM   2026  HN  ARG A 219       5.543  10.868 -17.602  1.00 15.00      A    H  
ATOM   2027  CA  ARG A 219       7.276   9.857 -18.270  1.00 15.00      A    C  
ATOM   2028  CB  ARG A 219       6.540   8.562 -17.903  1.00 15.00      A    C  
ATOM   2029  CG  ARG A 219       7.443   7.363 -17.652  1.00 15.00      A    C  
ATOM   2030  CD  ARG A 219       6.674   6.217 -17.004  1.00 15.00      A    C  
ATOM   2031  NE  ARG A 219       6.584   6.359 -15.549  1.00 15.00      A    N  
ATOM   2032  HE  ARG A 219       7.440   6.340 -15.041  1.00 15.00      A    H  
ATOM   2033  CZ  ARG A 219       5.444   6.458 -14.867  1.00 15.00      A    C  
ATOM   2034  NH1 ARG A 219       4.278   6.415 -15.501  1.00 15.00      A    N  
ATOM   2035 HH11 ARG A 219       4.254   6.306 -16.532  1.00 15.00      A    H  
ATOM   2036 HH12 ARG A 219       3.386   6.485 -14.965  1.00 15.00      A    H  
ATOM   2037  NH2 ARG A 219       5.472   6.610 -13.550  1.00 15.00      A    N  
ATOM   2038 HH21 ARG A 219       4.586   6.692 -13.001  1.00 15.00      A    H  
ATOM   2039 HH22 ARG A 219       6.389   6.649 -13.047  1.00 15.00      A    H  
ATOM   2040  C   ARG A 219       7.570   9.907 -19.768  1.00 15.00      A    C  
ATOM   2041  O   ARG A 219       8.657   9.542 -20.215  1.00 15.00      A    O  
ATOM   2042  N   GLU A 220       6.590  10.385 -20.527  1.00 15.00      A    N  
ATOM   2043  HN  GLU A 220       5.749  10.655 -20.099  1.00 15.00      A    H  
ATOM   2044  CA  GLU A 220       6.709  10.516 -21.974  1.00 15.00      A    C  
ATOM   2045  CB  GLU A 220       5.380  10.997 -22.544  1.00 15.00      A    C  
ATOM   2046  CG  GLU A 220       4.571   9.939 -23.265  1.00 15.00      A    C  
ATOM   2047  CD  GLU A 220       3.487  10.563 -24.115  1.00 15.00      A    C  
ATOM   2048  OE1 GLU A 220       3.737  11.651 -24.685  1.00 15.00      A    O  
ATOM   2049  OE2 GLU A 220       2.394   9.977 -24.215  1.00 15.00      A    O  
ATOM   2050  C   GLU A 220       7.781  11.536 -22.335  1.00 15.00      A    C  
ATOM   2051  O   GLU A 220       8.610  11.300 -23.216  1.00 15.00      A    O  
ATOM   2052  N   ALA A 221       7.751  12.674 -21.647  1.00 15.00      A    N  
ATOM   2053  HN  ALA A 221       7.057  12.797 -20.962  1.00 15.00      A    H  
ATOM   2054  CA  ALA A 221       8.707  13.751 -21.886  1.00 15.00      A    C  
ATOM   2055  CB  ALA A 221       8.402  14.938 -20.989  1.00 15.00      A    C  
ATOM   2056  C   ALA A 221      10.142  13.280 -21.679  1.00 15.00      A    C  
ATOM   2057  O   ALA A 221      11.064  13.766 -22.333  1.00 15.00      A    O  
ATOM   2058  N   ARG A 222      10.322  12.325 -20.773  1.00 15.00      A    N  
ATOM   2059  HN  ARG A 222       9.545  11.982 -20.282  1.00 15.00      A    H  
ATOM   2060  CA  ARG A 222      11.643  11.783 -20.486  1.00 15.00      A    C  
ATOM   2061  CB  ARG A 222      11.581  10.832 -19.289  1.00 15.00      A    C  
ATOM   2062  CG  ARG A 222      12.930  10.269 -18.876  1.00 15.00      A    C  
ATOM   2063  CD  ARG A 222      12.772   9.172 -17.839  1.00 15.00      A    C  
ATOM   2064  NE  ARG A 222      14.059   8.591 -17.458  1.00 15.00      A    N  
ATOM   2065  HE  ARG A 222      14.864   9.116 -17.658  1.00 15.00      A    H  
ATOM   2066  CZ  ARG A 222      14.192   7.405 -16.861  1.00 15.00      A    C  
ATOM   2067  NH1 ARG A 222      13.117   6.677 -16.573  1.00 15.00      A    N  
ATOM   2068 HH11 ARG A 222      13.215   5.751 -16.103  1.00 15.00      A    H  
ATOM   2069 HH12 ARG A 222      12.165   7.029 -16.812  1.00 15.00      A    H  
ATOM   2070  NH2 ARG A 222      15.403   6.951 -16.552  1.00 15.00      A    N  
ATOM   2071 HH21 ARG A 222      16.249   7.517 -16.776  1.00 15.00      A    H  
ATOM   2072 HH22 ARG A 222      15.512   6.027 -16.083  1.00 15.00      A    H  
ATOM   2073  C   ARG A 222      12.214  11.059 -21.704  1.00 15.00      A    C  
ATOM   2074  O   ARG A 222      13.415  11.112 -21.962  1.00 15.00      A    O  
ATOM   2075  N   SER A 223      11.343  10.392 -22.454  1.00 15.00      A    N  
ATOM   2076  HN  SER A 223      10.395  10.387 -22.196  1.00 15.00      A    H  
ATOM   2077  CA  SER A 223      11.750   9.661 -23.646  1.00 15.00      A    C  
ATOM   2078  CB  SER A 223      10.648   8.684 -24.048  1.00 15.00      A    C  
ATOM   2079  OG  SER A 223      10.089   8.063 -22.902  1.00 15.00      A    O  
ATOM   2080  HG  SER A 223      10.439   7.173 -22.821  1.00 15.00      A    H  
ATOM   2081  C   SER A 223      12.041  10.618 -24.797  1.00 15.00      A    C  
ATOM   2082  O   SER A 223      12.693  10.258 -25.775  1.00 15.00      A    O  
ATOM   2083  N   ARG A 224      11.544  11.839 -24.672  1.00 15.00      A    N  
ATOM   2084  HN  ARG A 224      11.026  12.063 -23.871  1.00 15.00      A    H  
ATOM   2085  CA  ARG A 224      11.752  12.854 -25.691  1.00 15.00      A    C  
ATOM   2086  CB  ARG A 224      10.509  13.735 -25.834  1.00 15.00      A    C  
ATOM   2087  CG  ARG A 224       9.193  12.981 -25.928  1.00 15.00      A    C  
ATOM   2088  CD  ARG A 224       8.092  13.898 -26.426  1.00 15.00      A    C  
ATOM   2089  NE  ARG A 224       6.770  13.544 -25.909  1.00 15.00      A    N  
ATOM   2090  HE  ARG A 224       6.535  12.591 -25.873  1.00 15.00      A    H  
ATOM   2091  CZ  ARG A 224       5.883  14.442 -25.486  1.00 15.00      A    C  
ATOM   2092  NH1 ARG A 224       6.189  15.739 -25.507  1.00 15.00      A    N  
ATOM   2093 HH11 ARG A 224       5.502  16.446 -25.185  1.00 15.00      A    H  
ATOM   2094 HH12 ARG A 224       7.140  16.056 -25.842  1.00 15.00      A    H  
ATOM   2095  NH2 ARG A 224       4.697  14.045 -25.035  1.00 15.00      A    N  
ATOM   2096 HH21 ARG A 224       4.001  14.740 -24.705  1.00 15.00      A    H  
ATOM   2097 HH22 ARG A 224       4.451  13.014 -25.005  1.00 15.00      A    H  
ATOM   2098  C   ARG A 224      12.948  13.725 -25.330  1.00 15.00      A    C  
ATOM   2099  O   ARG A 224      13.431  14.500 -26.152  1.00 15.00      A    O  
ATOM   2100  N   GLN A 225      13.411  13.580 -24.086  1.00 15.00      A    N  
ATOM   2101  HN  GLN A 225      12.980  12.925 -23.499  1.00 15.00      A    H  
ATOM   2102  CA  GLN A 225      14.539  14.350 -23.567  1.00 15.00      A    C  
ATOM   2103  CB  GLN A 225      15.820  14.091 -24.367  1.00 15.00      A    C  
ATOM   2104  CG  GLN A 225      16.416  12.711 -24.141  1.00 15.00      A    C  
ATOM   2105  CD  GLN A 225      17.714  12.508 -24.895  1.00 15.00      A    C  
ATOM   2106  OE1 GLN A 225      17.723  12.029 -26.025  1.00 15.00      A    O  
ATOM   2107  NE2 GLN A 225      18.824  12.879 -24.276  1.00 15.00      A    N  
ATOM   2108 HE21 GLN A 225      18.747  13.261 -23.379  1.00 15.00      A    H  
ATOM   2109 HE22 GLN A 225      19.675  12.752 -24.742  1.00 15.00      A    H  
ATOM   2110  C   GLN A 225      14.217  15.842 -23.502  1.00 15.00      A    C  
ATOM   2111  O   GLN A 225      15.103  16.688 -23.628  1.00 15.00      A    O  
ATOM   2112  N   GLU A 226      12.943  16.153 -23.283  1.00 15.00      A    N  
ATOM   2113  HN  GLU A 226      12.290  15.430 -23.168  1.00 15.00      A    H  
ATOM   2114  CA  GLU A 226      12.496  17.538 -23.198  1.00 15.00      A    C  
ATOM   2115  CB  GLU A 226      11.092  17.697 -23.792  1.00 15.00      A    C  
ATOM   2116  CG  GLU A 226      11.010  17.437 -25.287  1.00 15.00      A    C  
ATOM   2117  CD  GLU A 226       9.591  17.531 -25.818  1.00 15.00      A    C  
ATOM   2118  OE1 GLU A 226       9.294  18.484 -26.560  1.00 15.00      A    O  
ATOM   2119  OE2 GLU A 226       8.767  16.648 -25.490  1.00 15.00      A    O  
ATOM   2120  C   GLU A 226      12.507  18.025 -21.752  1.00 15.00      A    C  
ATOM   2121  O   GLU A 226      13.002  17.339 -20.855  1.00 15.00      A    O  
ATOM   2122  N   SER A 227      11.946  19.205 -21.533  1.00 15.00      A    N  
ATOM   2123  HN  SER A 227      11.547  19.690 -22.286  1.00 15.00      A    H  
ATOM   2124  CA  SER A 227      11.894  19.795 -20.208  1.00 15.00      A    C  
ATOM   2125  CB  SER A 227      12.487  21.207 -20.234  1.00 15.00      A    C  
ATOM   2126  OG  SER A 227      12.875  21.631 -18.938  1.00 15.00      A    O  
ATOM   2127  HG  SER A 227      12.120  21.587 -18.345  1.00 15.00      A    H  
ATOM   2128  C   SER A 227      10.460  19.834 -19.689  1.00 15.00      A    C  
ATOM   2129  O   SER A 227       9.610  20.542 -20.232  1.00 15.00      A    O  
ATOM   2130  N   TRP A 228      10.197  19.069 -18.642  1.00 15.00      A    N  
ATOM   2131  HN  TRP A 228      10.912  18.520 -18.259  1.00 15.00      A    H  
ATOM   2132  CA  TRP A 228       8.873  19.024 -18.047  1.00 15.00      A    C  
ATOM   2133  CB  TRP A 228       8.425  17.574 -17.838  1.00 15.00      A    C  
ATOM   2134  CG  TRP A 228       6.963  17.368 -18.088  1.00 15.00      A    C  
ATOM   2135  CD1 TRP A 228       6.030  16.950 -17.187  1.00 15.00      A    C  
ATOM   2136  CD2 TRP A 228       6.263  17.582 -19.321  1.00 15.00      A    C  
ATOM   2137  NE1 TRP A 228       4.794  16.886 -17.781  1.00 15.00      A    N  
ATOM   2138  HE1 TRP A 228       3.965  16.611 -17.338  1.00 15.00      A    H  
ATOM   2139  CE2 TRP A 228       4.910  17.269 -19.092  1.00 15.00      A    C  
ATOM   2140  CE3 TRP A 228       6.650  18.007 -20.597  1.00 15.00      A    C  
ATOM   2141  CZ2 TRP A 228       3.942  17.369 -20.089  1.00 15.00      A    C  
ATOM   2142  CZ3 TRP A 228       5.690  18.104 -21.585  1.00 15.00      A    C  
ATOM   2143  CH2 TRP A 228       4.351  17.787 -21.326  1.00 15.00      A    C  
ATOM   2144  C   TRP A 228       8.856  19.796 -16.728  1.00 15.00      A    C  
ATOM   2145  O   TRP A 228       9.803  19.715 -15.946  1.00 15.00      A    O  
ATOM   2146  N   PRO A 229       7.785  20.573 -16.481  1.00 15.00      A    N  
ATOM   2147  CA  PRO A 229       7.639  21.378 -15.256  1.00 15.00      A    C  
ATOM   2148  CB  PRO A 229       6.314  22.121 -15.467  1.00 15.00      A    C  
ATOM   2149  CG  PRO A 229       5.582  21.314 -16.483  1.00 15.00      A    C  
ATOM   2150  CD  PRO A 229       6.637  20.745 -17.386  1.00 15.00      A    C  
ATOM   2151  C   PRO A 229       7.575  20.532 -13.984  1.00 15.00      A    C  
ATOM   2152  O   PRO A 229       7.865  21.020 -12.892  1.00 15.00      A    O  
ATOM   2153  N   HIS A 230       7.189  19.271 -14.124  1.00 15.00      A    N  
ATOM   2154  HN  HIS A 230       6.974  18.931 -15.017  1.00 15.00      A    H  
ATOM   2155  CA  HIS A 230       7.096  18.375 -12.980  1.00 15.00      A    C  
ATOM   2156  CB  HIS A 230       5.650  18.250 -12.469  1.00 15.00      A    C  
ATOM   2157  CG  HIS A 230       4.697  17.541 -13.390  1.00 15.00      A    C  
ATOM   2158  ND1 HIS A 230       3.926  18.232 -14.295  1.00 15.00      A    N  
ATOM   2159  CD2 HIS A 230       4.412  16.217 -13.482  1.00 15.00      A    C  
ATOM   2160  CE1 HIS A 230       3.192  17.324 -14.911  1.00 15.00      A    C  
ATOM   2161  NE2 HIS A 230       3.451  16.094 -14.453  1.00 15.00      A    N  
ATOM   2162  HE2 HIS A 230       3.029  15.254 -14.750  1.00 15.00      A    H  
ATOM   2163  C   HIS A 230       7.696  17.010 -13.297  1.00 15.00      A    C  
ATOM   2164  O   HIS A 230       7.848  16.647 -14.463  1.00 15.00      A    O  
ATOM   2165  N   GLY A 231       8.040  16.265 -12.254  1.00 15.00      A    N  
ATOM   2166  HN  GLY A 231       7.888  16.607 -11.351  1.00 15.00      A    H  
ATOM   2167  CA  GLY A 231       8.623  14.951 -12.437  1.00 15.00      A    C  
ATOM   2168  C   GLY A 231       7.635  13.841 -12.140  1.00 15.00      A    C  
ATOM   2169  O   GLY A 231       6.440  14.091 -11.991  1.00 15.00      A    O  
ATOM   2170  N   PHE A 232       8.134  12.616 -12.034  1.00 15.00      A    N  
ATOM   2171  HN  PHE A 232       9.100  12.480 -12.135  1.00 15.00      A    H  
ATOM   2172  CA  PHE A 232       7.284  11.464 -11.764  1.00 15.00      A    C  
ATOM   2173  CB  PHE A 232       6.809  10.842 -13.085  1.00 15.00      A    C  
ATOM   2174  CG  PHE A 232       7.927  10.364 -13.974  1.00 15.00      A    C  
ATOM   2175  CD1 PHE A 232       8.574  11.240 -14.831  1.00 15.00      A    C  
ATOM   2176  CD2 PHE A 232       8.334   9.040 -13.950  1.00 15.00      A    C  
ATOM   2177  CE1 PHE A 232       9.602  10.807 -15.644  1.00 15.00      A    C  
ATOM   2178  CE2 PHE A 232       9.361   8.600 -14.761  1.00 15.00      A    C  
ATOM   2179  CZ  PHE A 232       9.997   9.485 -15.609  1.00 15.00      A    C  
ATOM   2180  C   PHE A 232       8.029  10.416 -10.944  1.00 15.00      A    C  
ATOM   2181  O   PHE A 232       9.239  10.521 -10.739  1.00 15.00      A    O  
ATOM   2182  N   SER A 233       7.295   9.417 -10.472  1.00 15.00      A    N  
ATOM   2183  HN  SER A 233       6.331   9.411 -10.644  1.00 15.00      A    H  
ATOM   2184  CA  SER A 233       7.870   8.329  -9.697  1.00 15.00      A    C  
ATOM   2185  CB  SER A 233       7.296   8.343  -8.279  1.00 15.00      A    C  
ATOM   2186  OG  SER A 233       6.003   8.926  -8.266  1.00 15.00      A    O  
ATOM   2187  HG  SER A 233       5.897   9.454  -7.470  1.00 15.00      A    H  
ATOM   2188  C   SER A 233       7.571   6.999 -10.388  1.00 15.00      A    C  
ATOM   2189  O   SER A 233       6.568   6.876 -11.085  1.00 15.00      A    O  
ATOM   2190  N   GLU A 234       8.437   6.013 -10.202  1.00 15.00      A    N  
ATOM   2191  HN  GLU A 234       9.222   6.164  -9.642  1.00 15.00      A    H  
ATOM   2192  CA  GLU A 234       8.253   4.709 -10.838  1.00 15.00      A    C  
ATOM   2193  CB  GLU A 234       9.606   4.136 -11.265  1.00 15.00      A    C  
ATOM   2194  CG  GLU A 234       9.711   3.808 -12.746  1.00 15.00      A    C  
ATOM   2195  CD  GLU A 234       9.673   5.042 -13.628  1.00 15.00      A    C  
ATOM   2196  OE1 GLU A 234      10.711   5.720 -13.756  1.00 15.00      A    O  
ATOM   2197  OE2 GLU A 234       8.606   5.330 -14.201  1.00 15.00      A    O  
ATOM   2198  C   GLU A 234       7.532   3.717  -9.924  1.00 15.00      A    C  
ATOM   2199  O   GLU A 234       6.575   3.066 -10.341  1.00 15.00      A    O  
ATOM   2200  N   TYR A 235       8.001   3.619  -8.678  1.00 15.00      A    N  
ATOM   2201  HN  TYR A 235       8.756   4.180  -8.420  1.00 15.00      A    H  
ATOM   2202  CA  TYR A 235       7.434   2.697  -7.685  1.00 15.00      A    C  
ATOM   2203  CB  TYR A 235       5.931   2.923  -7.469  1.00 15.00      A    C  
ATOM   2204  CG  TYR A 235       5.591   4.143  -6.646  1.00 15.00      A    C  
ATOM   2205  CD1 TYR A 235       5.930   4.216  -5.301  1.00 15.00      A    C  
ATOM   2206  CD2 TYR A 235       4.922   5.219  -7.212  1.00 15.00      A    C  
ATOM   2207  CE1 TYR A 235       5.613   5.327  -4.543  1.00 15.00      A    C  
ATOM   2208  CE2 TYR A 235       4.602   6.334  -6.462  1.00 15.00      A    C  
ATOM   2209  CZ  TYR A 235       4.949   6.383  -5.130  1.00 15.00      A    C  
ATOM   2210  OH  TYR A 235       4.631   7.492  -4.383  1.00 15.00      A    O  
ATOM   2211  HH  TYR A 235       3.718   7.740  -4.551  1.00 15.00      A    H  
ATOM   2212  C   TYR A 235       7.706   1.236  -8.051  1.00 15.00      A    C  
ATOM   2213  O   TYR A 235       6.802   0.514  -8.472  1.00 15.00      A    O  
ATOM   2214  N   PRO A 236       8.962   0.783  -7.905  1.00 15.00      A    N  
ATOM   2215  CA  PRO A 236       9.347  -0.587  -8.219  1.00 15.00      A    C  
ATOM   2216  CB  PRO A 236      10.792  -0.401  -8.678  1.00 15.00      A    C  
ATOM   2217  CG  PRO A 236      11.309   0.729  -7.844  1.00 15.00      A    C  
ATOM   2218  CD  PRO A 236      10.117   1.567  -7.437  1.00 15.00      A    C  
ATOM   2219  C   PRO A 236       9.304  -1.501  -6.993  1.00 15.00      A    C  
ATOM   2220  O   PRO A 236       9.212  -1.030  -5.859  1.00 15.00      A    O  
ATOM   2221  N   ASN A 237       9.374  -2.809  -7.244  1.00 15.00      A    N  
ATOM   2222  HN  ASN A 237       9.439  -3.103  -8.175  1.00 15.00      A    H  
ATOM   2223  CA  ASN A 237       9.363  -3.826  -6.187  1.00 15.00      A    C  
ATOM   2224  CB  ASN A 237      10.608  -3.719  -5.290  1.00 15.00      A    C  
ATOM   2225  CG  ASN A 237      11.917  -3.814  -6.053  1.00 15.00      A    C  
ATOM   2226  OD1 ASN A 237      11.993  -4.436  -7.112  1.00 15.00      A    O  
ATOM   2227  ND2 ASN A 237      12.962  -3.199  -5.516  1.00 15.00      A    N  
ATOM   2228 HD21 ASN A 237      12.834  -2.723  -4.668  1.00 15.00      A    H  
ATOM   2229 HD22 ASN A 237      13.817  -3.244  -5.990  1.00 15.00      A    H  
ATOM   2230  C   ASN A 237       8.088  -3.779  -5.343  1.00 15.00      A    C  
ATOM   2231  O   ASN A 237       8.139  -3.886  -4.119  1.00 15.00      A    O  
ATOM   2232  N   LEU A 238       6.946  -3.635  -6.002  1.00 15.00      A    N  
ATOM   2233  HN  LEU A 238       6.960  -3.577  -6.977  1.00 15.00      A    H  
ATOM   2234  CA  LEU A 238       5.667  -3.576  -5.302  1.00 15.00      A    C  
ATOM   2235  CB  LEU A 238       4.729  -2.564  -5.961  1.00 15.00      A    C  
ATOM   2236  CG  LEU A 238       4.368  -1.340  -5.119  1.00 15.00      A    C  
ATOM   2237  CD1 LEU A 238       5.573  -0.427  -4.942  1.00 15.00      A    C  
ATOM   2238  CD2 LEU A 238       3.203  -0.585  -5.737  1.00 15.00      A    C  
ATOM   2239  C   LEU A 238       5.008  -4.951  -5.240  1.00 15.00      A    C  
ATOM   2240  O   LEU A 238       4.989  -5.687  -6.228  1.00 15.00      A    O  
ATOM   2241  N   ALA A 239       4.460  -5.289  -4.078  1.00 15.00      A    N  
ATOM   2242  HN  ALA A 239       4.487  -4.648  -3.333  1.00 15.00      A    H  
ATOM   2243  CA  ALA A 239       3.812  -6.583  -3.884  1.00 15.00      A    C  
ATOM   2244  CB  ALA A 239       4.048  -7.087  -2.468  1.00 15.00      A    C  
ATOM   2245  C   ALA A 239       2.317  -6.523  -4.196  1.00 15.00      A    C  
ATOM   2246  O   ALA A 239       1.583  -5.710  -3.624  1.00 15.00      A    O  
ATOM   2247  N   ILE A 240       1.871  -7.396  -5.094  1.00 15.00      A    N  
ATOM   2248  HN  ILE A 240       2.503  -8.024  -5.504  1.00 15.00      A    H  
ATOM   2249  CA  ILE A 240       0.466  -7.447  -5.489  1.00 15.00      A    C  
ATOM   2250  CB  ILE A 240       0.294  -7.610  -7.018  1.00 15.00      A    C  
ATOM   2251  CG1 ILE A 240       1.128  -6.564  -7.771  1.00 15.00      A    C  
ATOM   2252  CG2 ILE A 240      -1.175  -7.505  -7.412  1.00 15.00      A    C  
ATOM   2253  CD1 ILE A 240       0.718  -5.129  -7.504  1.00 15.00      A    C  
ATOM   2254  C   ILE A 240      -0.277  -8.566  -4.753  1.00 15.00      A    C  
ATOM   2255  O   ILE A 240      -0.562  -9.628  -5.311  1.00 15.00      A    O  
ATOM   2256  N   GLN A 241      -0.564  -8.320  -3.486  1.00 15.00      A    N  
ATOM   2257  HN  GLN A 241      -0.283  -7.466  -3.094  1.00 15.00      A    H  
ATOM   2258  CA  GLN A 241      -1.280  -9.273  -2.653  1.00 15.00      A    C  
ATOM   2259  CB  GLN A 241      -0.952  -8.993  -1.180  1.00 15.00      A    C  
ATOM   2260  CG  GLN A 241      -1.772  -9.767  -0.159  1.00 15.00      A    C  
ATOM   2261  CD  GLN A 241      -1.580  -9.240   1.251  1.00 15.00      A    C  
ATOM   2262  OE1 GLN A 241      -1.281  -8.063   1.451  1.00 15.00      A    O  
ATOM   2263  NE2 GLN A 241      -1.758 -10.105   2.236  1.00 15.00      A    N  
ATOM   2264 HE21 GLN A 241      -2.002 -11.025   2.007  1.00 15.00      A    H  
ATOM   2265 HE22 GLN A 241      -1.637  -9.787   3.155  1.00 15.00      A    H  
ATOM   2266  C   GLN A 241      -2.782  -9.134  -2.896  1.00 15.00      A    C  
ATOM   2267  O   GLN A 241      -3.242  -8.082  -3.334  1.00 15.00      A    O  
ATOM   2268  N   LYS A 242      -3.529 -10.200  -2.639  1.00 15.00      A    N  
ATOM   2269  HN  LYS A 242      -3.099 -11.017  -2.307  1.00 15.00      A    H  
ATOM   2270  CA  LYS A 242      -4.975 -10.192  -2.812  1.00 15.00      A    C  
ATOM   2271  CB  LYS A 242      -5.382 -10.633  -4.222  1.00 15.00      A    C  
ATOM   2272  CG  LYS A 242      -4.588 -11.805  -4.781  1.00 15.00      A    C  
ATOM   2273  CD  LYS A 242      -5.212 -12.330  -6.067  1.00 15.00      A    C  
ATOM   2274  CE  LYS A 242      -5.338 -11.236  -7.121  1.00 15.00      A    C  
ATOM   2275  NZ  LYS A 242      -4.010 -10.794  -7.628  1.00 15.00      A    N  
ATOM   2276  HZ1 LYS A 242      -3.423 -10.446  -6.843  1.00 15.00      A    H  
ATOM   2277  HZ2 LYS A 242      -4.130 -10.028  -8.321  1.00 15.00      A    H  
ATOM   2278  HZ3 LYS A 242      -3.521 -11.588  -8.087  1.00 15.00      A    H  
ATOM   2279  C   LYS A 242      -5.629 -11.068  -1.754  1.00 15.00      A    C  
ATOM   2280  O   LYS A 242      -5.211 -12.204  -1.540  1.00 15.00      A    O  
ATOM   2281  N   PHE A 243      -6.640 -10.528  -1.090  1.00 15.00      A    N  
ATOM   2282  HN  PHE A 243      -6.923  -9.617  -1.310  1.00 15.00      A    H  
ATOM   2283  CA  PHE A 243      -7.337 -11.253  -0.033  1.00 15.00      A    C  
ATOM   2284  CB  PHE A 243      -7.927 -10.271   0.983  1.00 15.00      A    C  
ATOM   2285  CG  PHE A 243      -7.035  -9.100   1.298  1.00 15.00      A    C  
ATOM   2286  CD1 PHE A 243      -5.815  -9.286   1.928  1.00 15.00      A    C  
ATOM   2287  CD2 PHE A 243      -7.420  -7.812   0.963  1.00 15.00      A    C  
ATOM   2288  CE1 PHE A 243      -4.997  -8.210   2.217  1.00 15.00      A    C  
ATOM   2289  CE2 PHE A 243      -6.607  -6.732   1.249  1.00 15.00      A    C  
ATOM   2290  CZ  PHE A 243      -5.394  -6.932   1.877  1.00 15.00      A    C  
ATOM   2291  C   PHE A 243      -8.440 -12.138  -0.599  1.00 15.00      A    C  
ATOM   2292  O   PHE A 243      -8.718 -13.216  -0.074  1.00 15.00      A    O  
ATOM   2293  N   GLY A 244      -9.068 -11.678  -1.669  1.00 15.00      A    N  
ATOM   2294  HN  GLY A 244      -8.799 -10.820  -2.051  1.00 15.00      A    H  
ATOM   2295  CA  GLY A 244     -10.132 -12.440  -2.283  1.00 15.00      A    C  
ATOM   2296  C   GLY A 244      -9.626 -13.313  -3.410  1.00 15.00      A    C  
ATOM   2297  O   GLY A 244      -9.030 -12.812  -4.362  1.00 15.00      A    O  
ATOM   2298  N   GLY A 245      -9.846 -14.617  -3.287  1.00 15.00      A    N  
ATOM   2299  HN  GLY A 245     -10.296 -14.952  -2.485  1.00 15.00      A    H  
ATOM   2300  CA  GLY A 245      -9.412 -15.545  -4.314  1.00 15.00      A    C  
ATOM   2301  C   GLY A 245     -10.245 -15.422  -5.575  1.00 15.00      A    C  
ATOM   2302  O   GLY A 245      -9.822 -14.800  -6.545  1.00 15.00      A    O  
ATOM   2303  N   THR A 246     -11.429 -16.021  -5.559  1.00 15.00      A    N  
ATOM   2304  HN  THR A 246     -11.700 -16.526  -4.767  1.00 15.00      A    H  
ATOM   2305  CA  THR A 246     -12.329 -15.968  -6.702  1.00 15.00      A    C  
ATOM   2306  CB  THR A 246     -13.061 -17.309  -6.881  1.00 15.00      A    C  
ATOM   2307  OG1 THR A 246     -13.014 -18.041  -5.643  1.00 15.00      A    O  
ATOM   2308  HG1 THR A 246     -13.097 -18.980  -5.832  1.00 15.00      A    H  
ATOM   2309  CG2 THR A 246     -12.405 -18.133  -7.979  1.00 15.00      A    C  
ATOM   2310  C   THR A 246     -13.358 -14.856  -6.524  1.00 15.00      A    C  
ATOM   2311  O   THR A 246     -13.573 -14.041  -7.419  1.00 15.00      A    O  
ATOM   2312  N   LYS A 247     -13.989 -14.824  -5.354  1.00 15.00      A    N  
ATOM   2313  HN  LYS A 247     -13.783 -15.505  -4.683  1.00 15.00      A    H  
ATOM   2314  CA  LYS A 247     -14.988 -13.808  -5.052  1.00 15.00      A    C  
ATOM   2315  CB  LYS A 247     -16.300 -14.451  -4.580  1.00 15.00      A    C  
ATOM   2316  CG  LYS A 247     -16.894 -15.457  -5.556  1.00 15.00      A    C  
ATOM   2317  CD  LYS A 247     -18.386 -15.657  -5.321  1.00 15.00      A    C  
ATOM   2318  CE  LYS A 247     -18.666 -16.467  -4.063  1.00 15.00      A    C  
ATOM   2319  NZ  LYS A 247     -20.126 -16.594  -3.793  1.00 15.00      A    N  
ATOM   2320  HZ1 LYS A 247     -20.303 -16.591  -2.761  1.00 15.00      A    H  
ATOM   2321  HZ2 LYS A 247     -20.500 -17.483  -4.191  1.00 15.00      A    H  
ATOM   2322  HZ3 LYS A 247     -20.643 -15.800  -4.223  1.00 15.00      A    H  
ATOM   2323  C   LYS A 247     -14.471 -12.830  -3.997  1.00 15.00      A    C  
ATOM   2324  O   LYS A 247     -14.664 -13.038  -2.799  1.00 15.00      A    O  
ATOM   2325  N   PRO A 248     -13.786 -11.754  -4.426  1.00 15.00      A    N  
ATOM   2326  CA  PRO A 248     -13.243 -10.739  -3.519  1.00 15.00      A    C  
ATOM   2327  CB  PRO A 248     -12.274  -9.933  -4.402  1.00 15.00      A    C  
ATOM   2328  CG  PRO A 248     -12.180 -10.686  -5.689  1.00 15.00      A    C  
ATOM   2329  CD  PRO A 248     -13.465 -11.444  -5.823  1.00 15.00      A    C  
ATOM   2330  C   PRO A 248     -14.339  -9.823  -2.982  1.00 15.00      A    C  
ATOM   2331  O   PRO A 248     -14.092  -8.972  -2.125  1.00 15.00      A    O  
ATOM   2332  N   GLN A 249     -15.552 -10.011  -3.489  1.00 15.00      A    N  
ATOM   2333  HN  GLN A 249     -15.682 -10.712  -4.163  1.00 15.00      A    H  
ATOM   2334  CA  GLN A 249     -16.693  -9.212  -3.068  1.00 15.00      A    C  
ATOM   2335  CB  GLN A 249     -17.904  -9.470  -3.972  1.00 15.00      A    C  
ATOM   2336  CG  GLN A 249     -17.700  -9.097  -5.433  1.00 15.00      A    C  
ATOM   2337  CD  GLN A 249     -16.946 -10.156  -6.214  1.00 15.00      A    C  
ATOM   2338  OE1 GLN A 249     -17.034 -11.344  -5.917  1.00 15.00      A    O  
ATOM   2339  NE2 GLN A 249     -16.192  -9.731  -7.215  1.00 15.00      A    N  
ATOM   2340 HE21 GLN A 249     -16.159  -8.768  -7.392  1.00 15.00      A    H  
ATOM   2341 HE22 GLN A 249     -15.697 -10.398  -7.736  1.00 15.00      A    H  
ATOM   2342  C   GLN A 249     -17.054  -9.532  -1.625  1.00 15.00      A    C  
ATOM   2343  O   GLN A 249     -17.564  -8.683  -0.901  1.00 15.00      A    O  
ATOM   2344  N   ASN A 250     -16.746 -10.757  -1.210  1.00 15.00      A    N  
ATOM   2345  HN  ASN A 250     -16.313 -11.372  -1.839  1.00 15.00      A    H  
ATOM   2346  CA  ASN A 250     -17.039 -11.225   0.144  1.00 15.00      A    C  
ATOM   2347  CB  ASN A 250     -16.904 -12.750   0.218  1.00 15.00      A    C  
ATOM   2348  CG  ASN A 250     -17.952 -13.490  -0.589  1.00 15.00      A    C  
ATOM   2349  OD1 ASN A 250     -17.941 -13.462  -1.818  1.00 15.00      A    O  
ATOM   2350  ND2 ASN A 250     -18.855 -14.173   0.098  1.00 15.00      A    N  
ATOM   2351 HD21 ASN A 250     -18.802 -14.163   1.074  1.00 15.00      A    H  
ATOM   2352 HD22 ASN A 250     -19.534 -14.681  -0.406  1.00 15.00      A    H  
ATOM   2353  C   ASN A 250     -16.119 -10.591   1.185  1.00 15.00      A    C  
ATOM   2354  O   ASN A 250     -16.208 -10.910   2.372  1.00 15.00      A    O  
ATOM   2355  N   ILE A 251     -15.236  -9.705   0.746  1.00 15.00      A    N  
ATOM   2356  HN  ILE A 251     -15.214  -9.480  -0.208  1.00 15.00      A    H  
ATOM   2357  CA  ILE A 251     -14.308  -9.051   1.657  1.00 15.00      A    C  
ATOM   2358  CB  ILE A 251     -12.914  -8.839   1.025  1.00 15.00      A    C  
ATOM   2359  CG1 ILE A 251     -12.380 -10.151   0.434  1.00 15.00      A    C  
ATOM   2360  CG2 ILE A 251     -11.937  -8.283   2.054  1.00 15.00      A    C  
ATOM   2361  CD1 ILE A 251     -12.192 -11.262   1.447  1.00 15.00      A    C  
ATOM   2362  C   ILE A 251     -14.862  -7.722   2.167  1.00 15.00      A    C  
ATOM   2363  O   ILE A 251     -15.119  -7.575   3.361  1.00 15.00      A    O  
ATOM   2364  N   SER A 252     -15.059  -6.764   1.261  1.00 15.00      A    N  
ATOM   2365  HN  SER A 252     -14.869  -6.948   0.318  1.00 15.00      A    H  
ATOM   2366  CA  SER A 252     -15.570  -5.451   1.638  1.00 15.00      A    C  
ATOM   2367  CB  SER A 252     -14.537  -4.711   2.494  1.00 15.00      A    C  
ATOM   2368  OG  SER A 252     -15.163  -3.833   3.409  1.00 15.00      A    O  
ATOM   2369  HG  SER A 252     -15.153  -2.931   3.048  1.00 15.00      A    H  
ATOM   2370  C   SER A 252     -15.923  -4.625   0.399  1.00 15.00      A    C  
ATOM   2371  O   SER A 252     -15.615  -5.022  -0.727  1.00 15.00      A    O  
ATOM   2372  N   GLN A 253     -16.549  -3.470   0.617  1.00 15.00      A    N  
ATOM   2373  HN  GLN A 253     -16.738  -3.202   1.546  1.00 15.00      A    H  
ATOM   2374  CA  GLN A 253     -16.961  -2.581  -0.469  1.00 15.00      A    C  
ATOM   2375  CB  GLN A 253     -17.804  -1.418   0.076  1.00 15.00      A    C  
ATOM   2376  CG  GLN A 253     -17.936  -0.218  -0.859  1.00 15.00      A    C  
ATOM   2377  CD  GLN A 253     -18.909  -0.449  -2.000  1.00 15.00      A    C  
ATOM   2378  OE1 GLN A 253     -20.096  -0.135  -1.897  1.00 15.00      A    O  
ATOM   2379  NE2 GLN A 253     -18.411  -0.987  -3.103  1.00 15.00      A    N  
ATOM   2380 HE21 GLN A 253     -17.452  -1.201  -3.123  1.00 15.00      A    H  
ATOM   2381 HE22 GLN A 253     -19.018  -1.151  -3.853  1.00 15.00      A    H  
ATOM   2382  C   GLN A 253     -15.773  -2.050  -1.272  1.00 15.00      A    C  
ATOM   2383  O   GLN A 253     -15.736  -2.198  -2.495  1.00 15.00      A    O  
ATOM   2384  N   LEU A 254     -14.798  -1.458  -0.587  1.00 15.00      A    N  
ATOM   2385  HN  LEU A 254     -14.867  -1.398   0.398  1.00 15.00      A    H  
ATOM   2386  CA  LEU A 254     -13.626  -0.888  -1.257  1.00 15.00      A    C  
ATOM   2387  CB  LEU A 254     -12.786  -0.042  -0.295  1.00 15.00      A    C  
ATOM   2388  CG  LEU A 254     -13.485   1.156   0.356  1.00 15.00      A    C  
ATOM   2389  CD1 LEU A 254     -12.506   1.942   1.217  1.00 15.00      A    C  
ATOM   2390  CD2 LEU A 254     -14.123   2.053  -0.695  1.00 15.00      A    C  
ATOM   2391  C   LEU A 254     -12.758  -1.957  -1.914  1.00 15.00      A    C  
ATOM   2392  O   LEU A 254     -11.902  -1.651  -2.741  1.00 15.00      A    O  
ATOM   2393  N   ASN A 255     -12.990  -3.213  -1.557  1.00 15.00      A    N  
ATOM   2394  HN  ASN A 255     -13.698  -3.402  -0.906  1.00 15.00      A    H  
ATOM   2395  CA  ASN A 255     -12.221  -4.318  -2.121  1.00 15.00      A    C  
ATOM   2396  CB  ASN A 255     -12.217  -5.529  -1.182  1.00 15.00      A    C  
ATOM   2397  CG  ASN A 255     -11.112  -5.473  -0.142  1.00 15.00      A    C  
ATOM   2398  OD1 ASN A 255      -9.980  -5.888  -0.392  1.00 15.00      A    O  
ATOM   2399  ND2 ASN A 255     -11.432  -4.967   1.041  1.00 15.00      A    N  
ATOM   2400 HD21 ASN A 255     -12.351  -4.655   1.179  1.00 15.00      A    H  
ATOM   2401 HD22 ASN A 255     -10.742  -4.936   1.732  1.00 15.00      A    H  
ATOM   2402  C   ASN A 255     -12.746  -4.716  -3.497  1.00 15.00      A    C  
ATOM   2403  O   ASN A 255     -12.223  -5.634  -4.128  1.00 15.00      A    O  
ATOM   2404  N   ASN A 256     -13.787  -4.026  -3.954  1.00 15.00      A    N  
ATOM   2405  HN  ASN A 256     -14.168  -3.313  -3.400  1.00 15.00      A    H  
ATOM   2406  CA  ASN A 256     -14.372  -4.303  -5.263  1.00 15.00      A    C  
ATOM   2407  CB  ASN A 256     -15.858  -3.940  -5.296  1.00 15.00      A    C  
ATOM   2408  CG  ASN A 256     -16.737  -5.025  -4.710  1.00 15.00      A    C  
ATOM   2409  OD1 ASN A 256     -17.212  -5.908  -5.420  1.00 15.00      A    O  
ATOM   2410  ND2 ASN A 256     -16.955  -4.969  -3.407  1.00 15.00      A    N  
ATOM   2411 HD21 ASN A 256     -16.541  -4.239  -2.899  1.00 15.00      A    H  
ATOM   2412 HD22 ASN A 256     -17.520  -5.658  -3.003  1.00 15.00      A    H  
ATOM   2413  C   ASN A 256     -13.626  -3.542  -6.346  1.00 15.00      A    C  
ATOM   2414  O   ASN A 256     -13.290  -4.102  -7.389  1.00 15.00      A    O  
ATOM   2415  N   GLU A 257     -13.371  -2.260  -6.088  1.00 15.00      A    N  
ATOM   2416  HN  GLU A 257     -13.676  -1.873  -5.242  1.00 15.00      A    H  
ATOM   2417  CA  GLU A 257     -12.642  -1.422  -7.033  1.00 15.00      A    C  
ATOM   2418  CB  GLU A 257     -12.579   0.015  -6.524  1.00 15.00      A    C  
ATOM   2419  CG  GLU A 257     -13.933   0.599  -6.165  1.00 15.00      A    C  
ATOM   2420  CD  GLU A 257     -13.840   1.590  -5.028  1.00 15.00      A    C  
ATOM   2421  OE1 GLU A 257     -12.709   1.985  -4.679  1.00 15.00      A    O  
ATOM   2422  OE2 GLU A 257     -14.893   1.965  -4.481  1.00 15.00      A    O  
ATOM   2423  C   GLU A 257     -11.239  -1.982  -7.181  1.00 15.00      A    C  
ATOM   2424  O   GLU A 257     -10.772  -2.266  -8.285  1.00 15.00      A    O  
ATOM   2425  N   ARG A 258     -10.573  -2.142  -6.050  1.00 15.00      A    N  
ATOM   2426  HN  ARG A 258     -10.998  -1.880  -5.204  1.00 15.00      A    H  
ATOM   2427  CA  ARG A 258      -9.246  -2.721  -6.025  1.00 15.00      A    C  
ATOM   2428  CB  ARG A 258      -8.320  -1.984  -5.046  1.00 15.00      A    C  
ATOM   2429  CG  ARG A 258      -8.956  -1.640  -3.710  1.00 15.00      A    C  
ATOM   2430  CD  ARG A 258      -7.908  -1.348  -2.648  1.00 15.00      A    C  
ATOM   2431  NE  ARG A 258      -8.478  -1.415  -1.302  1.00 15.00      A    N  
ATOM   2432  HE  ARG A 258      -8.852  -0.586  -0.930  1.00 15.00      A    H  
ATOM   2433  CZ  ARG A 258      -8.512  -2.525  -0.566  1.00 15.00      A    C  
ATOM   2434  NH1 ARG A 258      -8.004  -3.657  -1.047  1.00 15.00      A    N  
ATOM   2435 HH11 ARG A 258      -8.032  -4.530  -0.479  1.00 15.00      A    H  
ATOM   2436 HH12 ARG A 258      -7.572  -3.675  -1.996  1.00 15.00      A    H  
ATOM   2437  NH2 ARG A 258      -9.060  -2.509   0.647  1.00 15.00      A    N  
ATOM   2438 HH21 ARG A 258      -9.085  -3.376   1.218  1.00 15.00      A    H  
ATOM   2439 HH22 ARG A 258      -9.469  -1.625   1.034  1.00 15.00      A    H  
ATOM   2440  C   ARG A 258      -9.401  -4.182  -5.640  1.00 15.00      A    C  
ATOM   2441  O   ARG A 258      -9.435  -4.522  -4.460  1.00 15.00      A    O  
ATOM   2442  N   ARG A 259      -9.554  -5.020  -6.659  1.00 15.00      A    N  
ATOM   2443  HN  ARG A 259      -9.536  -4.650  -7.565  1.00 15.00      A    H  
ATOM   2444  CA  ARG A 259      -9.759  -6.460  -6.494  1.00 15.00      A    C  
ATOM   2445  CB  ARG A 259      -9.935  -7.148  -7.855  1.00 15.00      A    C  
ATOM   2446  CG  ARG A 259     -10.133  -6.187  -9.020  1.00 15.00      A    C  
ATOM   2447  CD  ARG A 259      -8.876  -6.082  -9.871  1.00 15.00      A    C  
ATOM   2448  NE  ARG A 259      -9.017  -6.819 -11.127  1.00 15.00      A    N  
ATOM   2449  HE  ARG A 259      -9.798  -7.408 -11.210  1.00 15.00      A    H  
ATOM   2450  CZ  ARG A 259      -8.162  -6.739 -12.148  1.00 15.00      A    C  
ATOM   2451  NH1 ARG A 259      -7.090  -5.950 -12.072  1.00 15.00      A    N  
ATOM   2452 HH11 ARG A 259      -6.903  -5.391 -11.202  1.00 15.00      A    H  
ATOM   2453 HH12 ARG A 259      -6.426  -5.885 -12.870  1.00 15.00      A    H  
ATOM   2454  NH2 ARG A 259      -8.384  -7.454 -13.250  1.00 15.00      A    N  
ATOM   2455 HH21 ARG A 259      -9.220  -8.076 -13.311  1.00 15.00      A    H  
ATOM   2456 HH22 ARG A 259      -7.725  -7.399 -14.054  1.00 15.00      A    H  
ATOM   2457  C   ARG A 259      -8.665  -7.151  -5.685  1.00 15.00      A    C  
ATOM   2458  O   ARG A 259      -7.764  -7.780  -6.243  1.00 15.00      A    O  
ATOM   2459  N   GLY A 260      -8.742  -7.009  -4.369  1.00 15.00      A    N  
ATOM   2460  HN  GLY A 260      -9.447  -6.434  -3.997  1.00 15.00      A    H  
ATOM   2461  CA  GLY A 260      -7.791  -7.638  -3.479  1.00 15.00      A    C  
ATOM   2462  C   GLY A 260      -6.448  -6.936  -3.429  1.00 15.00      A    C  
ATOM   2463  O   GLY A 260      -5.760  -6.989  -2.404  1.00 15.00      A    O  
ATOM   2464  N   GLU A 261      -6.081  -6.291  -4.538  1.00 15.00      A    N  
ATOM   2465  HN  GLU A 261      -6.690  -6.289  -5.309  1.00 15.00      A    H  
ATOM   2466  CA  GLU A 261      -4.814  -5.590  -4.652  1.00 15.00      A    C  
ATOM   2467  CB  GLU A 261      -4.713  -4.878  -6.002  1.00 15.00      A    C  
ATOM   2468  CG  GLU A 261      -4.725  -5.826  -7.196  1.00 15.00      A    C  
ATOM   2469  CD  GLU A 261      -4.543  -5.114  -8.522  1.00 15.00      A    C  
ATOM   2470  OE1 GLU A 261      -3.495  -4.467  -8.705  1.00 15.00      A    O  
ATOM   2471  OE2 GLU A 261      -5.445  -5.216  -9.386  1.00 15.00      A    O  
ATOM   2472  C   GLU A 261      -4.572  -4.637  -3.487  1.00 15.00      A    C  
ATOM   2473  O   GLU A 261      -5.268  -3.632  -3.319  1.00 15.00      A    O  
ATOM   2474  N   ASN A 262      -3.591  -4.999  -2.673  1.00 15.00      A    N  
ATOM   2475  HN  ASN A 262      -3.117  -5.834  -2.864  1.00 15.00      A    H  
ATOM   2476  CA  ASN A 262      -3.211  -4.221  -1.499  1.00 15.00      A    C  
ATOM   2477  CB  ASN A 262      -2.776  -5.170  -0.374  1.00 15.00      A    C  
ATOM   2478  CG  ASN A 262      -2.646  -4.490   0.978  1.00 15.00      A    C  
ATOM   2479  OD1 ASN A 262      -3.301  -3.489   1.251  1.00 15.00      A    O  
ATOM   2480  ND2 ASN A 262      -1.818  -5.050   1.849  1.00 15.00      A    N  
ATOM   2481 HD21 ASN A 262      -1.343  -5.864   1.581  1.00 15.00      A    H  
ATOM   2482 HD22 ASN A 262      -1.713  -4.622   2.724  1.00 15.00      A    H  
ATOM   2483  C   ASN A 262      -2.078  -3.251  -1.834  1.00 15.00      A    C  
ATOM   2484  O   ASN A 262      -1.949  -2.201  -1.211  1.00 15.00      A    O  
ATOM   2485  N   TRP A 263      -1.267  -3.621  -2.832  1.00 15.00      A    N  
ATOM   2486  HN  TRP A 263      -1.439  -4.464  -3.287  1.00 15.00      A    H  
ATOM   2487  CA  TRP A 263      -0.133  -2.801  -3.270  1.00 15.00      A    C  
ATOM   2488  CB  TRP A 263      -0.605  -1.527  -3.988  1.00 15.00      A    C  
ATOM   2489  CG  TRP A 263      -1.170  -1.759  -5.366  1.00 15.00      A    C  
ATOM   2490  CD1 TRP A 263      -1.703  -2.918  -5.861  1.00 15.00      A    C  
ATOM   2491  CD2 TRP A 263      -1.264  -0.797  -6.426  1.00 15.00      A    C  
ATOM   2492  NE1 TRP A 263      -2.117  -2.735  -7.160  1.00 15.00      A    N  
ATOM   2493  HE1 TRP A 263      -2.540  -3.429  -7.738  1.00 15.00      A    H  
ATOM   2494  CE2 TRP A 263      -1.860  -1.443  -7.528  1.00 15.00      A    C  
ATOM   2495  CE3 TRP A 263      -0.903   0.547  -6.549  1.00 15.00      A    C  
ATOM   2496  CZ2 TRP A 263      -2.101  -0.789  -8.733  1.00 15.00      A    C  
ATOM   2497  CZ3 TRP A 263      -1.144   1.193  -7.747  1.00 15.00      A    C  
ATOM   2498  CH2 TRP A 263      -1.738   0.526  -8.822  1.00 15.00      A    C  
ATOM   2499  C   TRP A 263       0.799  -2.465  -2.102  1.00 15.00      A    C  
ATOM   2500  O   TRP A 263       0.873  -1.321  -1.652  1.00 15.00      A    O  
ATOM   2501  N   LEU A 264       1.512  -3.477  -1.621  1.00 15.00      A    N  
ATOM   2502  HN  LEU A 264       1.428  -4.358  -2.041  1.00 15.00      A    H  
ATOM   2503  CA  LEU A 264       2.428  -3.308  -0.498  1.00 15.00      A    C  
ATOM   2504  CB  LEU A 264       2.748  -4.651   0.164  1.00 15.00      A    C  
ATOM   2505  CG  LEU A 264       1.564  -5.418   0.753  1.00 15.00      A    C  
ATOM   2506  CD1 LEU A 264       0.925  -6.310  -0.299  1.00 15.00      A    C  
ATOM   2507  CD2 LEU A 264       1.999  -6.234   1.961  1.00 15.00      A    C  
ATOM   2508  C   LEU A 264       3.719  -2.624  -0.927  1.00 15.00      A    C  
ATOM   2509  O   LEU A 264       4.192  -2.814  -2.050  1.00 15.00      A    O  
ATOM   2510  N   LEU A 265       4.288  -1.843  -0.016  1.00 15.00      A    N  
ATOM   2511  HN  LEU A 265       3.867  -1.758   0.864  1.00 15.00      A    H  
ATOM   2512  CA  LEU A 265       5.521  -1.117  -0.280  1.00 15.00      A    C  
ATOM   2513  CB  LEU A 265       5.594   0.142   0.590  1.00 15.00      A    C  
ATOM   2514  CG  LEU A 265       4.555   1.228   0.291  1.00 15.00      A    C  
ATOM   2515  CD1 LEU A 265       4.706   2.396   1.254  1.00 15.00      A    C  
ATOM   2516  CD2 LEU A 265       4.671   1.702  -1.151  1.00 15.00      A    C  
ATOM   2517  C   LEU A 265       6.747  -1.999  -0.047  1.00 15.00      A    C  
ATOM   2518  O   LEU A 265       6.760  -2.834   0.862  1.00 15.00      A    O  
ATOM   2519  N   PRO A 266       7.788  -1.826  -0.878  1.00 15.00      A    N  
ATOM   2520  CA  PRO A 266       9.031  -2.602  -0.781  1.00 15.00      A    C  
ATOM   2521  CB  PRO A 266       9.784  -2.233  -2.061  1.00 15.00      A    C  
ATOM   2522  CG  PRO A 266       9.260  -0.890  -2.435  1.00 15.00      A    C  
ATOM   2523  CD  PRO A 266       7.823  -0.867  -1.998  1.00 15.00      A    C  
ATOM   2524  C   PRO A 266       9.874  -2.244   0.442  1.00 15.00      A    C  
ATOM   2525  O   PRO A 266      10.632  -1.274   0.430  1.00 15.00      A    O  
ATOM   2526  N   SER A 267       9.736  -3.031   1.494  1.00 15.00      A    N  
ATOM   2527  HN  SER A 267       9.097  -3.771   1.455  1.00 15.00      A    H  
ATOM   2528  CA  SER A 267      10.500  -2.819   2.713  1.00 15.00      A    C  
ATOM   2529  CB  SER A 267       9.565  -2.853   3.929  1.00 15.00      A    C  
ATOM   2530  OG  SER A 267      10.174  -2.269   5.066  1.00 15.00      A    O  
ATOM   2531  HG  SER A 267      10.848  -2.864   5.408  1.00 15.00      A    H  
ATOM   2532  C   SER A 267      11.575  -3.900   2.823  1.00 15.00      A    C  
ATOM   2533  O   SER A 267      11.516  -4.775   3.687  1.00 15.00      A    O  
ATOM   2534  N   LEU A 268      12.552  -3.832   1.928  1.00 15.00      A    N  
ATOM   2535  HN  LEU A 268      12.563  -3.089   1.290  1.00 15.00      A    H  
ATOM   2536  CA  LEU A 268      13.628  -4.812   1.884  1.00 15.00      A    C  
ATOM   2537  CB  LEU A 268      13.686  -5.439   0.485  1.00 15.00      A    C  
ATOM   2538  CG  LEU A 268      12.358  -5.963  -0.071  1.00 15.00      A    C  
ATOM   2539  CD1 LEU A 268      12.441  -6.145  -1.576  1.00 15.00      A    C  
ATOM   2540  CD2 LEU A 268      11.967  -7.267   0.610  1.00 15.00      A    C  
ATOM   2541  C   LEU A 268      14.970  -4.172   2.228  1.00 15.00      A    C  
ATOM   2542  O   LEU A 268      15.157  -2.971   2.035  1.00 15.00      A    O  
ATOM   2543  N   PRO A 269      15.920  -4.971   2.749  1.00 15.00      A    N  
ATOM   2544  CA  PRO A 269      17.255  -4.481   3.116  1.00 15.00      A    C  
ATOM   2545  CB  PRO A 269      17.846  -5.650   3.913  1.00 15.00      A    C  
ATOM   2546  CG  PRO A 269      17.162  -6.854   3.369  1.00 15.00      A    C  
ATOM   2547  CD  PRO A 269      15.767  -6.412   3.021  1.00 15.00      A    C  
ATOM   2548  C   PRO A 269      18.111  -4.197   1.880  1.00 15.00      A    C  
ATOM   2549  O   PRO A 269      17.819  -4.689   0.793  1.00 15.00      A    O  
ATOM   2550  N   PRO A 270      19.188  -3.405   2.031  1.00 15.00      A    N  
ATOM   2551  CA  PRO A 270      20.080  -3.055   0.914  1.00 15.00      A    C  
ATOM   2552  CB  PRO A 270      21.125  -2.136   1.559  1.00 15.00      A    C  
ATOM   2553  CG  PRO A 270      20.492  -1.657   2.821  1.00 15.00      A    C  
ATOM   2554  CD  PRO A 270      19.614  -2.777   3.292  1.00 15.00      A    C  
ATOM   2555  C   PRO A 270      20.765  -4.282   0.311  1.00 15.00      A    C  
ATOM   2556  O   PRO A 270      21.115  -4.300  -0.869  1.00 15.00      A    O  
ATOM   2557  N   ASN A 271      20.931  -5.314   1.123  1.00 15.00      A    N  
ATOM   2558  HN  ASN A 271      20.595  -5.260   2.042  1.00 15.00      A    H  
ATOM   2559  CA  ASN A 271      21.585  -6.534   0.680  1.00 15.00      A    C  
ATOM   2560  CB  ASN A 271      22.627  -7.005   1.702  1.00 15.00      A    C  
ATOM   2561  CG  ASN A 271      22.030  -7.364   3.052  1.00 15.00      A    C  
ATOM   2562  OD1 ASN A 271      21.071  -6.744   3.513  1.00 15.00      A    O  
ATOM   2563  ND2 ASN A 271      22.597  -8.371   3.695  1.00 15.00      A    N  
ATOM   2564 HD21 ASN A 271      23.357  -8.820   3.271  1.00 15.00      A    H  
ATOM   2565 HD22 ASN A 271      22.231  -8.628   4.565  1.00 15.00      A    H  
ATOM   2566  C   ASN A 271      20.578  -7.641   0.384  1.00 15.00      A    C  
ATOM   2567  O   ASN A 271      20.883  -8.824   0.525  1.00 15.00      A    O  
ATOM   2568  N   TRP A 272      19.374  -7.252  -0.034  1.00 15.00      A    N  
ATOM   2569  HN  TRP A 272      19.177  -6.292  -0.104  1.00 15.00      A    H  
ATOM   2570  CA  TRP A 272      18.335  -8.223  -0.372  1.00 15.00      A    C  
ATOM   2571  CB  TRP A 272      16.953  -7.559  -0.489  1.00 15.00      A    C  
ATOM   2572  CG  TRP A 272      16.739  -6.744  -1.735  1.00 15.00      A    C  
ATOM   2573  CD1 TRP A 272      17.276  -5.522  -2.025  1.00 15.00      A    C  
ATOM   2574  CD2 TRP A 272      15.912  -7.090  -2.853  1.00 15.00      A    C  
ATOM   2575  NE1 TRP A 272      16.837  -5.088  -3.252  1.00 15.00      A    N  
ATOM   2576  HE1 TRP A 272      17.084  -4.241  -3.676  1.00 15.00      A    H  
ATOM   2577  CE2 TRP A 272      15.996  -6.034  -3.781  1.00 15.00      A    C  
ATOM   2578  CE3 TRP A 272      15.108  -8.192  -3.158  1.00 15.00      A    C  
ATOM   2579  CZ2 TRP A 272      15.309  -6.047  -4.992  1.00 15.00      A    C  
ATOM   2580  CZ3 TRP A 272      14.426  -8.204  -4.360  1.00 15.00      A    C  
ATOM   2581  CH2 TRP A 272      14.530  -7.138  -5.262  1.00 15.00      A    C  
ATOM   2582  C   TRP A 272      18.701  -8.969  -1.651  1.00 15.00      A    C  
ATOM   2583  O   TRP A 272      18.216 -10.070  -1.908  1.00 15.00      A    O  
ATOM   2584  N   GLN A 273      19.565  -8.352  -2.448  1.00 15.00      A    N  
ATOM   2585  HN  GLN A 273      19.910  -7.476  -2.184  1.00 15.00      A    H  
ATOM   2586  CA  GLN A 273      20.024  -8.949  -3.690  1.00 15.00      A    C  
ATOM   2587  CB  GLN A 273      20.359  -7.870  -4.723  1.00 15.00      A    C  
ATOM   2588  CG  GLN A 273      19.136  -7.172  -5.294  1.00 15.00      A    C  
ATOM   2589  CD  GLN A 273      18.335  -8.055  -6.232  1.00 15.00      A    C  
ATOM   2590  OE1 GLN A 273      18.394  -9.281  -6.163  1.00 15.00      A    O  
ATOM   2591  NE2 GLN A 273      17.567  -7.435  -7.111  1.00 15.00      A    N  
ATOM   2592 HE21 GLN A 273      17.557  -6.457  -7.108  1.00 15.00      A    H  
ATOM   2593 HE22 GLN A 273      17.036  -7.983  -7.725  1.00 15.00      A    H  
ATOM   2594  C   GLN A 273      21.236  -9.823  -3.417  1.00 15.00      A    C  
ATOM   2595  O   GLN A 273      22.294  -9.331  -3.023  1.00 15.00      A    O  
ATOM   2596  N   ARG A 274      21.071 -11.116  -3.623  1.00 15.00      A    N  
ATOM   2597  HN  ARG A 274      20.206 -11.437  -3.952  1.00 15.00      A    H  
ATOM   2598  CA  ARG A 274      22.137 -12.073  -3.374  1.00 15.00      A    C  
ATOM   2599  CB  ARG A 274      21.567 -13.487  -3.265  1.00 15.00      A    C  
ATOM   2600  CG  ARG A 274      22.566 -14.524  -2.778  1.00 15.00      A    C  
ATOM   2601  CD  ARG A 274      22.238 -15.901  -3.332  1.00 15.00      A    C  
ATOM   2602  NE  ARG A 274      22.528 -15.998  -4.765  1.00 15.00      A    N  
ATOM   2603  HE  ARG A 274      23.474 -16.034  -5.027  1.00 15.00      A    H  
ATOM   2604  CZ  ARG A 274      21.593 -16.041  -5.717  1.00 15.00      A    C  
ATOM   2605  NH1 ARG A 274      20.305 -15.983  -5.391  1.00 15.00      A    N  
ATOM   2606 HH11 ARG A 274      20.021 -15.910  -4.391  1.00 15.00      A    H  
ATOM   2607 HH12 ARG A 274      19.573 -16.013  -6.132  1.00 15.00      A    H  
ATOM   2608  NH2 ARG A 274      21.948 -16.135  -6.995  1.00 15.00      A    N  
ATOM   2609 HH21 ARG A 274      22.955 -16.182  -7.256  1.00 15.00      A    H  
ATOM   2610 HH22 ARG A 274      21.222 -16.167  -7.741  1.00 15.00      A    H  
ATOM   2611  C   ARG A 274      23.229 -12.021  -4.440  1.00 15.00      A    C  
ATOM   2612  O   ARG A 274      23.180 -12.752  -5.435  1.00 15.00      A    O  
ATOM   2613  N   GLN A 275      24.203 -11.150  -4.232  1.00 15.00      A    N  
ATOM   2614  HN  GLN A 275      24.169 -10.576  -3.439  1.00 15.00      A    H  
ATOM   2615  CA  GLN A 275      25.317 -11.020  -5.154  1.00 15.00      A    C  
ATOM   2616  CB  GLN A 275      25.964  -9.640  -5.031  1.00 15.00      A    C  
ATOM   2617  CG  GLN A 275      25.039  -8.504  -5.444  1.00 15.00      A    C  
ATOM   2618  CD  GLN A 275      24.897  -7.439  -4.374  1.00 15.00      A    C  
ATOM   2619  OE1 GLN A 275      25.852  -7.112  -3.672  1.00 15.00      A    O  
ATOM   2620  NE2 GLN A 275      23.697  -6.902  -4.236  1.00 15.00      A    N  
ATOM   2621 HE21 GLN A 275      22.980  -7.217  -4.822  1.00 15.00      A    H  
ATOM   2622 HE22 GLN A 275      23.575  -6.218  -3.546  1.00 15.00      A    H  
ATOM   2623  C   GLN A 275      26.330 -12.128  -4.886  1.00 15.00      A    C  
ATOM   2624  O   GLN A 275      26.465 -12.592  -3.754  1.00 15.00      A    O  
ATOM   2625  N   ASN A 276      27.024 -12.562  -5.922  1.00 15.00      A    N  
ATOM   2626  HN  ASN A 276      26.897 -12.142  -6.797  1.00 15.00      A    H  
ATOM   2627  CA  ASN A 276      27.997 -13.636  -5.778  1.00 15.00      A    C  
ATOM   2628  CB  ASN A 276      27.883 -14.662  -6.915  1.00 15.00      A    C  
ATOM   2629  CG  ASN A 276      27.929 -14.043  -8.301  1.00 15.00      A    C  
ATOM   2630  OD1 ASN A 276      28.996 -13.826  -8.868  1.00 15.00      A    O  
ATOM   2631  ND2 ASN A 276      26.760 -13.767  -8.863  1.00 15.00      A    N  
ATOM   2632 HD21 ASN A 276      25.947 -13.974  -8.362  1.00 15.00      A    H  
ATOM   2633 HD22 ASN A 276      26.762 -13.373  -9.761  1.00 15.00      A    H  
ATOM   2634  C   ASN A 276      29.421 -13.120  -5.661  1.00 15.00      A    C  
ATOM   2635  O   ASN A 276      29.753 -12.044  -6.162  1.00 15.00      A    O  
ATOM   2636  N   VAL A 277      30.243 -13.895  -4.970  1.00 15.00      A    N  
ATOM   2637  HN  VAL A 277      29.898 -14.723  -4.582  1.00 15.00      A    H  
ATOM   2638  CA  VAL A 277      31.646 -13.569  -4.780  1.00 15.00      A    C  
ATOM   2639  CB  VAL A 277      32.234 -14.316  -3.564  1.00 15.00      A    C  
ATOM   2640  CG1 VAL A 277      31.902 -13.573  -2.278  1.00 15.00      A    C  
ATOM   2641  CG2 VAL A 277      31.696 -15.741  -3.503  1.00 15.00      A    C  
ATOM   2642  C   VAL A 277      32.417 -13.938  -6.040  1.00 15.00      A    C  
ATOM   2643  O   VAL A 277      31.947 -14.759  -6.827  1.00 15.00      A    O  
ATOM   2644  N   ASN A 278      33.578 -13.328  -6.234  1.00 15.00      A    N  
ATOM   2645  HN  ASN A 278      33.911 -12.707  -5.556  1.00 15.00      A    H  
ATOM   2646  CA  ASN A 278      34.384 -13.577  -7.423  1.00 15.00      A    C  
ATOM   2647  CB  ASN A 278      33.754 -12.837  -8.612  1.00 15.00      A    C  
ATOM   2648  CG  ASN A 278      33.186 -13.746  -9.689  1.00 15.00      A    C  
ATOM   2649  OD1 ASN A 278      33.855 -14.054 -10.670  1.00 15.00      A    O  
ATOM   2650  ND2 ASN A 278      31.942 -14.160  -9.527  1.00 15.00      A    N  
ATOM   2651 HD21 ASN A 278      31.457 -13.868  -8.724  1.00 15.00      A    H  
ATOM   2652 HD22 ASN A 278      31.555 -14.739 -10.211  1.00 15.00      A    H  
ATOM   2653  C   ASN A 278      35.803 -13.053  -7.216  1.00 15.00      A    C  
ATOM   2654  O   ASN A 278      36.082 -11.881  -7.495  1.00 15.00      A    O  
ATOM   2655  N   ALA A 279      36.691 -13.898  -6.714  1.00 15.00      A    N  
ATOM   2656  HN  ALA A 279      36.410 -14.817  -6.483  1.00 15.00      A    H  
ATOM   2657  CA  ALA A 279      38.075 -13.497  -6.478  1.00 15.00      A    C  
ATOM   2658  CB  ALA A 279      38.713 -14.382  -5.415  1.00 15.00      A    C  
ATOM   2659  C   ALA A 279      38.896 -13.532  -7.771  1.00 15.00      A    C  
ATOM   2660  O   ALA A 279      38.588 -14.286  -8.692  1.00 15.00      A    O  
ATOM   2661  N   PRO A 280      39.935 -12.683  -7.867  1.00 15.00      A    N  
ATOM   2662  CA  PRO A 280      40.812 -12.635  -9.043  1.00 15.00      A    C  
ATOM   2663  CB  PRO A 280      41.654 -11.380  -8.801  1.00 15.00      A    C  
ATOM   2664  CG  PRO A 280      41.669 -11.220  -7.322  1.00 15.00      A    C  
ATOM   2665  CD  PRO A 280      40.327 -11.695  -6.845  1.00 15.00      A    C  
ATOM   2666  C   PRO A 280      41.708 -13.871  -9.106  1.00 15.00      A    C  
ATOM   2667  O   PRO A 280      42.164 -14.367  -8.077  1.00 15.00      A    O  
ATOM   2668  N   MET A 281      41.963 -14.363 -10.312  1.00 15.00      A    N  
ATOM   2669  HN  MET A 281      41.598 -13.916 -11.101  1.00 15.00      A    H  
ATOM   2670  CA  MET A 281      42.785 -15.558 -10.476  1.00 15.00      A    C  
ATOM   2671  CB  MET A 281      41.956 -16.704 -11.067  1.00 15.00      A    C  
ATOM   2672  CG  MET A 281      40.685 -17.034 -10.297  1.00 15.00      A    C  
ATOM   2673  SD  MET A 281      40.885 -18.412  -9.155  1.00 15.00      A    S  
ATOM   2674  CE  MET A 281      41.662 -17.597  -7.762  1.00 15.00      A    C  
ATOM   2675  C   MET A 281      44.013 -15.312 -11.350  1.00 15.00      A    C  
ATOM   2676  O   MET A 281      45.142 -15.472 -10.906  1.00 15.00      A    O  
ATOM   2677  N   ARG A 282      43.801 -14.936 -12.600  1.00 15.00      A    N  
ATOM   2678  HN  ARG A 282      42.883 -14.792 -12.915  1.00 15.00      A    H  
ATOM   2679  CA  ARG A 282      44.926 -14.712 -13.502  1.00 15.00      A    C  
ATOM   2680  CB  ARG A 282      44.703 -15.420 -14.837  1.00 15.00      A    C  
ATOM   2681  CG  ARG A 282      44.840 -16.930 -14.751  1.00 15.00      A    C  
ATOM   2682  CD  ARG A 282      43.751 -17.633 -15.533  1.00 15.00      A    C  
ATOM   2683  NE  ARG A 282      43.848 -17.364 -16.967  1.00 15.00      A    N  
ATOM   2684  HE  ARG A 282      44.709 -17.029 -17.302  1.00 15.00      A    H  
ATOM   2685  CZ  ARG A 282      42.843 -17.536 -17.826  1.00 15.00      A    C  
ATOM   2686  NH1 ARG A 282      41.663 -17.968 -17.393  1.00 15.00      A    N  
ATOM   2687 HH11 ARG A 282      40.876 -18.102 -18.062  1.00 15.00      A    H  
ATOM   2688 HH12 ARG A 282      41.520 -18.178 -16.382  1.00 15.00      A    H  
ATOM   2689  NH2 ARG A 282      43.026 -17.305 -19.120  1.00 15.00      A    N  
ATOM   2690 HH21 ARG A 282      42.241 -17.438 -19.793  1.00 15.00      A    H  
ATOM   2691 HH22 ARG A 282      43.957 -16.993 -19.472  1.00 15.00      A    H  
ATOM   2692  C   ARG A 282      45.220 -13.233 -13.710  1.00 15.00      A    C  
ATOM   2693  O   ARG A 282      44.396 -12.394 -13.393  1.00 15.00      A    O  
ATOM   2694  N   HIS A 283      46.417 -12.949 -14.230  1.00 15.00      A    N  
ATOM   2695  HN  HIS A 283      47.036 -13.695 -14.393  1.00 15.00      A    H  
ATOM   2696  CA  HIS A 283      46.889 -11.584 -14.518  1.00 15.00      A    C  
ATOM   2697  CB  HIS A 283      47.994 -11.606 -15.594  1.00 15.00      A    C  
ATOM   2698  CG  HIS A 283      48.612 -10.260 -15.871  1.00 15.00      A    C  
ATOM   2699  ND1 HIS A 283      49.730  -9.786 -15.208  1.00 15.00      A    N  
ATOM   2700  HD1 HIS A 283      50.229 -10.262 -14.506  1.00 15.00      A    H  
ATOM   2701  CD2 HIS A 283      48.269  -9.292 -16.756  1.00 15.00      A    C  
ATOM   2702  CE1 HIS A 283      50.040  -8.586 -15.670  1.00 15.00      A    C  
ATOM   2703  NE2 HIS A 283      49.169  -8.267 -16.610  1.00 15.00      A    N  
ATOM   2704  HE2 HIS A 283      49.170  -7.427 -17.122  1.00 15.00      A    H  
ATOM   2705  C   HIS A 283      45.792 -10.571 -14.896  1.00 15.00      A    C  
ATOM   2706  O   HIS A 283      45.551  -9.625 -14.147  1.00 15.00      A    O  
ATOM   2707  N   SER A 284      45.153 -10.750 -16.064  1.00 15.00      A    N  
ATOM   2708  HN  SER A 284      45.371 -11.521 -16.625  1.00 15.00      A    H  
ATOM   2709  CA  SER A 284      44.112  -9.822 -16.527  1.00 15.00      A    C  
ATOM   2710  CB  SER A 284      43.594 -10.273 -17.902  1.00 15.00      A    C  
ATOM   2711  OG  SER A 284      44.513 -11.192 -18.489  1.00 15.00      A    O  
ATOM   2712  HG  SER A 284      44.371 -11.213 -19.435  1.00 15.00      A    H  
ATOM   2713  C   SER A 284      42.961  -9.762 -15.535  1.00 15.00      A    C  
ATOM   2714  O   SER A 284      42.529  -8.688 -15.121  1.00 15.00      A    O  
ATOM   2715  N   SER A 285      42.549 -10.939 -15.095  1.00 15.00      A    N  
ATOM   2716  HN  SER A 285      43.034 -11.736 -15.380  1.00 15.00      A    H  
ATOM   2717  CA  SER A 285      41.432 -11.076 -14.171  1.00 15.00      A    C  
ATOM   2718  CB  SER A 285      41.154 -12.557 -13.886  1.00 15.00      A    C  
ATOM   2719  OG  SER A 285      39.986 -12.730 -13.104  1.00 15.00      A    O  
ATOM   2720  HG  SER A 285      39.204 -12.570 -13.648  1.00 15.00      A    H  
ATOM   2721  C   SER A 285      41.677 -10.309 -12.875  1.00 15.00      A    C  
ATOM   2722  O   SER A 285      40.738  -9.779 -12.279  1.00 15.00      A    O  
ATOM   2723  N   VAL A 286      42.935 -10.251 -12.454  1.00 15.00      A    N  
ATOM   2724  HN  VAL A 286      43.629 -10.700 -12.984  1.00 15.00      A    H  
ATOM   2725  CA  VAL A 286      43.316  -9.554 -11.231  1.00 15.00      A    C  
ATOM   2726  CB  VAL A 286      44.781  -9.851 -10.850  1.00 15.00      A    C  
ATOM   2727  CG1 VAL A 286      45.238  -8.979  -9.684  1.00 15.00      A    C  
ATOM   2728  CG2 VAL A 286      44.946 -11.326 -10.496  1.00 15.00      A    C  
ATOM   2729  C   VAL A 286      43.109  -8.052 -11.363  1.00 15.00      A    C  
ATOM   2730  O   VAL A 286      42.644  -7.407 -10.434  1.00 15.00      A    O  
ATOM   2731  N   PHE A 287      43.450  -7.507 -12.522  1.00 15.00      A    N  
ATOM   2732  HN  PHE A 287      43.811  -8.078 -13.233  1.00 15.00      A    H  
ATOM   2733  CA  PHE A 287      43.292  -6.076 -12.767  1.00 15.00      A    C  
ATOM   2734  CB  PHE A 287      43.912  -5.685 -14.113  1.00 15.00      A    C  
ATOM   2735  CG  PHE A 287      45.375  -5.353 -14.038  1.00 15.00      A    C  
ATOM   2736  CD1 PHE A 287      45.790  -4.075 -13.700  1.00 15.00      A    C  
ATOM   2737  CD2 PHE A 287      46.335  -6.314 -14.308  1.00 15.00      A    C  
ATOM   2738  CE1 PHE A 287      47.136  -3.761 -13.632  1.00 15.00      A    C  
ATOM   2739  CE2 PHE A 287      47.682  -6.008 -14.242  1.00 15.00      A    C  
ATOM   2740  CZ  PHE A 287      48.084  -4.730 -13.903  1.00 15.00      A    C  
ATOM   2741  C   PHE A 287      41.821  -5.677 -12.741  1.00 15.00      A    C  
ATOM   2742  O   PHE A 287      41.455  -4.647 -12.181  1.00 15.00      A    O  
ATOM   2743  N   GLU A 288      40.981  -6.513 -13.333  1.00 15.00      A    N  
ATOM   2744  HN  GLU A 288      41.335  -7.326 -13.754  1.00 15.00      A    H  
ATOM   2745  CA  GLU A 288      39.551  -6.249 -13.397  1.00 15.00      A    C  
ATOM   2746  CB  GLU A 288      38.908  -7.104 -14.489  1.00 15.00      A    C  
ATOM   2747  CG  GLU A 288      39.499  -6.894 -15.871  1.00 15.00      A    C  
ATOM   2748  CD  GLU A 288      39.156  -8.031 -16.807  1.00 15.00      A    C  
ATOM   2749  OE1 GLU A 288      37.955  -8.222 -17.093  1.00 15.00      A    O  
ATOM   2750  OE2 GLU A 288      40.085  -8.744 -17.242  1.00 15.00      A    O  
ATOM   2751  C   GLU A 288      38.854  -6.523 -12.063  1.00 15.00      A    C  
ATOM   2752  O   GLU A 288      37.874  -5.862 -11.714  1.00 15.00      A    O  
ATOM   2753  N   HIS A 289      39.363  -7.489 -11.314  1.00 15.00      A    N  
ATOM   2754  HN  HIS A 289      40.168  -7.962 -11.622  1.00 15.00      A    H  
ATOM   2755  CA  HIS A 289      38.762  -7.848 -10.034  1.00 15.00      A    C  
ATOM   2756  CB  HIS A 289      38.627  -9.364  -9.882  1.00 15.00      A    C  
ATOM   2757  CG  HIS A 289      37.419  -9.912 -10.573  1.00 15.00      A    C  
ATOM   2758  ND1 HIS A 289      36.455 -10.665  -9.933  1.00 15.00      A    N  
ATOM   2759  HD1 HIS A 289      36.467 -10.934  -8.980  1.00 15.00      A    H  
ATOM   2760  CD2 HIS A 289      37.009  -9.797 -11.860  1.00 15.00      A    C  
ATOM   2761  CE1 HIS A 289      35.508 -10.986 -10.794  1.00 15.00      A    C  
ATOM   2762  NE2 HIS A 289      35.819 -10.472 -11.968  1.00 15.00      A    N  
ATOM   2763  HE2 HIS A 289      35.284 -10.558 -12.786  1.00 15.00      A    H  
ATOM   2764  C   HIS A 289      39.515  -7.244  -8.865  1.00 15.00      A    C  
ATOM   2765  O   HIS A 289      39.299  -7.622  -7.717  1.00 15.00      A    O  
ATOM   2766  N   ASP A 290      40.395  -6.310  -9.181  1.00 15.00      A    N  
ATOM   2767  HN  ASP A 290      40.531  -6.091 -10.127  1.00 15.00      A    H  
ATOM   2768  CA  ASP A 290      41.188  -5.609  -8.180  1.00 15.00      A    C  
ATOM   2769  CB  ASP A 290      42.192  -4.702  -8.904  1.00 15.00      A    C  
ATOM   2770  CG  ASP A 290      43.058  -3.867  -7.981  1.00 15.00      A    C  
ATOM   2771  OD1 ASP A 290      43.246  -4.257  -6.816  1.00 15.00      A    O  
ATOM   2772  OD2 ASP A 290      43.591  -2.835  -8.443  1.00 15.00      A    O  
ATOM   2773  C   ASP A 290      40.267  -4.761  -7.314  1.00 15.00      A    C  
ATOM   2774  O   ASP A 290      40.262  -4.859  -6.089  1.00 15.00      A    O  
ATOM   2775  N   PHE A 291      39.457  -3.955  -7.977  1.00 15.00      A    N  
ATOM   2776  HN  PHE A 291      39.501  -3.944  -8.954  1.00 15.00      A    H  
ATOM   2777  CA  PHE A 291      38.524  -3.082  -7.296  1.00 15.00      A    C  
ATOM   2778  CB  PHE A 291      38.198  -1.863  -8.161  1.00 15.00      A    C  
ATOM   2779  CG  PHE A 291      38.139  -2.134  -9.643  1.00 15.00      A    C  
ATOM   2780  CD1 PHE A 291      39.278  -2.024 -10.426  1.00 15.00      A    C  
ATOM   2781  CD2 PHE A 291      36.947  -2.488 -10.254  1.00 15.00      A    C  
ATOM   2782  CE1 PHE A 291      39.230  -2.262 -11.786  1.00 15.00      A    C  
ATOM   2783  CE2 PHE A 291      36.891  -2.728 -11.614  1.00 15.00      A    C  
ATOM   2784  CZ  PHE A 291      38.035  -2.615 -12.381  1.00 15.00      A    C  
ATOM   2785  C   PHE A 291      37.245  -3.811  -6.909  1.00 15.00      A    C  
ATOM   2786  O   PHE A 291      36.669  -3.540  -5.853  1.00 15.00      A    O  
ATOM   2787  N   GLY A 292      36.800  -4.726  -7.771  1.00 15.00      A    N  
ATOM   2788  HN  GLY A 292      37.322  -4.912  -8.577  1.00 15.00      A    H  
ATOM   2789  CA  GLY A 292      35.576  -5.474  -7.515  1.00 15.00      A    C  
ATOM   2790  C   GLY A 292      34.413  -4.558  -7.173  1.00 15.00      A    C  
ATOM   2791  O   GLY A 292      33.872  -4.612  -6.070  1.00 15.00      A    O  
ATOM   2792  N   ARG A 293      34.039  -3.701  -8.113  1.00 15.00      A    N  
ATOM   2793  HN  ARG A 293      34.485  -3.721  -8.983  1.00 15.00      A    H  
ATOM   2794  CA  ARG A 293      32.958  -2.755  -7.886  1.00 15.00      A    C  
ATOM   2795  CB  ARG A 293      33.206  -1.447  -8.642  1.00 15.00      A    C  
ATOM   2796  CG  ARG A 293      34.474  -0.709  -8.227  1.00 15.00      A    C  
ATOM   2797  CD  ARG A 293      34.450  -0.303  -6.757  1.00 15.00      A    C  
ATOM   2798  NE  ARG A 293      34.795  -1.413  -5.866  1.00 15.00      A    N  
ATOM   2799  HE  ARG A 293      35.319  -2.155  -6.252  1.00 15.00      A    H  
ATOM   2800  CZ  ARG A 293      34.454  -1.483  -4.580  1.00 15.00      A    C  
ATOM   2801  NH1 ARG A 293      33.751  -0.504  -4.017  1.00 15.00      A    N  
ATOM   2802 HH11 ARG A 293      33.468   0.326  -4.578  1.00 15.00      A    H  
ATOM   2803 HH12 ARG A 293      33.482  -0.561  -3.012  1.00 15.00      A    H  
ATOM   2804  NH2 ARG A 293      34.814  -2.540  -3.863  1.00 15.00      A    N  
ATOM   2805 HH21 ARG A 293      34.553  -2.611  -2.859  1.00 15.00      A    H  
ATOM   2806 HH22 ARG A 293      35.365  -3.312  -4.310  1.00 15.00      A    H  
ATOM   2807  C   ARG A 293      31.598  -3.337  -8.242  1.00 15.00      A    C  
ATOM   2808  O   ARG A 293      31.437  -3.990  -9.270  1.00 15.00      A    O  
ATOM   2809  N   THR A 294      30.630  -3.094  -7.374  1.00 15.00      A    N  
ATOM   2810  HN  THR A 294      30.828  -2.576  -6.568  1.00 15.00      A    H  
ATOM   2811  CA  THR A 294      29.278  -3.574  -7.569  1.00 15.00      A    C  
ATOM   2812  CB  THR A 294      28.680  -3.972  -6.205  1.00 15.00      A    C  
ATOM   2813  OG1 THR A 294      29.226  -3.118  -5.190  1.00 15.00      A    O  
ATOM   2814  HG1 THR A 294      28.987  -3.462  -4.316  1.00 15.00      A    H  
ATOM   2815  CG2 THR A 294      29.012  -5.420  -5.878  1.00 15.00      A    C  
ATOM   2816  C   THR A 294      28.415  -2.471  -8.183  1.00 15.00      A    C  
ATOM   2817  O   THR A 294      28.797  -1.296  -8.166  1.00 15.00      A    O  
ATOM   2818  N   PRO A 295      27.238  -2.830  -8.733  1.00 15.00      A    N  
ATOM   2819  CA  PRO A 295      26.316  -1.861  -9.341  1.00 15.00      A    C  
ATOM   2820  CB  PRO A 295      25.113  -2.711  -9.772  1.00 15.00      A    C  
ATOM   2821  CG  PRO A 295      25.254  -3.997  -9.028  1.00 15.00      A    C  
ATOM   2822  CD  PRO A 295      26.726  -4.205  -8.831  1.00 15.00      A    C  
ATOM   2823  C   PRO A 295      25.888  -0.782  -8.344  1.00 15.00      A    C  
ATOM   2824  O   PRO A 295      25.460   0.307  -8.731  1.00 15.00      A    O  
ATOM   2825  N   GLU A 296      26.024  -1.095  -7.064  1.00 15.00      A    N  
ATOM   2826  HN  GLU A 296      26.380  -1.975  -6.828  1.00 15.00      A    H  
ATOM   2827  CA  GLU A 296      25.675  -0.170  -6.002  1.00 15.00      A    C  
ATOM   2828  CB  GLU A 296      25.808  -0.877  -4.645  1.00 15.00      A    C  
ATOM   2829  CG  GLU A 296      24.863  -0.372  -3.562  1.00 15.00      A    C  
ATOM   2830  CD  GLU A 296      25.230   1.005  -3.041  1.00 15.00      A    C  
ATOM   2831  OE1 GLU A 296      24.323   1.723  -2.570  1.00 15.00      A    O  
ATOM   2832  OE2 GLU A 296      26.417   1.376  -3.118  1.00 15.00      A    O  
ATOM   2833  C   GLU A 296      26.601   1.043  -6.059  1.00 15.00      A    C  
ATOM   2834  O   GLU A 296      26.167   2.159  -6.360  1.00 15.00      A    O  
ATOM   2835  N   VAL A 297      27.889   0.801  -5.826  1.00 15.00      A    N  
ATOM   2836  HN  VAL A 297      28.172  -0.116  -5.632  1.00 15.00      A    H  
ATOM   2837  CA  VAL A 297      28.887   1.863  -5.829  1.00 15.00      A    C  
ATOM   2838  CB  VAL A 297      30.271   1.388  -5.333  1.00 15.00      A    C  
ATOM   2839  CG1 VAL A 297      30.206   1.011  -3.862  1.00 15.00      A    C  
ATOM   2840  CG2 VAL A 297      30.783   0.223  -6.165  1.00 15.00      A    C  
ATOM   2841  C   VAL A 297      29.021   2.537  -7.192  1.00 15.00      A    C  
ATOM   2842  O   VAL A 297      29.411   3.700  -7.272  1.00 15.00      A    O  
ATOM   2843  N   SER A 298      28.695   1.813  -8.262  1.00 15.00      A    N  
ATOM   2844  HN  SER A 298      28.404   0.883  -8.143  1.00 15.00      A    H  
ATOM   2845  CA  SER A 298      28.779   2.374  -9.608  1.00 15.00      A    C  
ATOM   2846  CB  SER A 298      28.649   1.280 -10.671  1.00 15.00      A    C  
ATOM   2847  OG  SER A 298      27.348   0.718 -10.682  1.00 15.00      A    O  
ATOM   2848  HG  SER A 298      26.904   0.912  -9.849  1.00 15.00      A    H  
ATOM   2849  C   SER A 298      27.714   3.451  -9.806  1.00 15.00      A    C  
ATOM   2850  O   SER A 298      27.826   4.307 -10.681  1.00 15.00      A    O  
ATOM   2851  N   ARG A 299      26.674   3.394  -8.983  1.00 15.00      A    N  
ATOM   2852  HN  ARG A 299      26.630   2.673  -8.315  1.00 15.00      A    H  
ATOM   2853  CA  ARG A 299      25.601   4.368  -9.039  1.00 15.00      A    C  
ATOM   2854  CB  ARG A 299      24.260   3.701  -8.701  1.00 15.00      A    C  
ATOM   2855  CG  ARG A 299      23.044   4.621  -8.758  1.00 15.00      A    C  
ATOM   2856  CD  ARG A 299      22.646   5.108  -7.372  1.00 15.00      A    C  
ATOM   2857  NE  ARG A 299      22.710   4.035  -6.383  1.00 15.00      A    N  
ATOM   2858  HE  ARG A 299      22.446   3.136  -6.677  1.00 15.00      A    H  
ATOM   2859  CZ  ARG A 299      23.108   4.200  -5.125  1.00 15.00      A    C  
ATOM   2860  NH1 ARG A 299      23.478   5.397  -4.688  1.00 15.00      A    N  
ATOM   2861 HH11 ARG A 299      23.791   5.518  -3.702  1.00 15.00      A    H  
ATOM   2862 HH12 ARG A 299      23.459   6.218  -5.328  1.00 15.00      A    H  
ATOM   2863  NH2 ARG A 299      23.141   3.161  -4.312  1.00 15.00      A    N  
ATOM   2864 HH21 ARG A 299      22.856   2.221  -4.649  1.00 15.00      A    H  
ATOM   2865 HH22 ARG A 299      23.470   3.263  -3.320  1.00 15.00      A    H  
ATOM   2866  C   ARG A 299      25.903   5.500  -8.064  1.00 15.00      A    C  
ATOM   2867  O   ARG A 299      25.617   6.666  -8.338  1.00 15.00      A    O  
ATOM   2868  N   LEU A 300      26.499   5.136  -6.933  1.00 15.00      A    N  
ATOM   2869  HN  LEU A 300      26.697   4.185  -6.785  1.00 15.00      A    H  
ATOM   2870  CA  LEU A 300      26.859   6.095  -5.897  1.00 15.00      A    C  
ATOM   2871  CB  LEU A 300      27.327   5.353  -4.641  1.00 15.00      A    C  
ATOM   2872  CG  LEU A 300      27.284   6.125  -3.317  1.00 15.00      A    C  
ATOM   2873  CD1 LEU A 300      25.952   6.842  -3.149  1.00 15.00      A    C  
ATOM   2874  CD2 LEU A 300      27.522   5.179  -2.150  1.00 15.00      A    C  
ATOM   2875  C   LEU A 300      27.939   7.056  -6.395  1.00 15.00      A    C  
ATOM   2876  O   LEU A 300      27.897   8.252  -6.111  1.00 15.00      A    O  
ATOM   2877  N   THR A 301      28.891   6.534  -7.161  1.00 15.00      A    N  
ATOM   2878  HN  THR A 301      28.874   5.572  -7.359  1.00 15.00      A    H  
ATOM   2879  CA  THR A 301      29.969   7.352  -7.707  1.00 15.00      A    C  
ATOM   2880  CB  THR A 301      31.040   6.487  -8.395  1.00 15.00      A    C  
ATOM   2881  OG1 THR A 301      30.409   5.365  -9.026  1.00 15.00      A    O  
ATOM   2882  HG1 THR A 301      30.308   4.653  -8.383  1.00 15.00      A    H  
ATOM   2883  CG2 THR A 301      32.055   5.986  -7.378  1.00 15.00      A    C  
ATOM   2884  C   THR A 301      29.417   8.369  -8.703  1.00 15.00      A    C  
ATOM   2885  O   THR A 301      29.877   9.508  -8.768  1.00 15.00      A    O  
ATOM   2886  N   ARG A 302      28.407   7.951  -9.461  1.00 15.00      A    N  
ATOM   2887  HN  ARG A 302      28.088   7.030  -9.362  1.00 15.00      A    H  
ATOM   2888  CA  ARG A 302      27.777   8.822 -10.445  1.00 15.00      A    C  
ATOM   2889  CB  ARG A 302      26.868   8.029 -11.383  1.00 15.00      A    C  
ATOM   2890  CG  ARG A 302      27.619   7.074 -12.297  1.00 15.00      A    C  
ATOM   2891  CD  ARG A 302      26.755   6.614 -13.459  1.00 15.00      A    C  
ATOM   2892  NE  ARG A 302      25.561   5.888 -13.018  1.00 15.00      A    N  
ATOM   2893  HE  ARG A 302      24.818   6.423 -12.666  1.00 15.00      A    H  
ATOM   2894  CZ  ARG A 302      25.436   4.560 -13.068  1.00 15.00      A    C  
ATOM   2895  NH1 ARG A 302      26.431   3.813 -13.534  1.00 15.00      A    N  
ATOM   2896 HH11 ARG A 302      26.339   2.776 -13.575  1.00 15.00      A    H  
ATOM   2897 HH12 ARG A 302      27.313   4.264 -13.859  1.00 15.00      A    H  
ATOM   2898  NH2 ARG A 302      24.308   3.981 -12.663  1.00 15.00      A    N  
ATOM   2899 HH21 ARG A 302      24.209   2.943 -12.702  1.00 15.00      A    H  
ATOM   2900 HH22 ARG A 302      23.519   4.559 -12.309  1.00 15.00      A    H  
ATOM   2901  C   ARG A 302      27.004   9.943  -9.759  1.00 15.00      A    C  
ATOM   2902  O   ARG A 302      26.684  10.959 -10.372  1.00 15.00      A    O  
ATOM   2903  N   THR A 303      26.702   9.746  -8.481  1.00 15.00      A    N  
ATOM   2904  HN  THR A 303      26.968   8.907  -8.047  1.00 15.00      A    H  
ATOM   2905  CA  THR A 303      25.997  10.753  -7.708  1.00 15.00      A    C  
ATOM   2906  CB  THR A 303      25.358  10.142  -6.443  1.00 15.00      A    C  
ATOM   2907  OG1 THR A 303      24.817   8.850  -6.756  1.00 15.00      A    O  
ATOM   2908  HG1 THR A 303      25.082   8.599  -7.648  1.00 15.00      A    H  
ATOM   2909  CG2 THR A 303      24.242  11.036  -5.925  1.00 15.00      A    C  
ATOM   2910  C   THR A 303      26.987  11.846  -7.310  1.00 15.00      A    C  
ATOM   2911  O   THR A 303      26.646  13.026  -7.260  1.00 15.00      A    O  
ATOM   2912  N   LEU A 304      28.229  11.432  -7.059  1.00 15.00      A    N  
ATOM   2913  HN  LEU A 304      28.433  10.475  -7.135  1.00 15.00      A    H  
ATOM   2914  CA  LEU A 304      29.296  12.351  -6.680  1.00 15.00      A    C  
ATOM   2915  CB  LEU A 304      30.506  11.573  -6.153  1.00 15.00      A    C  
ATOM   2916  CG  LEU A 304      30.585  11.378  -4.638  1.00 15.00      A    C  
ATOM   2917  CD1 LEU A 304      31.710  10.418  -4.286  1.00 15.00      A    C  
ATOM   2918  CD2 LEU A 304      30.787  12.714  -3.938  1.00 15.00      A    C  
ATOM   2919  C   LEU A 304      29.719  13.196  -7.874  1.00 15.00      A    C  
ATOM   2920  O   LEU A 304      30.067  14.369  -7.727  1.00 15.00      A    O  
ATOM   2921  N   GLN A 305      29.676  12.591  -9.058  1.00 15.00      A    N  
ATOM   2922  HN  GLN A 305      29.397  11.651  -9.101  1.00 15.00      A    H  
ATOM   2923  CA  GLN A 305      30.051  13.275 -10.293  1.00 15.00      A    C  
ATOM   2924  CB  GLN A 305      30.085  12.297 -11.465  1.00 15.00      A    C  
ATOM   2925  CG  GLN A 305      31.284  11.365 -11.458  1.00 15.00      A    C  
ATOM   2926  CD  GLN A 305      31.370  10.520 -12.711  1.00 15.00      A    C  
ATOM   2927  OE1 GLN A 305      30.355  10.147 -13.299  1.00 15.00      A    O  
ATOM   2928  NE2 GLN A 305      32.586  10.212 -13.130  1.00 15.00      A    N  
ATOM   2929 HE21 GLN A 305      33.351  10.542 -12.615  1.00 15.00      A    H  
ATOM   2930 HE22 GLN A 305      32.671   9.671 -13.941  1.00 15.00      A    H  
ATOM   2931  C   GLN A 305      29.108  14.431 -10.604  1.00 15.00      A    C  
ATOM   2932  O   GLN A 305      29.438  15.323 -11.385  1.00 15.00      A    O  
ATOM   2933  N   ARG A 306      27.933  14.416  -9.995  1.00 15.00      A    N  
ATOM   2934  HN  ARG A 306      27.715  13.677  -9.389  1.00 15.00      A    H  
ATOM   2935  CA  ARG A 306      26.962  15.472 -10.212  1.00 15.00      A    C  
ATOM   2936  CB  ARG A 306      25.546  14.905 -10.302  1.00 15.00      A    C  
ATOM   2937  CG  ARG A 306      24.967  14.938 -11.704  1.00 15.00      A    C  
ATOM   2938  CD  ARG A 306      23.463  14.737 -11.681  1.00 15.00      A    C  
ATOM   2939  NE  ARG A 306      22.842  15.108 -12.953  1.00 15.00      A    N  
ATOM   2940  HE  ARG A 306      23.245  14.743 -13.771  1.00 15.00      A    H  
ATOM   2941  CZ  ARG A 306      21.779  15.905 -13.057  1.00 15.00      A    C  
ATOM   2942  NH1 ARG A 306      21.219  16.417 -11.965  1.00 15.00      A    N  
ATOM   2943 HH11 ARG A 306      20.387  17.040 -12.044  1.00 15.00      A    H  
ATOM   2944 HH12 ARG A 306      21.610  16.197 -11.024  1.00 15.00      A    H  
ATOM   2945  NH2 ARG A 306      21.277  16.189 -14.253  1.00 15.00      A    N  
ATOM   2946 HH21 ARG A 306      20.446  16.811 -14.340  1.00 15.00      A    H  
ATOM   2947 HH22 ARG A 306      21.712  15.790 -15.113  1.00 15.00      A    H  
ATOM   2948  C   ARG A 306      27.045  16.537  -9.124  1.00 15.00      A    C  
ATOM   2949  O   ARG A 306      26.283  17.501  -9.130  1.00 15.00      A    O  
ATOM   2950  N   PHE A 307      27.987  16.370  -8.203  1.00 15.00      A    N  
ATOM   2951  HN  PHE A 307      28.590  15.595  -8.266  1.00 15.00      A    H  
ATOM   2952  CA  PHE A 307      28.160  17.317  -7.110  1.00 15.00      A    C  
ATOM   2953  CB  PHE A 307      28.285  16.587  -5.768  1.00 15.00      A    C  
ATOM   2954  CG  PHE A 307      26.979  16.101  -5.206  1.00 15.00      A    C  
ATOM   2955  CD1 PHE A 307      25.849  16.901  -5.248  1.00 15.00      A    C  
ATOM   2956  CD2 PHE A 307      26.883  14.844  -4.631  1.00 15.00      A    C  
ATOM   2957  CE1 PHE A 307      24.648  16.458  -4.728  1.00 15.00      A    C  
ATOM   2958  CE2 PHE A 307      25.686  14.394  -4.110  1.00 15.00      A    C  
ATOM   2959  CZ  PHE A 307      24.566  15.202  -4.159  1.00 15.00      A    C  
ATOM   2960  C   PHE A 307      29.377  18.204  -7.339  1.00 15.00      A    C  
ATOM   2961  O   PHE A 307      30.171  18.437  -6.424  1.00 15.00      A    O  
ATOM   2962  N   LEU A 308      29.519  18.695  -8.564  1.00 15.00      A    N  
ATOM   2963  HN  LEU A 308      28.852  18.474  -9.247  1.00 15.00      A    H  
ATOM   2964  CA  LEU A 308      30.638  19.560  -8.916  1.00 15.00      A    C  
ATOM   2965  CB  LEU A 308      31.116  19.281 -10.345  1.00 15.00      A    C  
ATOM   2966  CG  LEU A 308      31.593  17.856 -10.641  1.00 15.00      A    C  
ATOM   2967  CD1 LEU A 308      31.961  17.714 -12.111  1.00 15.00      A    C  
ATOM   2968  CD2 LEU A 308      32.772  17.482  -9.751  1.00 15.00      A    C  
ATOM   2969  C   LEU A 308      30.259  21.030  -8.767  1.00 15.00      A    C  
ATOM   2970  O   LEU A 308      30.752  21.722  -7.879  1.00 15.00      A    O  
ATOM   2971  N   ALA A 309      29.368  21.501  -9.630  1.00 15.00      A    N  
ATOM   2972  HN  ALA A 309      28.986  20.900 -10.300  1.00 15.00      A    H  
ATOM   2973  CA  ALA A 309      28.936  22.891  -9.590  1.00 15.00      A    C  
ATOM   2974  CB  ALA A 309      28.230  23.274 -10.882  1.00 15.00      A    C  
ATOM   2975  C   ALA A 309      28.039  23.146  -8.385  1.00 15.00      A    C  
ATOM   2976  O   ALA A 309      26.989  22.522  -8.237  1.00 15.00      A    O  
ATOM   2977  N   LYS A 310      28.467  24.060  -7.522  1.00 15.00      A    N  
ATOM   2978  HN  LYS A 310      29.311  24.522  -7.701  1.00 15.00      A    H  
ATOM   2979  CA  LYS A 310      27.716  24.401  -6.319  1.00 15.00      A    C  
ATOM   2980  CB  LYS A 310      28.122  23.502  -5.134  1.00 15.00      A    C  
ATOM   2981  CG  LYS A 310      29.560  22.984  -5.159  1.00 15.00      A    C  
ATOM   2982  CD  LYS A 310      30.583  24.097  -4.959  1.00 15.00      A    C  
ATOM   2983  CE  LYS A 310      31.602  24.110  -6.089  1.00 15.00      A    C  
ATOM   2984  NZ  LYS A 310      32.585  25.217  -5.950  1.00 15.00      A    N  
ATOM   2985  HZ1 LYS A 310      33.070  25.147  -5.034  1.00 15.00      A    H  
ATOM   2986  HZ2 LYS A 310      32.101  26.134  -6.007  1.00 15.00      A    H  
ATOM   2987  HZ3 LYS A 310      33.296  25.163  -6.710  1.00 15.00      A    H  
ATOM   2988  C   LYS A 310      27.885  25.875  -5.948  1.00 15.00      A    C  
ATOM   2989  O   LYS A 310      28.920  26.483  -6.235  1.00 15.00      A    O  
ATOM   2990  N   THR A 311      26.863  26.438  -5.317  1.00 15.00      A    N  
ATOM   2991  HN  THR A 311      26.067  25.899  -5.133  1.00 15.00      A    H  
ATOM   2992  CA  THR A 311      26.884  27.834  -4.882  1.00 15.00      A    C  
ATOM   2993  CB  THR A 311      25.518  28.516  -5.120  1.00 15.00      A    C  
ATOM   2994  OG1 THR A 311      25.539  29.860  -4.615  1.00 15.00      A    O  
ATOM   2995  HG1 THR A 311      25.208  30.462  -5.293  1.00 15.00      A    H  
ATOM   2996  CG2 THR A 311      25.181  28.544  -6.605  1.00 15.00      A    C  
ATOM   2997  C   THR A 311      27.238  27.894  -3.395  1.00 15.00      A    C  
ATOM   2998  O   THR A 311      27.078  26.903  -2.690  1.00 15.00      A    O  
ATOM   2999  N   VAL A 312      27.685  29.055  -2.920  1.00 15.00      A    N  
ATOM   3000  HN  VAL A 312      27.741  29.821  -3.524  1.00 15.00      A    H  
ATOM   3001  CA  VAL A 312      28.087  29.225  -1.518  1.00 15.00      A    C  
ATOM   3002  CB  VAL A 312      28.590  30.655  -1.225  1.00 15.00      A    C  
ATOM   3003  CG1 VAL A 312      29.918  30.908  -1.920  1.00 15.00      A    C  
ATOM   3004  CG2 VAL A 312      27.557  31.690  -1.656  1.00 15.00      A    C  
ATOM   3005  C   VAL A 312      26.988  28.857  -0.517  1.00 15.00      A    C  
ATOM   3006  O   VAL A 312      27.272  28.455   0.607  1.00 15.00      A    O  
ATOM   3007  N   HIS A 313      25.729  28.987  -0.915  1.00 15.00      A    N  
ATOM   3008  HN  HIS A 313      25.542  29.295  -1.828  1.00 15.00      A    H  
ATOM   3009  CA  HIS A 313      24.626  28.669  -0.013  1.00 15.00      A    C  
ATOM   3010  CB  HIS A 313      23.469  29.656  -0.155  1.00 15.00      A    C  
ATOM   3011  CG  HIS A 313      23.211  30.434   1.098  1.00 15.00      A    C  
ATOM   3012  ND1 HIS A 313      23.881  31.599   1.404  1.00 15.00      A    N  
ATOM   3013  HD1 HIS A 313      24.566  32.028   0.847  1.00 15.00      A    H  
ATOM   3014  CD2 HIS A 313      22.366  30.204   2.135  1.00 15.00      A    C  
ATOM   3015  CE1 HIS A 313      23.464  32.053   2.571  1.00 15.00      A    C  
ATOM   3016  NE2 HIS A 313      22.546  31.227   3.035  1.00 15.00      A    N  
ATOM   3017  HE2 HIS A 313      22.072  31.329   3.889  1.00 15.00      A    H  
ATOM   3018  C   HIS A 313      24.138  27.237  -0.166  1.00 15.00      A    C  
ATOM   3019  O   HIS A 313      23.420  26.731   0.691  1.00 15.00      A    O  
ATOM   3020  N   ASN A 314      24.533  26.587  -1.248  1.00 15.00      A    N  
ATOM   3021  HN  ASN A 314      25.113  27.040  -1.894  1.00 15.00      A    H  
ATOM   3022  CA  ASN A 314      24.124  25.206  -1.496  1.00 15.00      A    C  
ATOM   3023  CB  ASN A 314      23.682  25.033  -2.952  1.00 15.00      A    C  
ATOM   3024  CG  ASN A 314      22.182  24.885  -3.089  1.00 15.00      A    C  
ATOM   3025  OD1 ASN A 314      21.460  25.870  -3.209  1.00 15.00      A    O  
ATOM   3026  ND2 ASN A 314      21.705  23.650  -3.076  1.00 15.00      A    N  
ATOM   3027 HD21 ASN A 314      22.337  22.908  -2.980  1.00 15.00      A    H  
ATOM   3028 HD22 ASN A 314      20.737  23.529  -3.166  1.00 15.00      A    H  
ATOM   3029  C   ASN A 314      25.266  24.251  -1.191  1.00 15.00      A    C  
ATOM   3030  O   ASN A 314      25.055  23.067  -0.928  1.00 15.00      A    O  
ATOM   3031  N   ASN A 315      26.474  24.794  -1.220  1.00 15.00      A    N  
ATOM   3032  HN  ASN A 315      26.552  25.751  -1.422  1.00 15.00      A    H  
ATOM   3033  CA  ASN A 315      27.691  24.036  -0.968  1.00 15.00      A    C  
ATOM   3034  CB  ASN A 315      28.924  24.934  -1.155  1.00 15.00      A    C  
ATOM   3035  CG  ASN A 315      29.990  24.754  -0.090  1.00 15.00      A    C  
ATOM   3036  OD1 ASN A 315      29.953  25.394   0.953  1.00 15.00      A    O  
ATOM   3037  ND2 ASN A 315      30.954  23.888  -0.354  1.00 15.00      A    N  
ATOM   3038 HD21 ASN A 315      30.927  23.410  -1.208  1.00 15.00      A    H  
ATOM   3039 HD22 ASN A 315      31.657  23.765   0.318  1.00 15.00      A    H  
ATOM   3040  C   ASN A 315      27.677  23.376   0.405  1.00 15.00      A    C  
ATOM   3041  O   ASN A 315      28.156  22.255   0.553  1.00 15.00      A    O  
ATOM   3042  N   LEU A 316      27.113  24.063   1.393  1.00 15.00      A    N  
ATOM   3043  HN  LEU A 316      26.743  24.949   1.205  1.00 15.00      A    H  
ATOM   3044  CA  LEU A 316      27.033  23.534   2.750  1.00 15.00      A    C  
ATOM   3045  CB  LEU A 316      26.266  24.498   3.654  1.00 15.00      A    C  
ATOM   3046  CG  LEU A 316      27.039  25.729   4.126  1.00 15.00      A    C  
ATOM   3047  CD1 LEU A 316      26.344  27.007   3.683  1.00 15.00      A    C  
ATOM   3048  CD2 LEU A 316      27.213  25.704   5.636  1.00 15.00      A    C  
ATOM   3049  C   LEU A 316      26.372  22.162   2.752  1.00 15.00      A    C  
ATOM   3050  O   LEU A 316      26.951  21.181   3.222  1.00 15.00      A    O  
ATOM   3051  N   ALA A 317      25.175  22.097   2.186  1.00 15.00      A    N  
ATOM   3052  HN  ALA A 317      24.775  22.914   1.820  1.00 15.00      A    H  
ATOM   3053  CA  ALA A 317      24.433  20.848   2.103  1.00 15.00      A    C  
ATOM   3054  CB  ALA A 317      23.013  21.111   1.620  1.00 15.00      A    C  
ATOM   3055  C   ALA A 317      25.140  19.876   1.167  1.00 15.00      A    C  
ATOM   3056  O   ALA A 317      25.144  18.667   1.398  1.00 15.00      A    O  
ATOM   3057  N   ILE A 318      25.742  20.418   0.111  1.00 15.00      A    N  
ATOM   3058  HN  ILE A 318      25.686  21.389  -0.020  1.00 15.00      A    H  
ATOM   3059  CA  ILE A 318      26.466  19.613  -0.864  1.00 15.00      A    C  
ATOM   3060  CB  ILE A 318      26.902  20.453  -2.097  1.00 15.00      A    C  
ATOM   3061  CG1 ILE A 318      25.968  20.192  -3.285  1.00 15.00      A    C  
ATOM   3062  CG2 ILE A 318      28.355  20.208  -2.493  1.00 15.00      A    C  
ATOM   3063  CD1 ILE A 318      24.529  20.586  -3.038  1.00 15.00      A    C  
ATOM   3064  C   ILE A 318      27.650  18.890  -0.214  1.00 15.00      A    C  
ATOM   3065  O   ILE A 318      27.962  17.754  -0.567  1.00 15.00      A    O  
ATOM   3066  N   ARG A 319      28.290  19.544   0.753  1.00 15.00      A    N  
ATOM   3067  HN  ARG A 319      27.995  20.453   0.993  1.00 15.00      A    H  
ATOM   3068  CA  ARG A 319      29.423  18.952   1.459  1.00 15.00      A    C  
ATOM   3069  CB  ARG A 319      30.163  19.995   2.300  1.00 15.00      A    C  
ATOM   3070  CG  ARG A 319      30.734  21.150   1.498  1.00 15.00      A    C  
ATOM   3071  CD  ARG A 319      31.374  20.668   0.206  1.00 15.00      A    C  
ATOM   3072  NE  ARG A 319      32.528  19.813   0.455  1.00 15.00      A    N  
ATOM   3073  HE  ARG A 319      32.437  19.113   1.139  1.00 15.00      A    H  
ATOM   3074  CZ  ARG A 319      33.681  19.920  -0.185  1.00 15.00      A    C  
ATOM   3075  NH1 ARG A 319      33.846  20.840  -1.113  1.00 15.00      A    N  
ATOM   3076 HH11 ARG A 319      34.760  20.919  -1.627  1.00 15.00      A    H  
ATOM   3077 HH12 ARG A 319      33.074  21.487  -1.349  1.00 15.00      A    H  
ATOM   3078  NH2 ARG A 319      34.668  19.111   0.120  1.00 15.00      A    N  
ATOM   3079 HH21 ARG A 319      35.583  19.185  -0.372  1.00 15.00      A    H  
ATOM   3080 HH22 ARG A 319      34.534  18.383   0.866  1.00 15.00      A    H  
ATOM   3081  C   ARG A 319      28.949  17.823   2.352  1.00 15.00      A    C  
ATOM   3082  O   ARG A 319      29.555  16.753   2.393  1.00 15.00      A    O  
ATOM   3083  N   GLN A 320      27.852  18.073   3.057  1.00 15.00      A    N  
ATOM   3084  HN  GLN A 320      27.423  18.952   2.974  1.00 15.00      A    H  
ATOM   3085  CA  GLN A 320      27.269  17.082   3.945  1.00 15.00      A    C  
ATOM   3086  CB  GLN A 320      26.085  17.685   4.708  1.00 15.00      A    C  
ATOM   3087  CG  GLN A 320      26.450  18.883   5.574  1.00 15.00      A    C  
ATOM   3088  CD  GLN A 320      25.234  19.575   6.162  1.00 15.00      A    C  
ATOM   3089  OE1 GLN A 320      24.651  20.463   5.545  1.00 15.00      A    O  
ATOM   3090  NE2 GLN A 320      24.847  19.174   7.364  1.00 15.00      A    N  
ATOM   3091 HE21 GLN A 320      25.359  18.464   7.802  1.00 15.00      A    H  
ATOM   3092 HE22 GLN A 320      24.064  19.605   7.764  1.00 15.00      A    H  
ATOM   3093  C   GLN A 320      26.818  15.871   3.134  1.00 15.00      A    C  
ATOM   3094  O   GLN A 320      26.948  14.731   3.571  1.00 15.00      A    O  
ATOM   3095  N   ARG A 321      26.302  16.134   1.938  1.00 15.00      A    N  
ATOM   3096  HN  ARG A 321      26.218  17.070   1.651  1.00 15.00      A    H  
ATOM   3097  CA  ARG A 321      25.846  15.074   1.052  1.00 15.00      A    C  
ATOM   3098  CB  ARG A 321      24.925  15.636  -0.032  1.00 15.00      A    C  
ATOM   3099  CG  ARG A 321      23.520  15.963   0.453  1.00 15.00      A    C  
ATOM   3100  CD  ARG A 321      22.750  14.700   0.806  1.00 15.00      A    C  
ATOM   3101  NE  ARG A 321      22.586  13.822  -0.354  1.00 15.00      A    N  
ATOM   3102  HE  ARG A 321      22.264  14.237  -1.185  1.00 15.00      A    H  
ATOM   3103  CZ  ARG A 321      22.847  12.514  -0.346  1.00 15.00      A    C  
ATOM   3104  NH1 ARG A 321      23.285  11.924   0.762  1.00 15.00      A    N  
ATOM   3105 HH11 ARG A 321      23.491  10.902   0.768  1.00 15.00      A    H  
ATOM   3106 HH12 ARG A 321      23.424  12.481   1.632  1.00 15.00      A    H  
ATOM   3107  NH2 ARG A 321      22.678  11.797  -1.452  1.00 15.00      A    N  
ATOM   3108 HH21 ARG A 321      22.342  12.252  -2.327  1.00 15.00      A    H  
ATOM   3109 HH22 ARG A 321      22.884  10.776  -1.451  1.00 15.00      A    H  
ATOM   3110  C   ARG A 321      27.028  14.346   0.419  1.00 15.00      A    C  
ATOM   3111  O   ARG A 321      26.960  13.145   0.168  1.00 15.00      A    O  
ATOM   3112  N   ARG A 322      28.106  15.083   0.166  1.00 15.00      A    N  
ATOM   3113  HN  ARG A 322      28.092  16.041   0.379  1.00 15.00      A    H  
ATOM   3114  CA  ARG A 322      29.307  14.509  -0.430  1.00 15.00      A    C  
ATOM   3115  CB  ARG A 322      30.269  15.602  -0.904  1.00 15.00      A    C  
ATOM   3116  CG  ARG A 322      30.111  15.958  -2.374  1.00 15.00      A    C  
ATOM   3117  CD  ARG A 322      30.737  17.304  -2.702  1.00 15.00      A    C  
ATOM   3118  NE  ARG A 322      32.199  17.272  -2.662  1.00 15.00      A    N  
ATOM   3119  HE  ARG A 322      32.621  16.887  -1.859  1.00 15.00      A    H  
ATOM   3120  CZ  ARG A 322      32.979  17.739  -3.640  1.00 15.00      A    C  
ATOM   3121  NH1 ARG A 322      32.441  18.268  -4.734  1.00 15.00      A    N  
ATOM   3122 HH11 ARG A 322      31.403  18.318  -4.842  1.00 15.00      A    H  
ATOM   3123 HH12 ARG A 322      33.051  18.640  -5.492  1.00 15.00      A    H  
ATOM   3124  NH2 ARG A 322      34.298  17.671  -3.527  1.00 15.00      A    N  
ATOM   3125 HH21 ARG A 322      34.728  17.250  -2.678  1.00 15.00      A    H  
ATOM   3126 HH22 ARG A 322      34.910  18.041  -4.286  1.00 15.00      A    H  
ATOM   3127  C   ARG A 322      29.999  13.568   0.546  1.00 15.00      A    C  
ATOM   3128  O   ARG A 322      30.311  12.431   0.199  1.00 15.00      A    O  
ATOM   3129  N   ALA A 323      30.223  14.044   1.768  1.00 15.00      A    N  
ATOM   3130  HN  ALA A 323      29.958  14.967   1.980  1.00 15.00      A    H  
ATOM   3131  CA  ALA A 323      30.866  13.232   2.797  1.00 15.00      A    C  
ATOM   3132  CB  ALA A 323      31.112  14.058   4.050  1.00 15.00      A    C  
ATOM   3133  C   ALA A 323      30.008  12.012   3.112  1.00 15.00      A    C  
ATOM   3134  O   ALA A 323      30.519  10.918   3.342  1.00 15.00      A    O  
ATOM   3135  N   GLN A 324      28.693  12.210   3.102  1.00 15.00      A    N  
ATOM   3136  HN  GLN A 324      28.348  13.109   2.920  1.00 15.00      A    H  
ATOM   3137  CA  GLN A 324      27.753  11.130   3.365  1.00 15.00      A    C  
ATOM   3138  CB  GLN A 324      26.318  11.667   3.356  1.00 15.00      A    C  
ATOM   3139  CG  GLN A 324      25.268  10.633   3.718  1.00 15.00      A    C  
ATOM   3140  CD  GLN A 324      25.298  10.264   5.186  1.00 15.00      A    C  
ATOM   3141  OE1 GLN A 324      25.513  11.110   6.050  1.00 15.00      A    O  
ATOM   3142  NE2 GLN A 324      25.104   8.990   5.476  1.00 15.00      A    N  
ATOM   3143 HE21 GLN A 324      24.958   8.366   4.738  1.00 15.00      A    H  
ATOM   3144 HE22 GLN A 324      25.118   8.727   6.418  1.00 15.00      A    H  
ATOM   3145  C   GLN A 324      27.902  10.045   2.302  1.00 15.00      A    C  
ATOM   3146  O   GLN A 324      27.764   8.854   2.582  1.00 15.00      A    O  
ATOM   3147  N   LEU A 325      28.193  10.480   1.082  1.00 15.00      A    N  
ATOM   3148  HN  LEU A 325      28.298  11.444   0.936  1.00 15.00      A    H  
ATOM   3149  CA  LEU A 325      28.371   9.574  -0.039  1.00 15.00      A    C  
ATOM   3150  CB  LEU A 325      28.309  10.345  -1.359  1.00 15.00      A    C  
ATOM   3151  CG  LEU A 325      27.112  10.051  -2.264  1.00 15.00      A    C  
ATOM   3152  CD1 LEU A 325      25.801  10.264  -1.521  1.00 15.00      A    C  
ATOM   3153  CD2 LEU A 325      27.166  10.917  -3.511  1.00 15.00      A    C  
ATOM   3154  C   LEU A 325      29.695   8.829   0.071  1.00 15.00      A    C  
ATOM   3155  O   LEU A 325      29.745   7.615  -0.113  1.00 15.00      A    O  
ATOM   3156  N   VAL A 326      30.765   9.561   0.385  1.00 15.00      A    N  
ATOM   3157  HN  VAL A 326      30.659  10.527   0.534  1.00 15.00      A    H  
ATOM   3158  CA  VAL A 326      32.089   8.959   0.524  1.00 15.00      A    C  
ATOM   3159  CB  VAL A 326      33.179  10.009   0.840  1.00 15.00      A    C  
ATOM   3160  CG1 VAL A 326      34.553   9.355   0.913  1.00 15.00      A    C  
ATOM   3161  CG2 VAL A 326      33.175  11.117  -0.203  1.00 15.00      A    C  
ATOM   3162  C   VAL A 326      32.068   7.893   1.614  1.00 15.00      A    C  
ATOM   3163  O   VAL A 326      32.530   6.767   1.408  1.00 15.00      A    O  
ATOM   3164  N   ALA A 327      31.505   8.251   2.763  1.00 15.00      A    N  
ATOM   3165  HN  ALA A 327      31.178   9.175   2.867  1.00 15.00      A    H  
ATOM   3166  CA  ALA A 327      31.393   7.332   3.886  1.00 15.00      A    C  
ATOM   3167  CB  ALA A 327      30.752   8.026   5.078  1.00 15.00      A    C  
ATOM   3168  C   ALA A 327      30.589   6.097   3.490  1.00 15.00      A    C  
ATOM   3169  O   ALA A 327      30.898   4.984   3.909  1.00 15.00      A    O  
ATOM   3170  N   GLN A 328      29.565   6.299   2.665  1.00 15.00      A    N  
ATOM   3171  HN  GLN A 328      29.368   7.212   2.360  1.00 15.00      A    H  
ATOM   3172  CA  GLN A 328      28.730   5.198   2.200  1.00 15.00      A    C  
ATOM   3173  CB  GLN A 328      27.471   5.714   1.500  1.00 15.00      A    C  
ATOM   3174  CG  GLN A 328      26.270   5.849   2.425  1.00 15.00      A    C  
ATOM   3175  CD  GLN A 328      25.100   6.583   1.793  1.00 15.00      A    C  
ATOM   3176  OE1 GLN A 328      25.274   7.538   1.034  1.00 15.00      A    O  
ATOM   3177  NE2 GLN A 328      23.891   6.131   2.091  1.00 15.00      A    N  
ATOM   3178 HE21 GLN A 328      23.821   5.358   2.690  1.00 15.00      A    H  
ATOM   3179 HE22 GLN A 328      23.119   6.585   1.697  1.00 15.00      A    H  
ATOM   3180  C   GLN A 328      29.528   4.262   1.295  1.00 15.00      A    C  
ATOM   3181  O   GLN A 328      29.434   3.040   1.415  1.00 15.00      A    O  
ATOM   3182  N   ILE A 329      30.325   4.843   0.397  1.00 15.00      A    N  
ATOM   3183  HN  ILE A 329      30.340   5.824   0.334  1.00 15.00      A    H  
ATOM   3184  CA  ILE A 329      31.166   4.055  -0.502  1.00 15.00      A    C  
ATOM   3185  CB  ILE A 329      31.917   4.945  -1.521  1.00 15.00      A    C  
ATOM   3186  CG1 ILE A 329      30.934   5.787  -2.333  1.00 15.00      A    C  
ATOM   3187  CG2 ILE A 329      32.777   4.094  -2.449  1.00 15.00      A    C  
ATOM   3188  CD1 ILE A 329      31.594   6.839  -3.196  1.00 15.00      A    C  
ATOM   3189  C   ILE A 329      32.194   3.290   0.322  1.00 15.00      A    C  
ATOM   3190  O   ILE A 329      32.535   2.148   0.016  1.00 15.00      A    O  
ATOM   3191  N   CYS A 330      32.673   3.940   1.375  1.00 15.00      A    N  
ATOM   3192  HN  CYS A 330      32.356   4.855   1.553  1.00 15.00      A    H  
ATOM   3193  CA  CYS A 330      33.652   3.350   2.269  1.00 15.00      A    C  
ATOM   3194  CB  CYS A 330      34.128   4.400   3.279  1.00 15.00      A    C  
ATOM   3195  SG  CYS A 330      35.604   3.938   4.211  1.00 15.00      A    S  
ATOM   3196  HG  CYS A 330      35.373   4.176   5.494  1.00 15.00      A    H  
ATOM   3197  C   CYS A 330      33.045   2.161   3.004  1.00 15.00      A    C  
ATOM   3198  O   CYS A 330      33.658   1.098   3.101  1.00 15.00      A    O  
ATOM   3199  N   ASP A 331      31.822   2.345   3.491  1.00 15.00      A    N  
ATOM   3200  HN  ASP A 331      31.380   3.213   3.351  1.00 15.00      A    H  
ATOM   3201  CA  ASP A 331      31.113   1.305   4.230  1.00 15.00      A    C  
ATOM   3202  CB  ASP A 331      29.747   1.812   4.687  1.00 15.00      A    C  
ATOM   3203  CG  ASP A 331      29.049   0.838   5.615  1.00 15.00      A    C  
ATOM   3204  OD1 ASP A 331      28.335  -0.054   5.115  1.00 15.00      A    O  
ATOM   3205  OD2 ASP A 331      29.214   0.966   6.843  1.00 15.00      A    O  
ATOM   3206  C   ASP A 331      30.956   0.039   3.397  1.00 15.00      A    C  
ATOM   3207  O   ASP A 331      31.400  -1.038   3.801  1.00 15.00      A    O  
ATOM   3208  N   GLU A 332      30.346   0.175   2.220  1.00 15.00      A    N  
ATOM   3209  HN  GLU A 332      30.012   1.061   1.952  1.00 15.00      A    H  
ATOM   3210  CA  GLU A 332      30.146  -0.966   1.327  1.00 15.00      A    C  
ATOM   3211  CB  GLU A 332      29.269  -0.588   0.121  1.00 15.00      A    C  
ATOM   3212  CG  GLU A 332      29.485  -1.423  -1.144  1.00 15.00      A    C  
ATOM   3213  CD  GLU A 332      29.053  -2.881  -1.030  1.00 15.00      A    C  
ATOM   3214  OE1 GLU A 332      28.563  -3.298   0.040  1.00 15.00      A    O  
ATOM   3215  OE2 GLU A 332      29.221  -3.624  -2.021  1.00 15.00      A    O  
ATOM   3216  C   GLU A 332      31.487  -1.564   0.897  1.00 15.00      A    C  
ATOM   3217  O   GLU A 332      31.606  -2.776   0.716  1.00 15.00      A    O  
ATOM   3218  N   ALA A 333      32.508  -0.715   0.762  1.00 15.00      A    N  
ATOM   3219  HN  ALA A 333      32.364   0.244   0.933  1.00 15.00      A    H  
ATOM   3220  CA  ALA A 333      33.834  -1.187   0.378  1.00 15.00      A    C  
ATOM   3221  CB  ALA A 333      34.805  -0.025   0.229  1.00 15.00      A    C  
ATOM   3222  C   ALA A 333      34.339  -2.171   1.424  1.00 15.00      A    C  
ATOM   3223  O   ALA A 333      34.988  -3.170   1.102  1.00 15.00      A    O  
ATOM   3224  N   LEU A 334      34.009  -1.880   2.676  1.00 15.00      A    N  
ATOM   3225  HN  LEU A 334      33.488  -1.062   2.852  1.00 15.00      A    H  
ATOM   3226  CA  LEU A 334      34.389  -2.726   3.795  1.00 15.00      A    C  
ATOM   3227  CB  LEU A 334      34.221  -1.971   5.116  1.00 15.00      A    C  
ATOM   3228  CG  LEU A 334      35.333  -0.988   5.478  1.00 15.00      A    C  
ATOM   3229  CD1 LEU A 334      34.876  -0.052   6.588  1.00 15.00      A    C  
ATOM   3230  CD2 LEU A 334      36.591  -1.737   5.893  1.00 15.00      A    C  
ATOM   3231  C   LEU A 334      33.538  -3.990   3.808  1.00 15.00      A    C  
ATOM   3232  O   LEU A 334      34.043  -5.087   4.048  1.00 15.00      A    O  
ATOM   3233  N   GLN A 335      32.245  -3.829   3.540  1.00 15.00      A    N  
ATOM   3234  HN  GLN A 335      31.901  -2.922   3.367  1.00 15.00      A    H  
ATOM   3235  CA  GLN A 335      31.321  -4.959   3.507  1.00 15.00      A    C  
ATOM   3236  CB  GLN A 335      29.884  -4.484   3.292  1.00 15.00      A    C  
ATOM   3237  CG  GLN A 335      29.391  -3.518   4.355  1.00 15.00      A    C  
ATOM   3238  CD  GLN A 335      27.894  -3.605   4.573  1.00 15.00      A    C  
ATOM   3239  OE1 GLN A 335      27.291  -4.676   4.448  1.00 15.00      A    O  
ATOM   3240  NE2 GLN A 335      27.278  -2.483   4.892  1.00 15.00      A    N  
ATOM   3241 HE21 GLN A 335      27.821  -1.649   4.970  1.00 15.00      A    H  
ATOM   3242 HE22 GLN A 335      26.316  -2.515   5.045  1.00 15.00      A    H  
ATOM   3243  C   GLN A 335      31.729  -5.942   2.417  1.00 15.00      A    C  
ATOM   3244  O   GLN A 335      31.680  -7.157   2.611  1.00 15.00      A    O  
ATOM   3245  N   TYR A 336      32.132  -5.403   1.270  1.00 15.00      A    N  
ATOM   3246  HN  TYR A 336      32.106  -4.423   1.170  1.00 15.00      A    H  
ATOM   3247  CA  TYR A 336      32.581  -6.214   0.148  1.00 15.00      A    C  
ATOM   3248  CB  TYR A 336      32.963  -5.315  -1.035  1.00 15.00      A    C  
ATOM   3249  CG  TYR A 336      33.573  -6.052  -2.209  1.00 15.00      A    C  
ATOM   3250  CD1 TYR A 336      32.834  -6.982  -2.928  1.00 15.00      A    C  
ATOM   3251  CD2 TYR A 336      34.887  -5.817  -2.599  1.00 15.00      A    C  
ATOM   3252  CE1 TYR A 336      33.383  -7.657  -4.001  1.00 15.00      A    C  
ATOM   3253  CE2 TYR A 336      35.445  -6.489  -3.672  1.00 15.00      A    C  
ATOM   3254  CZ  TYR A 336      34.686  -7.407  -4.370  1.00 15.00      A    C  
ATOM   3255  OH  TYR A 336      35.231  -8.080  -5.441  1.00 15.00      A    O  
ATOM   3256  HH  TYR A 336      35.529  -8.950  -5.156  1.00 15.00      A    H  
ATOM   3257  C   TYR A 336      33.775  -7.060   0.568  1.00 15.00      A    C  
ATOM   3258  O   TYR A 336      33.862  -8.240   0.234  1.00 15.00      A    O  
ATOM   3259  N   ALA A 337      34.681  -6.445   1.320  1.00 15.00      A    N  
ATOM   3260  HN  ALA A 337      34.542  -5.504   1.559  1.00 15.00      A    H  
ATOM   3261  CA  ALA A 337      35.870  -7.128   1.801  1.00 15.00      A    C  
ATOM   3262  CB  ALA A 337      36.830  -6.133   2.437  1.00 15.00      A    C  
ATOM   3263  C   ALA A 337      35.496  -8.212   2.800  1.00 15.00      A    C  
ATOM   3264  O   ALA A 337      35.915  -9.360   2.668  1.00 15.00      A    O  
ATOM   3265  N   ALA A 338      34.679  -7.843   3.779  1.00 15.00      A    N  
ATOM   3266  HN  ALA A 338      34.357  -6.913   3.806  1.00 15.00      A    H  
ATOM   3267  CA  ALA A 338      34.247  -8.771   4.813  1.00 15.00      A    C  
ATOM   3268  CB  ALA A 338      33.349  -8.070   5.820  1.00 15.00      A    C  
ATOM   3269  C   ALA A 338      33.549  -9.991   4.222  1.00 15.00      A    C  
ATOM   3270  O   ALA A 338      33.910 -11.126   4.518  1.00 15.00      A    O  
ATOM   3271  N   ARG A 339      32.584  -9.762   3.343  1.00 15.00      A    N  
ATOM   3272  HN  ARG A 339      32.361  -8.835   3.095  1.00 15.00      A    H  
ATOM   3273  CA  ARG A 339      31.848 -10.867   2.743  1.00 15.00      A    C  
ATOM   3274  CB  ARG A 339      30.501 -10.417   2.177  1.00 15.00      A    C  
ATOM   3275  CG  ARG A 339      30.603  -9.613   0.897  1.00 15.00      A    C  
ATOM   3276  CD  ARG A 339      29.260  -9.023   0.507  1.00 15.00      A    C  
ATOM   3277  NE  ARG A 339      29.371  -8.213  -0.703  1.00 15.00      A    N  
ATOM   3278  HE  ARG A 339      29.621  -8.679  -1.529  1.00 15.00      A    H  
ATOM   3279  CZ  ARG A 339      29.151  -6.895  -0.744  1.00 15.00      A    C  
ATOM   3280  NH1 ARG A 339      28.807  -6.241   0.360  1.00 15.00      A    N  
ATOM   3281 HH11 ARG A 339      28.704  -6.751   1.259  1.00 15.00      A    H  
ATOM   3282 HH12 ARG A 339      28.633  -5.200   0.327  1.00 15.00      A    H  
ATOM   3283  NH2 ARG A 339      29.276  -6.232  -1.887  1.00 15.00      A    N  
ATOM   3284 HH21 ARG A 339      29.536  -6.729  -2.760  1.00 15.00      A    H  
ATOM   3285 HH22 ARG A 339      29.109  -5.185  -1.912  1.00 15.00      A    H  
ATOM   3286  C   ARG A 339      32.673 -11.630   1.704  1.00 15.00      A    C  
ATOM   3287  O   ARG A 339      32.215 -12.622   1.153  1.00 15.00      A    O  
ATOM   3288  N   LEU A 340      33.881 -11.166   1.424  1.00 15.00      A    N  
ATOM   3289  HN  LEU A 340      34.201 -10.348   1.862  1.00 15.00      A    H  
ATOM   3290  CA  LEU A 340      34.742 -11.852   0.470  1.00 15.00      A    C  
ATOM   3291  CB  LEU A 340      35.442 -10.852  -0.459  1.00 15.00      A    C  
ATOM   3292  CG  LEU A 340      36.275 -11.451  -1.599  1.00 15.00      A    C  
ATOM   3293  CD1 LEU A 340      35.461 -12.467  -2.386  1.00 15.00      A    C  
ATOM   3294  CD2 LEU A 340      36.790 -10.355  -2.519  1.00 15.00      A    C  
ATOM   3295  C   LEU A 340      35.770 -12.692   1.215  1.00 15.00      A    C  
ATOM   3296  O   LEU A 340      36.142 -13.775   0.781  1.00 15.00      A    O  
ATOM   3297  N   ARG A 341      36.177 -12.197   2.372  1.00 15.00      A    N  
ATOM   3298  HN  ARG A 341      35.784 -11.356   2.692  1.00 15.00      A    H  
ATOM   3299  CA  ARG A 341      37.177 -12.861   3.194  1.00 15.00      A    C  
ATOM   3300  CB  ARG A 341      37.825 -11.841   4.136  1.00 15.00      A    C  
ATOM   3301  CG  ARG A 341      36.854 -11.226   5.136  1.00 15.00      A    C  
ATOM   3302  CD  ARG A 341      37.566 -10.462   6.240  1.00 15.00      A    C  
ATOM   3303  NE  ARG A 341      36.849 -10.569   7.509  1.00 15.00      A    N  
ATOM   3304  HE  ARG A 341      35.967 -11.011   7.494  1.00 15.00      A    H  
ATOM   3305  CZ  ARG A 341      37.312 -10.132   8.671  1.00 15.00      A    C  
ATOM   3306  NH1 ARG A 341      38.508  -9.560   8.750  1.00 15.00      A    N  
ATOM   3307 HH11 ARG A 341      39.111  -9.459   7.886  1.00 15.00      A    H  
ATOM   3308 HH12 ARG A 341      38.868  -9.215   9.658  1.00 15.00      A    H  
ATOM   3309  NH2 ARG A 341      36.578 -10.300   9.766  1.00 15.00      A    N  
ATOM   3310 HH21 ARG A 341      35.639 -10.780   9.697  1.00 15.00      A    H  
ATOM   3311 HH22 ARG A 341      36.923  -9.967  10.687  1.00 15.00      A    H  
ATOM   3312  C   ARG A 341      36.575 -13.998   4.013  1.00 15.00      A    C  
ATOM   3313  O   ARG A 341      37.297 -14.868   4.504  1.00 15.00      A    O  
ATOM   3314  N   GLU A 342      35.256 -13.987   4.155  1.00 15.00      A    N  
ATOM   3315  HN  GLU A 342      34.738 -13.271   3.735  1.00 15.00      A    H  
ATOM   3316  CA  GLU A 342      34.566 -15.000   4.948  1.00 15.00      A    C  
ATOM   3317  CB  GLU A 342      33.777 -14.327   6.079  1.00 15.00      A    C  
ATOM   3318  CG  GLU A 342      34.652 -13.574   7.072  1.00 15.00      A    C  
ATOM   3319  CD  GLU A 342      33.913 -12.490   7.834  1.00 15.00      A    C  
ATOM   3320  OE1 GLU A 342      34.548 -11.833   8.694  1.00 15.00      A    O  
ATOM   3321  OE2 GLU A 342      32.713 -12.280   7.568  1.00 15.00      A    O  
ATOM   3322  C   GLU A 342      33.654 -15.915   4.125  1.00 15.00      A    C  
ATOM   3323  O   GLU A 342      33.378 -17.042   4.532  1.00 15.00      A    O  
ATOM   3324  N   LEU A 343      33.194 -15.448   2.966  1.00 15.00      A    N  
ATOM   3325  HN  LEU A 343      33.451 -14.553   2.671  1.00 15.00      A    H  
ATOM   3326  CA  LEU A 343      32.297 -16.253   2.136  1.00 15.00      A    C  
ATOM   3327  CB  LEU A 343      31.225 -15.385   1.485  1.00 15.00      A    C  
ATOM   3328  CG  LEU A 343      29.865 -15.361   2.181  1.00 15.00      A    C  
ATOM   3329  CD1 LEU A 343      29.075 -16.618   1.851  1.00 15.00      A    C  
ATOM   3330  CD2 LEU A 343      29.086 -14.114   1.791  1.00 15.00      A    C  
ATOM   3331  C   LEU A 343      33.013 -17.079   1.071  1.00 15.00      A    C  
ATOM   3332  O   LEU A 343      32.559 -18.170   0.727  1.00 15.00      A    O  
ATOM   3333  N   GLU A 344      34.118 -16.572   0.544  1.00 15.00      A    N  
ATOM   3334  HN  GLU A 344      34.462 -15.715   0.867  1.00 15.00      A    H  
ATOM   3335  CA  GLU A 344      34.840 -17.290  -0.499  1.00 15.00      A    C  
ATOM   3336  CB  GLU A 344      34.593 -16.659  -1.873  1.00 15.00      A    C  
ATOM   3337  CG  GLU A 344      35.181 -17.455  -3.032  1.00 15.00      A    C  
ATOM   3338  CD  GLU A 344      35.204 -16.683  -4.336  1.00 15.00      A    C  
ATOM   3339  OE1 GLU A 344      34.314 -16.907  -5.176  1.00 15.00      A    O  
ATOM   3340  OE2 GLU A 344      36.118 -15.854  -4.519  1.00 15.00      A    O  
ATOM   3341  C   GLU A 344      36.337 -17.354  -0.227  1.00 15.00      A    C  
ATOM   3342  O   GLU A 344      37.011 -16.330  -0.156  1.00 15.00      A    O  
ATOM   3343  N   PRO A 345      36.878 -18.566  -0.070  1.00 15.00      A    N  
ATOM   3344  CA  PRO A 345      38.299 -18.768   0.157  1.00 15.00      A    C  
ATOM   3345  CB  PRO A 345      38.317 -20.047   1.000  1.00 15.00      A    C  
ATOM   3346  CG  PRO A 345      37.063 -20.789   0.649  1.00 15.00      A    C  
ATOM   3347  CD  PRO A 345      36.141 -19.834  -0.070  1.00 15.00      A    C  
ATOM   3348  C   PRO A 345      39.046 -18.988  -1.163  1.00 15.00      A    C  
ATOM   3349  O   PRO A 345      40.083 -19.651  -1.202  1.00 15.00      A    O  
ATOM   3350  N   GLY A 346      38.517 -18.406  -2.240  1.00 15.00      A    N  
ATOM   3351  HN  GLY A 346      37.706 -17.863  -2.139  1.00 15.00      A    H  
ATOM   3352  CA  GLY A 346      39.114 -18.558  -3.562  1.00 15.00      A    C  
ATOM   3353  C   GLY A 346      40.468 -17.885  -3.720  1.00 15.00      A    C  
ATOM   3354  O   GLY A 346      41.260 -18.281  -4.573  1.00 15.00      A    O  
ATOM   3355  N   TRP A 347      40.743 -16.883  -2.891  1.00 15.00      A    N  
ATOM   3356  HN  TRP A 347      40.072 -16.616  -2.231  1.00 15.00      A    H  
ATOM   3357  CA  TRP A 347      42.009 -16.153  -2.952  1.00 15.00      A    C  
ATOM   3358  CB  TRP A 347      42.006 -14.990  -1.956  1.00 15.00      A    C  
ATOM   3359  CG  TRP A 347      42.647 -13.746  -2.485  1.00 15.00      A    C  
ATOM   3360  CD1 TRP A 347      43.982 -13.520  -2.661  1.00 15.00      A    C  
ATOM   3361  CD2 TRP A 347      41.978 -12.554  -2.907  1.00 15.00      A    C  
ATOM   3362  NE1 TRP A 347      44.184 -12.260  -3.168  1.00 15.00      A    N  
ATOM   3363  HE1 TRP A 347      45.056 -11.867  -3.382  1.00 15.00      A    H  
ATOM   3364  CE2 TRP A 347      42.969 -11.645  -3.328  1.00 15.00      A    C  
ATOM   3365  CE3 TRP A 347      40.638 -12.171  -2.971  1.00 15.00      A    C  
ATOM   3366  CZ2 TRP A 347      42.660 -10.375  -3.804  1.00 15.00      A    C  
ATOM   3367  CZ3 TRP A 347      40.332 -10.912  -3.443  1.00 15.00      A    C  
ATOM   3368  CH2 TRP A 347      41.337 -10.028  -3.853  1.00 15.00      A    C  
ATOM   3369  C   TRP A 347      43.219 -17.061  -2.697  1.00 15.00      A    C  
ATOM   3370  O   TRP A 347      44.338 -16.750  -3.104  1.00 15.00      A    O  
ATOM   3371  N   SER A 348      42.992 -18.185  -2.035  1.00 15.00      A    N  
ATOM   3372  HN  SER A 348      42.081 -18.396  -1.747  1.00 15.00      A    H  
ATOM   3373  CA  SER A 348      44.069 -19.116  -1.727  1.00 15.00      A    C  
ATOM   3374  CB  SER A 348      44.115 -19.358  -0.219  1.00 15.00      A    C  
ATOM   3375  OG  SER A 348      42.803 -19.410   0.316  1.00 15.00      A    O  
ATOM   3376  HG  SER A 348      42.447 -20.296   0.196  1.00 15.00      A    H  
ATOM   3377  C   SER A 348      43.892 -20.439  -2.467  1.00 15.00      A    C  
ATOM   3378  O   SER A 348      44.471 -21.454  -2.085  1.00 15.00      A    O  
ATOM   3379  N   ALA A 349      43.094 -20.423  -3.528  1.00 15.00      A    N  
ATOM   3380  HN  ALA A 349      42.665 -19.579  -3.796  1.00 15.00      A    H  
ATOM   3381  CA  ALA A 349      42.842 -21.632  -4.306  1.00 15.00      A    C  
ATOM   3382  CB  ALA A 349      41.534 -21.515  -5.074  1.00 15.00      A    C  
ATOM   3383  C   ALA A 349      43.993 -21.946  -5.256  1.00 15.00      A    C  
ATOM   3384  O   ALA A 349      44.574 -23.029  -5.210  1.00 15.00      A    O  
ATOM   3385  N   THR A 350      44.324 -20.996  -6.112  1.00 15.00      A    N  
ATOM   3386  HN  THR A 350      43.838 -20.147  -6.105  1.00 15.00      A    H  
ATOM   3387  CA  THR A 350      45.390 -21.189  -7.075  1.00 15.00      A    C  
ATOM   3388  CB  THR A 350      44.810 -21.295  -8.495  1.00 15.00      A    C  
ATOM   3389  OG1 THR A 350      43.610 -20.510  -8.575  1.00 15.00      A    O  
ATOM   3390  HG1 THR A 350      43.833 -19.574  -8.522  1.00 15.00      A    H  
ATOM   3391  CG2 THR A 350      44.480 -22.742  -8.819  1.00 15.00      A    C  
ATOM   3392  C   THR A 350      46.406 -20.055  -7.023  1.00 15.00      A    C  
ATOM   3393  O   THR A 350      46.035 -18.882  -7.007  1.00 15.00      A    O  
ATOM   3394  N   PRO A 351      47.702 -20.395  -6.976  1.00 15.00      A    N  
ATOM   3395  CA  PRO A 351      48.781 -19.411  -6.937  1.00 15.00      A    C  
ATOM   3396  CB  PRO A 351      50.012 -20.231  -6.509  1.00 15.00      A    C  
ATOM   3397  CG  PRO A 351      49.506 -21.604  -6.195  1.00 15.00      A    C  
ATOM   3398  CD  PRO A 351      48.223 -21.765  -6.953  1.00 15.00      A    C  
ATOM   3399  C   PRO A 351      49.015 -18.803  -8.315  1.00 15.00      A    C  
ATOM   3400  O   PRO A 351      48.694 -19.416  -9.335  1.00 15.00      A    O  
ATOM   3401  N   GLY A 352      49.582 -17.608  -8.346  1.00 15.00      A    N  
ATOM   3402  HN  GLY A 352      49.839 -17.172  -7.507  1.00 15.00      A    H  
ATOM   3403  CA  GLY A 352      49.837 -16.949  -9.609  1.00 15.00      A    C  
ATOM   3404  C   GLY A 352      51.083 -16.094  -9.575  1.00 15.00      A    C  
ATOM   3405  O   GLY A 352      51.727 -15.963  -8.537  1.00 15.00      A    O  
ATOM   3406  N   CYS A 353      51.413 -15.508 -10.717  1.00 15.00      A    N  
ATOM   3407  HN  CYS A 353      50.853 -15.659 -11.505  1.00 15.00      A    H  
ATOM   3408  CA  CYS A 353      52.592 -14.658 -10.841  1.00 15.00      A    C  
ATOM   3409  CB  CYS A 353      53.175 -14.797 -12.252  1.00 15.00      A    C  
ATOM   3410  SG  CYS A 353      54.831 -14.109 -12.468  1.00 15.00      A    S  
ATOM   3411  HG  CYS A 353      55.363 -13.948 -11.263  1.00 15.00      A    H  
ATOM   3412  C   CYS A 353      52.245 -13.197 -10.549  1.00 15.00      A    C  
ATOM   3413  O   CYS A 353      53.128 -12.355 -10.412  1.00 15.00      A    O  
ATOM   3414  N   GLN A 354      50.950 -12.910 -10.466  1.00 15.00      A    N  
ATOM   3415  HN  GLN A 354      50.300 -13.630 -10.583  1.00 15.00      A    H  
ATOM   3416  CA  GLN A 354      50.461 -11.562 -10.197  1.00 15.00      A    C  
ATOM   3417  CB  GLN A 354      50.443 -10.754 -11.499  1.00 15.00      A    C  
ATOM   3418  CG  GLN A 354      50.560  -9.249 -11.318  1.00 15.00      A    C  
ATOM   3419  CD  GLN A 354      51.994  -8.801 -11.129  1.00 15.00      A    C  
ATOM   3420  OE1 GLN A 354      52.475  -8.688 -10.010  1.00 15.00      A    O  
ATOM   3421  NE2 GLN A 354      52.685  -8.539 -12.229  1.00 15.00      A    N  
ATOM   3422 HE21 GLN A 354      52.242  -8.643 -13.091  1.00 15.00      A    H  
ATOM   3423 HE22 GLN A 354      53.620  -8.259 -12.128  1.00 15.00      A    H  
ATOM   3424  C   GLN A 354      49.042 -11.662  -9.654  1.00 15.00      A    C  
ATOM   3425  O   GLN A 354      48.107 -11.902 -10.418  1.00 15.00      A    O  
ATOM   3426  N   LEU A 355      48.878 -11.491  -8.347  1.00 15.00      A    N  
ATOM   3427  HN  LEU A 355      49.657 -11.295  -7.782  1.00 15.00      A    H  
ATOM   3428  CA  LEU A 355      47.558 -11.603  -7.735  1.00 15.00      A    C  
ATOM   3429  CB  LEU A 355      47.458 -12.903  -6.935  1.00 15.00      A    C  
ATOM   3430  CG  LEU A 355      46.487 -13.953  -7.472  1.00 15.00      A    C  
ATOM   3431  CD1 LEU A 355      47.153 -14.793  -8.550  1.00 15.00      A    C  
ATOM   3432  CD2 LEU A 355      45.966 -14.832  -6.345  1.00 15.00      A    C  
ATOM   3433  C   LEU A 355      47.224 -10.429  -6.822  1.00 15.00      A    C  
ATOM   3434  O   LEU A 355      46.315 -10.535  -6.000  1.00 15.00      A    O  
ATOM   3435  N   HIS A 356      47.936  -9.311  -6.969  1.00 15.00      A    N  
ATOM   3436  HN  HIS A 356      48.637  -9.276  -7.653  1.00 15.00      A    H  
ATOM   3437  CA  HIS A 356      47.690  -8.136  -6.124  1.00 15.00      A    C  
ATOM   3438  CB  HIS A 356      46.278  -7.582  -6.362  1.00 15.00      A    C  
ATOM   3439  CG  HIS A 356      46.234  -6.184  -6.893  1.00 15.00      A    C  
ATOM   3440  ND1 HIS A 356      46.378  -5.072  -6.097  1.00 15.00      A    N  
ATOM   3441  HD1 HIS A 356      46.531  -5.072  -5.113  1.00 15.00      A    H  
ATOM   3442  CD2 HIS A 356      46.033  -5.721  -8.149  1.00 15.00      A    C  
ATOM   3443  CE1 HIS A 356      46.260  -3.987  -6.835  1.00 15.00      A    C  
ATOM   3444  NE2 HIS A 356      46.050  -4.352  -8.082  1.00 15.00      A    N  
ATOM   3445  HE2 HIS A 356      45.862  -3.740  -8.825  1.00 15.00      A    H  
ATOM   3446  C   HIS A 356      47.857  -8.512  -4.651  1.00 15.00      A    C  
ATOM   3447  O   HIS A 356      47.011  -8.206  -3.810  1.00 15.00      A    O  
ATOM   3448  N   ASP A 357      48.967  -9.172  -4.356  1.00 15.00      A    N  
ATOM   3449  HN  ASP A 357      49.621  -9.351  -5.074  1.00 15.00      A    H  
ATOM   3450  CA  ASP A 357      49.281  -9.636  -3.006  1.00 15.00      A    C  
ATOM   3451  CB  ASP A 357      50.425 -10.653  -3.060  1.00 15.00      A    C  
ATOM   3452  CG  ASP A 357      51.577 -10.178  -3.923  1.00 15.00      A    C  
ATOM   3453  OD1 ASP A 357      51.362  -9.993  -5.144  1.00 15.00      A    O  
ATOM   3454  OD2 ASP A 357      52.686  -9.982  -3.386  1.00 15.00      A    O  
ATOM   3455  C   ASP A 357      49.663  -8.490  -2.082  1.00 15.00      A    C  
ATOM   3456  O   ASP A 357      49.724  -8.663  -0.865  1.00 15.00      A    O  
ATOM   3457  N   ALA A 358      49.892  -7.317  -2.666  1.00 15.00      A    N  
ATOM   3458  HN  ALA A 358      49.809  -7.253  -3.636  1.00 15.00      A    H  
ATOM   3459  CA  ALA A 358      50.275  -6.127  -1.906  1.00 15.00      A    C  
ATOM   3460  CB  ALA A 358      50.870  -5.081  -2.838  1.00 15.00      A    C  
ATOM   3461  C   ALA A 358      49.098  -5.541  -1.123  1.00 15.00      A    C  
ATOM   3462  O   ALA A 358      49.216  -4.481  -0.505  1.00 15.00      A    O  
ATOM   3463  N   GLU A 359      47.968  -6.235  -1.168  1.00 15.00      A    N  
ATOM   3464  HN  GLU A 359      47.948  -7.058  -1.697  1.00 15.00      A    H  
ATOM   3465  CA  GLU A 359      46.762  -5.815  -0.467  1.00 15.00      A    C  
ATOM   3466  CB  GLU A 359      45.532  -6.095  -1.338  1.00 15.00      A    C  
ATOM   3467  CG  GLU A 359      45.023  -4.895  -2.119  1.00 15.00      A    C  
ATOM   3468  CD  GLU A 359      46.131  -4.068  -2.726  1.00 15.00      A    C  
ATOM   3469  OE1 GLU A 359      46.300  -2.904  -2.313  1.00 15.00      A    O  
ATOM   3470  OE2 GLU A 359      46.837  -4.573  -3.627  1.00 15.00      A    O  
ATOM   3471  C   GLU A 359      46.632  -6.563   0.857  1.00 15.00      A    C  
ATOM   3472  O   GLU A 359      46.551  -5.952   1.919  1.00 15.00      A    O  
ATOM   3473  N   GLN A 360      46.576  -7.896   0.763  1.00 15.00      A    N  
ATOM   3474  HN  GLN A 360      46.622  -8.293  -0.129  1.00 15.00      A    H  
ATOM   3475  CA  GLN A 360      46.467  -8.797   1.926  1.00 15.00      A    C  
ATOM   3476  CB  GLN A 360      47.618  -8.595   2.917  1.00 15.00      A    C  
ATOM   3477  CG  GLN A 360      48.968  -9.062   2.401  1.00 15.00      A    C  
ATOM   3478  CD  GLN A 360      50.074  -8.082   2.730  1.00 15.00      A    C  
ATOM   3479  OE1 GLN A 360      50.350  -7.167   1.965  1.00 15.00      A    O  
ATOM   3480  NE2 GLN A 360      50.717  -8.267   3.873  1.00 15.00      A    N  
ATOM   3481 HE21 GLN A 360      50.451  -9.014   4.442  1.00 15.00      A    H  
ATOM   3482 HE22 GLN A 360      51.433  -7.636   4.105  1.00 15.00      A    H  
ATOM   3483  C   GLN A 360      45.108  -8.762   2.640  1.00 15.00      A    C  
ATOM   3484  O   GLN A 360      44.727  -9.737   3.286  1.00 15.00      A    O  
ATOM   3485  N   LEU A 361      44.390  -7.654   2.496  1.00 15.00      A    N  
ATOM   3486  HN  LEU A 361      44.760  -6.930   1.949  1.00 15.00      A    H  
ATOM   3487  CA  LEU A 361      43.088  -7.448   3.138  1.00 15.00      A    C  
ATOM   3488  CB  LEU A 361      42.562  -6.052   2.776  1.00 15.00      A    C  
ATOM   3489  CG  LEU A 361      41.071  -5.773   2.999  1.00 15.00      A    C  
ATOM   3490  CD1 LEU A 361      40.708  -4.409   2.431  1.00 15.00      A    C  
ATOM   3491  CD2 LEU A 361      40.719  -5.846   4.477  1.00 15.00      A    C  
ATOM   3492  C   LEU A 361      42.045  -8.524   2.806  1.00 15.00      A    C  
ATOM   3493  O   LEU A 361      41.500  -9.163   3.697  1.00 15.00      A    O  
ATOM   3494  N   TRP A 362      41.775  -8.725   1.524  1.00 15.00      A    N  
ATOM   3495  HN  TRP A 362      42.260  -8.209   0.853  1.00 15.00      A    H  
ATOM   3496  CA  TRP A 362      40.768  -9.696   1.084  1.00 15.00      A    C  
ATOM   3497  CB  TRP A 362      40.380  -9.425  -0.367  1.00 15.00      A    C  
ATOM   3498  CG  TRP A 362      39.628  -8.153  -0.594  1.00 15.00      A    C  
ATOM   3499  CD1 TRP A 362      38.285  -7.964  -0.458  1.00 15.00      A    C  
ATOM   3500  CD2 TRP A 362      40.169  -6.896  -1.020  1.00 15.00      A    C  
ATOM   3501  NE1 TRP A 362      37.954  -6.670  -0.773  1.00 15.00      A    N  
ATOM   3502  HE1 TRP A 362      37.051  -6.295  -0.753  1.00 15.00      A    H  
ATOM   3503  CE2 TRP A 362      39.093  -5.992  -1.119  1.00 15.00      A    C  
ATOM   3504  CE3 TRP A 362      41.457  -6.445  -1.325  1.00 15.00      A    C  
ATOM   3505  CZ2 TRP A 362      39.264  -4.669  -1.512  1.00 15.00      A    C  
ATOM   3506  CZ3 TRP A 362      41.625  -5.129  -1.714  1.00 15.00      A    C  
ATOM   3507  CH2 TRP A 362      40.535  -4.256  -1.804  1.00 15.00      A    C  
ATOM   3508  C   TRP A 362      41.230 -11.150   1.200  1.00 15.00      A    C  
ATOM   3509  O   TRP A 362      40.947 -11.957   0.314  1.00 15.00      A    O  
ATOM   3510  N   LEU A 363      41.923 -11.487   2.281  1.00 15.00      A    N  
ATOM   3511  HN  LEU A 363      42.095 -10.805   2.974  1.00 15.00      A    H  
ATOM   3512  CA  LEU A 363      42.409 -12.847   2.484  1.00 15.00      A    C  
ATOM   3513  CB  LEU A 363      43.417 -13.274   1.397  1.00 15.00      A    C  
ATOM   3514  CG  LEU A 363      44.675 -12.418   1.207  1.00 15.00      A    C  
ATOM   3515  CD1 LEU A 363      44.419 -11.268   0.243  1.00 15.00      A    C  
ATOM   3516  CD2 LEU A 363      45.816 -13.278   0.695  1.00 15.00      A    C  
ATOM   3517  C   LEU A 363      42.984 -13.034   3.884  1.00 15.00      A    C  
ATOM   3518  O   LEU A 363      44.118 -13.492   4.046  1.00 15.00      A    O  
ATOM   3519  N   ASP A 364      42.191 -12.687   4.894  1.00 15.00      A    N  
ATOM   3520  HN  ASP A 364      41.295 -12.313   4.701  1.00 15.00      A    H  
ATOM   3521  CA  ASP A 364      42.620 -12.809   6.288  1.00 15.00      A    C  
ATOM   3522  CB  ASP A 364      41.660 -12.135   7.293  1.00 15.00      A    C  
ATOM   3523  CG  ASP A 364      40.847 -10.979   6.737  1.00 15.00      A    C  
ATOM   3524  OD1 ASP A 364      40.683  -9.972   7.448  1.00 15.00      A    O  
ATOM   3525  OD2 ASP A 364      40.329 -11.096   5.610  1.00 15.00      A    O  
ATOM   3526  C   ASP A 364      42.847 -14.262   6.702  1.00 15.00      A    C  
ATOM   3527  O   ASP A 364      43.982 -14.655   6.963  1.00 15.00      A    O  
ATOM   3528  N   PRO A 365      41.788 -15.108   6.742  1.00 15.00      A    N  
ATOM   3529  CA  PRO A 365      41.927 -16.500   7.174  1.00 15.00      A    C  
ATOM   3530  CB  PRO A 365      40.481 -17.012   7.268  1.00 15.00      A    C  
ATOM   3531  CG  PRO A 365      39.618 -15.800   7.149  1.00 15.00      A    C  
ATOM   3532  CD  PRO A 365      40.402 -14.810   6.341  1.00 15.00      A    C  
ATOM   3533  C   PRO A 365      42.700 -17.317   6.158  1.00 15.00      A    C  
ATOM   3534  O   PRO A 365      43.399 -18.270   6.507  1.00 15.00      A    O  
ATOM   3535  N   LEU A 366      42.604 -16.892   4.907  1.00 15.00      A    N  
ATOM   3536  HN  LEU A 366      42.082 -16.081   4.722  1.00 15.00      A    H  
ATOM   3537  CA  LEU A 366      43.259 -17.572   3.803  1.00 15.00      A    C  
ATOM   3538  CB  LEU A 366      42.861 -16.938   2.467  1.00 15.00      A    C  
ATOM   3539  CG  LEU A 366      41.384 -17.055   2.071  1.00 15.00      A    C  
ATOM   3540  CD1 LEU A 366      40.755 -18.302   2.676  1.00 15.00      A    C  
ATOM   3541  CD2 LEU A 366      40.608 -15.808   2.466  1.00 15.00      A    C  
ATOM   3542  C   LEU A 366      44.772 -17.591   3.965  1.00 15.00      A    C  
ATOM   3543  O   LEU A 366      45.446 -18.475   3.447  1.00 15.00      A    O  
ATOM   3544  N   ARG A 367      45.299 -16.626   4.703  1.00 15.00      A    N  
ATOM   3545  HN  ARG A 367      44.707 -15.953   5.109  1.00 15.00      A    H  
ATOM   3546  CA  ARG A 367      46.734 -16.544   4.929  1.00 15.00      A    C  
ATOM   3547  CB  ARG A 367      47.313 -15.325   4.222  1.00 15.00      A    C  
ATOM   3548  CG  ARG A 367      48.003 -15.627   2.904  1.00 15.00      A    C  
ATOM   3549  CD  ARG A 367      48.488 -14.347   2.240  1.00 15.00      A    C  
ATOM   3550  NE  ARG A 367      49.396 -13.582   3.096  1.00 15.00      A    N  
ATOM   3551  HE  ARG A 367      50.339 -13.852   3.091  1.00 15.00      A    H  
ATOM   3552  CZ  ARG A 367      49.022 -12.564   3.878  1.00 15.00      A    C  
ATOM   3553  NH1 ARG A 367      47.749 -12.176   3.919  1.00 15.00      A    N  
ATOM   3554 HH11 ARG A 367      47.459 -11.382   4.530  1.00 15.00      A    H  
ATOM   3555 HH12 ARG A 367      47.031 -12.671   3.346  1.00 15.00      A    H  
ATOM   3556  NH2 ARG A 367      49.922 -11.948   4.635  1.00 15.00      A    N  
ATOM   3557 HH21 ARG A 367      50.917 -12.257   4.624  1.00 15.00      A    H  
ATOM   3558 HH22 ARG A 367      49.639 -11.159   5.251  1.00 15.00      A    H  
ATOM   3559  C   ARG A 367      47.049 -16.486   6.417  1.00 15.00      A    C  
ATOM   3560  O   ARG A 367      48.028 -15.865   6.833  1.00 15.00      A    O  
ATOM   3561  N   ALA A 368      46.214 -17.136   7.215  1.00 15.00      A    N  
ATOM   3562  HN  ALA A 368      45.452 -17.612   6.824  1.00 15.00      A    H  
ATOM   3563  CA  ALA A 368      46.409 -17.160   8.659  1.00 15.00      A    C  
ATOM   3564  CB  ALA A 368      45.579 -16.079   9.333  1.00 15.00      A    C  
ATOM   3565  C   ALA A 368      46.071 -18.528   9.235  1.00 15.00      A    C  
ATOM   3566  O   ALA A 368      46.783 -19.045  10.089  1.00 15.00      A    O  
ATOM   3567  N   GLN A 369      44.991 -19.124   8.740  1.00 15.00      A    N  
ATOM   3568  HN  GLN A 369      44.480 -18.680   8.030  1.00 15.00      A    H  
ATOM   3569  CA  GLN A 369      44.551 -20.431   9.219  1.00 15.00      A    C  
ATOM   3570  CB  GLN A 369      43.042 -20.590   9.029  1.00 15.00      A    C  
ATOM   3571  CG  GLN A 369      42.242 -20.491  10.318  1.00 15.00      A    C  
ATOM   3572  CD  GLN A 369      40.748 -20.418  10.072  1.00 15.00      A    C  
ATOM   3573  OE1 GLN A 369      40.071 -21.437   9.964  1.00 15.00      A    O  
ATOM   3574  NE2 GLN A 369      40.220 -19.206   9.990  1.00 15.00      A    N  
ATOM   3575 HE21 GLN A 369      40.814 -18.437  10.090  1.00 15.00      A    H  
ATOM   3576 HE22 GLN A 369      39.255 -19.133   9.835  1.00 15.00      A    H  
ATOM   3577  C   GLN A 369      45.293 -21.562   8.519  1.00 15.00      A    C  
ATOM   3578  O   GLN A 369      45.022 -22.737   8.756  1.00 15.00      A    O  
ATOM   3579  N   THR A 370      46.220 -21.195   7.650  1.00 15.00      A    N  
ATOM   3580  HN  THR A 370      46.382 -20.244   7.504  1.00 15.00      A    H  
ATOM   3581  CA  THR A 370      47.009 -22.168   6.918  1.00 15.00      A    C  
ATOM   3582  CB  THR A 370      46.824 -22.005   5.389  1.00 15.00      A    C  
ATOM   3583  OG1 THR A 370      47.323 -23.164   4.710  1.00 15.00      A    O  
ATOM   3584  HG1 THR A 370      48.189 -22.963   4.338  1.00 15.00      A    H  
ATOM   3585  CG2 THR A 370      45.356 -21.806   5.031  1.00 15.00      A    C  
ATOM   3586  C   THR A 370      48.485 -21.993   7.261  1.00 15.00      A    C  
ATOM   3587  O   THR A 370      49.137 -22.905   7.769  1.00 15.00      A    O  
ATOM   3588  N   ASP A 371      48.991 -20.796   7.010  1.00 15.00      A    N  
ATOM   3589  HN  ASP A 371      48.414 -20.107   6.630  1.00 15.00      A    H  
ATOM   3590  CA  ASP A 371      50.386 -20.478   7.264  1.00 15.00      A    C  
ATOM   3591  CB  ASP A 371      50.892 -19.513   6.198  1.00 15.00      A    C  
ATOM   3592  CG  ASP A 371      50.771 -20.077   4.803  1.00 15.00      A    C  
ATOM   3593  OD1 ASP A 371      51.737 -20.707   4.334  1.00 15.00      A    O  
ATOM   3594  OD2 ASP A 371      49.707 -19.884   4.178  1.00 15.00      A    O  
ATOM   3595  C   ASP A 371      50.572 -19.861   8.640  1.00 15.00      A    C  
ATOM   3596  O   ASP A 371      50.659 -18.637   8.773  1.00 15.00      A    O  
ATOM   3597  N   GLU A 372      50.651 -20.718   9.651  1.00 15.00      A    N  
ATOM   3598  HN  GLU A 372      50.581 -21.680   9.458  1.00 15.00      A    H  
ATOM   3599  CA  GLU A 372      50.820 -20.292  11.042  1.00 15.00      A    C  
ATOM   3600  CB  GLU A 372      51.079 -21.502  11.940  1.00 15.00      A    C  
ATOM   3601  CG  GLU A 372      49.939 -22.500  12.014  1.00 15.00      A    C  
ATOM   3602  CD  GLU A 372      50.234 -23.620  12.990  1.00 15.00      A    C  
ATOM   3603  OE1 GLU A 372      50.667 -24.701  12.540  1.00 15.00      A    O  
ATOM   3604  OE2 GLU A 372      50.049 -23.413  14.207  1.00 15.00      A    O  
ATOM   3605  C   GLU A 372      51.955 -19.283  11.227  1.00 15.00      A    C  
ATOM   3606  O   GLU A 372      51.752 -18.197  11.761  1.00 15.00      A    O  
ATOM   3607  N   THR A 373      53.153 -19.645  10.796  1.00 15.00      A    N  
ATOM   3608  HN  THR A 373      53.272 -20.528  10.384  1.00 15.00      A    H  
ATOM   3609  CA  THR A 373      54.304 -18.769  10.954  1.00 15.00      A    C  
ATOM   3610  CB  THR A 373      55.479 -19.552  11.590  1.00 15.00      A    C  
ATOM   3611  OG1 THR A 373      55.916 -20.587  10.700  1.00 15.00      A    O  
ATOM   3612  HG1 THR A 373      56.772 -20.348  10.328  1.00 15.00      A    H  
ATOM   3613  CG2 THR A 373      56.649 -18.642  11.940  1.00 15.00      A    C  
ATOM   3614  C   THR A 373      54.739 -18.143   9.625  1.00 15.00      A    C  
ATOM   3615  O   THR A 373      55.524 -17.196   9.600  1.00 15.00      A    O  
ATOM   3616  N   PHE A 374      54.200 -18.649   8.528  1.00 15.00      A    N  
ATOM   3617  HN  PHE A 374      53.534 -19.363   8.604  1.00 15.00      A    H  
ATOM   3618  CA  PHE A 374      54.564 -18.149   7.211  1.00 15.00      A    C  
ATOM   3619  CB  PHE A 374      54.167 -19.138   6.115  1.00 15.00      A    C  
ATOM   3620  CG  PHE A 374      55.263 -20.066   5.690  1.00 15.00      A    C  
ATOM   3621  CD1 PHE A 374      55.435 -21.287   6.318  1.00 15.00      A    C  
ATOM   3622  CD2 PHE A 374      56.115 -19.722   4.653  1.00 15.00      A    C  
ATOM   3623  CE1 PHE A 374      56.438 -22.150   5.921  1.00 15.00      A    C  
ATOM   3624  CE2 PHE A 374      57.121 -20.578   4.251  1.00 15.00      A    C  
ATOM   3625  CZ  PHE A 374      57.282 -21.795   4.886  1.00 15.00      A    C  
ATOM   3626  C   PHE A 374      53.971 -16.777   6.915  1.00 15.00      A    C  
ATOM   3627  O   PHE A 374      54.652 -15.759   7.020  1.00 15.00      A    O  
ATOM   3628  N   LEU A 375      52.695 -16.748   6.574  1.00 15.00      A    N  
ATOM   3629  HN  LEU A 375      52.180 -17.585   6.560  1.00 15.00      A    H  
ATOM   3630  CA  LEU A 375      52.042 -15.502   6.214  1.00 15.00      A    C  
ATOM   3631  CB  LEU A 375      51.040 -15.720   5.076  1.00 15.00      A    C  
ATOM   3632  CG  LEU A 375      51.631 -15.814   3.664  1.00 15.00      A    C  
ATOM   3633  CD1 LEU A 375      52.674 -14.733   3.431  1.00 15.00      A    C  
ATOM   3634  CD2 LEU A 375      52.198 -17.194   3.380  1.00 15.00      A    C  
ATOM   3635  C   LEU A 375      51.407 -14.771   7.392  1.00 15.00      A    C  
ATOM   3636  O   LEU A 375      51.150 -13.571   7.303  1.00 15.00      A    O  
ATOM   3637  N   GLN A 376      51.154 -15.480   8.487  1.00 15.00      A    N  
ATOM   3638  HN  GLN A 376      51.357 -16.440   8.500  1.00 15.00      A    H  
ATOM   3639  CA  GLN A 376      50.552 -14.859   9.661  1.00 15.00      A    C  
ATOM   3640  CB  GLN A 376      50.153 -15.900  10.709  1.00 15.00      A    C  
ATOM   3641  CG  GLN A 376      49.682 -15.304  12.030  1.00 15.00      A    C  
ATOM   3642  CD  GLN A 376      48.301 -14.681  11.940  1.00 15.00      A    C  
ATOM   3643  OE1 GLN A 376      47.314 -15.263  12.382  1.00 15.00      A    O  
ATOM   3644  NE2 GLN A 376      48.219 -13.496  11.354  1.00 15.00      A    N  
ATOM   3645 HE21 GLN A 376      49.044 -13.086  11.015  1.00 15.00      A    H  
ATOM   3646 HE22 GLN A 376      47.334 -13.084  11.273  1.00 15.00      A    H  
ATOM   3647  C   GLN A 376      51.481 -13.810  10.267  1.00 15.00      A    C  
ATOM   3648  O   GLN A 376      51.027 -12.754  10.723  1.00 15.00      A    O  
ATOM   3649  N   ARG A 377      52.784 -14.100  10.273  1.00 15.00      A    N  
ATOM   3650  HN  ARG A 377      53.088 -14.955   9.902  1.00 15.00      A    H  
ATOM   3651  CA  ARG A 377      53.763 -13.166  10.817  1.00 15.00      A    C  
ATOM   3652  CB  ARG A 377      55.161 -13.783  10.885  1.00 15.00      A    C  
ATOM   3653  CG  ARG A 377      55.455 -14.517  12.183  1.00 15.00      A    C  
ATOM   3654  CD  ARG A 377      56.949 -14.755  12.357  1.00 15.00      A    C  
ATOM   3655  NE  ARG A 377      57.619 -13.645  13.045  1.00 15.00      A    N  
ATOM   3656  HE  ARG A 377      57.051 -13.019  13.545  1.00 15.00      A    H  
ATOM   3657  CZ  ARG A 377      58.939 -13.440  13.021  1.00 15.00      A    C  
ATOM   3658  NH1 ARG A 377      59.727 -14.263  12.338  1.00 15.00      A    N  
ATOM   3659 HH11 ARG A 377      60.757 -14.108  12.316  1.00 15.00      A    H  
ATOM   3660 HH12 ARG A 377      59.316 -15.067  11.818  1.00 15.00      A    H  
ATOM   3661  NH2 ARG A 377      59.473 -12.430  13.704  1.00 15.00      A    N  
ATOM   3662 HH21 ARG A 377      58.865 -11.793  14.262  1.00 15.00      A    H  
ATOM   3663 HH22 ARG A 377      60.503 -12.269  13.687  1.00 15.00      A    H  
ATOM   3664  C   ARG A 377      53.784 -11.894   9.992  1.00 15.00      A    C  
ATOM   3665  O   ARG A 377      53.741 -10.789  10.540  1.00 15.00      A    O  
ATOM   3666  N   ARG A 378      53.805 -12.057   8.670  1.00 15.00      A    N  
ATOM   3667  HN  ARG A 378      53.812 -12.962   8.299  1.00 15.00      A    H  
ATOM   3668  CA  ARG A 378      53.810 -10.921   7.762  1.00 15.00      A    C  
ATOM   3669  CB  ARG A 378      54.454 -11.274   6.425  1.00 15.00      A    C  
ATOM   3670  CG  ARG A 378      55.471 -10.243   5.975  1.00 15.00      A    C  
ATOM   3671  CD  ARG A 378      55.805 -10.394   4.506  1.00 15.00      A    C  
ATOM   3672  NE  ARG A 378      56.709  -9.340   4.055  1.00 15.00      A    N  
ATOM   3673  HE  ARG A 378      57.286  -8.926   4.739  1.00 15.00      A    H  
ATOM   3674  CZ  ARG A 378      56.770  -8.893   2.805  1.00 15.00      A    C  
ATOM   3675  NH1 ARG A 378      55.969  -9.400   1.876  1.00 15.00      A    N  
ATOM   3676 HH11 ARG A 378      56.013  -9.052   0.895  1.00 15.00      A    H  
ATOM   3677 HH12 ARG A 378      55.289 -10.147   2.126  1.00 15.00      A    H  
ATOM   3678  NH2 ARG A 378      57.642  -7.944   2.487  1.00 15.00      A    N  
ATOM   3679 HH21 ARG A 378      57.697  -7.587   1.512  1.00 15.00      A    H  
ATOM   3680 HH22 ARG A 378      58.275  -7.551   3.218  1.00 15.00      A    H  
ATOM   3681  C   ARG A 378      52.392 -10.400   7.568  1.00 15.00      A    C  
ATOM   3682  O   ARG A 378      51.904 -10.227   6.446  1.00 15.00      A    O  
ATOM   3683  N   LEU A 379      51.737 -10.188   8.690  1.00 15.00      A    N  
ATOM   3684  HN  LEU A 379      52.201 -10.367   9.535  1.00 15.00      A    H  
ATOM   3685  CA  LEU A 379      50.380  -9.690   8.738  1.00 15.00      A    C  
ATOM   3686  CB  LEU A 379      49.388 -10.846   8.570  1.00 15.00      A    C  
ATOM   3687  CG  LEU A 379      47.915 -10.466   8.376  1.00 15.00      A    C  
ATOM   3688  CD1 LEU A 379      47.719  -9.720   7.065  1.00 15.00      A    C  
ATOM   3689  CD2 LEU A 379      47.037 -11.709   8.422  1.00 15.00      A    C  
ATOM   3690  C   LEU A 379      50.189  -9.031  10.092  1.00 15.00      A    C  
ATOM   3691  O   LEU A 379      49.740  -7.894  10.195  1.00 15.00      A    O  
ATOM   3692  N   ARG A 380      50.580  -9.748  11.139  1.00 15.00      A    N  
ATOM   3693  HN  ARG A 380      50.939 -10.654  10.994  1.00 15.00      A    H  
ATOM   3694  CA  ARG A 380      50.475  -9.230  12.493  1.00 15.00      A    C  
ATOM   3695  CB  ARG A 380      50.482 -10.369  13.521  1.00 15.00      A    C  
ATOM   3696  CG  ARG A 380      50.400  -9.901  14.969  1.00 15.00      A    C  
ATOM   3697  CD  ARG A 380      50.542 -11.058  15.943  1.00 15.00      A    C  
ATOM   3698  NE  ARG A 380      49.287 -11.787  16.111  1.00 15.00      A    N  
ATOM   3699  HE  ARG A 380      48.469 -11.351  15.784  1.00 15.00      A    H  
ATOM   3700  CZ  ARG A 380      49.189 -12.985  16.683  1.00 15.00      A    C  
ATOM   3701  NH1 ARG A 380      50.276 -13.598  17.145  1.00 15.00      A    N  
ATOM   3702 HH11 ARG A 380      51.208 -13.142  17.064  1.00 15.00      A    H  
ATOM   3703 HH12 ARG A 380      50.200 -14.538  17.591  1.00 15.00      A    H  
ATOM   3704  NH2 ARG A 380      48.000 -13.565  16.801  1.00 15.00      A    N  
ATOM   3705 HH21 ARG A 380      47.143 -13.083  16.450  1.00 15.00      A    H  
ATOM   3706 HH22 ARG A 380      47.913 -14.504  17.245  1.00 15.00      A    H  
ATOM   3707  C   ARG A 380      51.601  -8.236  12.778  1.00 15.00      A    C  
ATOM   3708  O   ARG A 380      51.505  -7.425  13.697  1.00 15.00      A    O  
ATOM   3709  N   GLY A 381      52.657  -8.290  11.976  1.00 15.00      A    N  
ATOM   3710  HN  GLY A 381      52.680  -8.947  11.247  1.00 15.00      A    H  
ATOM   3711  CA  GLY A 381      53.783  -7.396  12.179  1.00 15.00      A    C  
ATOM   3712  C   GLY A 381      53.831  -6.216  11.223  1.00 15.00      A    C  
ATOM   3713  O   GLY A 381      54.245  -5.126  11.613  1.00 15.00      A    O  
ATOM   3714  N   ASP A 382      53.409  -6.425   9.979  1.00 15.00      A    N  
ATOM   3715  HN  ASP A 382      53.097  -7.315   9.724  1.00 15.00      A    H  
ATOM   3716  CA  ASP A 382      53.442  -5.366   8.966  1.00 15.00      A    C  
ATOM   3717  CB  ASP A 382      53.727  -5.936   7.564  1.00 15.00      A    C  
ATOM   3718  CG  ASP A 382      54.756  -7.054   7.533  1.00 15.00      A    C  
ATOM   3719  OD1 ASP A 382      55.806  -6.893   6.872  1.00 15.00      A    O  
ATOM   3720  OD2 ASP A 382      54.498  -8.113   8.141  1.00 15.00      A    O  
ATOM   3721  C   ASP A 382      52.144  -4.570   8.910  1.00 15.00      A    C  
ATOM   3722  O   ASP A 382      52.155  -3.418   8.490  1.00 15.00      A    O  
ATOM   3723  N   TRP A 383      51.036  -5.189   9.349  1.00 15.00      A    N  
ATOM   3724  HN  TRP A 383      51.119  -6.096   9.700  1.00 15.00      A    H  
ATOM   3725  CA  TRP A 383      49.701  -4.556   9.328  1.00 15.00      A    C  
ATOM   3726  CB  TRP A 383      49.391  -3.706  10.577  1.00 15.00      A    C  
ATOM   3727  CG  TRP A 383      50.590  -3.181  11.308  1.00 15.00      A    C  
ATOM   3728  CD1 TRP A 383      51.397  -3.869  12.167  1.00 15.00      A    C  
ATOM   3729  CD2 TRP A 383      51.110  -1.854  11.245  1.00 15.00      A    C  
ATOM   3730  NE1 TRP A 383      52.398  -3.054  12.630  1.00 15.00      A    N  
ATOM   3731  HE1 TRP A 383      53.109  -3.321  13.249  1.00 15.00      A    H  
ATOM   3732  CE2 TRP A 383      52.244  -1.809  12.079  1.00 15.00      A    C  
ATOM   3733  CE3 TRP A 383      50.731  -0.701  10.554  1.00 15.00      A    C  
ATOM   3734  CZ2 TRP A 383      52.999  -0.653  12.244  1.00 15.00      A    C  
ATOM   3735  CZ3 TRP A 383      51.479   0.446  10.719  1.00 15.00      A    C  
ATOM   3736  CH2 TRP A 383      52.602   0.461  11.555  1.00 15.00      A    C  
ATOM   3737  C   TRP A 383      49.423  -3.809   8.019  1.00 15.00      A    C  
ATOM   3738  O   TRP A 383      49.625  -2.598   7.916  1.00 15.00      A    O  
ATOM   3739  N   PRO A 384      48.929  -4.535   7.008  1.00 15.00      A    N  
ATOM   3740  CA  PRO A 384      48.653  -3.987   5.681  1.00 15.00      A    C  
ATOM   3741  CB  PRO A 384      48.462  -5.235   4.803  1.00 15.00      A    C  
ATOM   3742  CG  PRO A 384      48.805  -6.398   5.679  1.00 15.00      A    C  
ATOM   3743  CD  PRO A 384      48.568  -5.948   7.084  1.00 15.00      A    C  
ATOM   3744  C   PRO A 384      47.412  -3.096   5.627  1.00 15.00      A    C  
ATOM   3745  O   PRO A 384      46.321  -3.539   5.269  1.00 15.00      A    O  
ATOM   3746  N   ALA A 385      47.590  -1.832   5.966  1.00 15.00      A    N  
ATOM   3747  HN  ALA A 385      48.487  -1.537   6.250  1.00 15.00      A    H  
ATOM   3748  CA  ALA A 385      46.496  -0.874   5.935  1.00 15.00      A    C  
ATOM   3749  CB  ALA A 385      46.401  -0.127   7.255  1.00 15.00      A    C  
ATOM   3750  C   ALA A 385      46.706   0.094   4.778  1.00 15.00      A    C  
ATOM   3751  O   ALA A 385      46.064   1.146   4.688  1.00 15.00      A    O  
ATOM   3752  N   GLU A 386      47.628  -0.272   3.899  1.00 15.00      A    N  
ATOM   3753  HN  GLU A 386      48.132  -1.099   4.066  1.00 15.00      A    H  
ATOM   3754  CA  GLU A 386      47.970   0.529   2.726  1.00 15.00      A    C  
ATOM   3755  CB  GLU A 386      49.307   0.068   2.134  1.00 15.00      A    C  
ATOM   3756  CG  GLU A 386      50.525   0.646   2.839  1.00 15.00      A    C  
ATOM   3757  CD  GLU A 386      50.314   0.765   4.333  1.00 15.00      A    C  
ATOM   3758  OE1 GLU A 386      50.200  -0.284   4.997  1.00 15.00      A    O  
ATOM   3759  OE2 GLU A 386      50.209   1.909   4.835  1.00 15.00      A    O  
ATOM   3760  C   GLU A 386      46.883   0.475   1.663  1.00 15.00      A    C  
ATOM   3761  O   GLU A 386      46.896   1.257   0.713  1.00 15.00      A    O  
ATOM   3762  N   VAL A 387      45.936  -0.439   1.835  1.00 15.00      A    N  
ATOM   3763  HN  VAL A 387      45.980  -1.029   2.616  1.00 15.00      A    H  
ATOM   3764  CA  VAL A 387      44.838  -0.590   0.890  1.00 15.00      A    C  
ATOM   3765  CB  VAL A 387      43.923  -1.776   1.263  1.00 15.00      A    C  
ATOM   3766  CG1 VAL A 387      42.915  -2.047   0.156  1.00 15.00      A    C  
ATOM   3767  CG2 VAL A 387      44.750  -3.022   1.550  1.00 15.00      A    C  
ATOM   3768  C   VAL A 387      44.018   0.695   0.841  1.00 15.00      A    C  
ATOM   3769  O   VAL A 387      43.475   1.066  -0.200  1.00 15.00      A    O  
ATOM   3770  N   GLY A 388      43.962   1.382   1.979  1.00 15.00      A    N  
ATOM   3771  HN  GLY A 388      44.429   1.036   2.767  1.00 15.00      A    H  
ATOM   3772  CA  GLY A 388      43.228   2.630   2.064  1.00 15.00      A    C  
ATOM   3773  C   GLY A 388      43.849   3.697   1.187  1.00 15.00      A    C  
ATOM   3774  O   GLY A 388      43.159   4.579   0.680  1.00 15.00      A    O  
ATOM   3775  N   ASN A 389      45.159   3.600   0.996  1.00 15.00      A    N  
ATOM   3776  HN  ASN A 389      45.650   2.865   1.418  1.00 15.00      A    H  
ATOM   3777  CA  ASN A 389      45.884   4.549   0.165  1.00 15.00      A    C  
ATOM   3778  CB  ASN A 389      47.394   4.415   0.377  1.00 15.00      A    C  
ATOM   3779  CG  ASN A 389      47.857   5.067   1.666  1.00 15.00      A    C  
ATOM   3780  OD1 ASN A 389      47.755   4.483   2.747  1.00 15.00      A    O  
ATOM   3781  ND2 ASN A 389      48.372   6.282   1.561  1.00 15.00      A    N  
ATOM   3782 HD21 ASN A 389      48.424   6.687   0.670  1.00 15.00      A    H  
ATOM   3783 HD22 ASN A 389      48.680   6.725   2.377  1.00 15.00      A    H  
ATOM   3784  C   ASN A 389      45.523   4.342  -1.298  1.00 15.00      A    C  
ATOM   3785  O   ASN A 389      45.442   5.296  -2.069  1.00 15.00      A    O  
ATOM   3786  N   ARG A 390      45.285   3.087  -1.673  1.00 15.00      A    N  
ATOM   3787  HN  ARG A 390      45.361   2.367  -1.013  1.00 15.00      A    H  
ATOM   3788  CA  ARG A 390      44.910   2.766  -3.043  1.00 15.00      A    C  
ATOM   3789  CB  ARG A 390      45.184   1.297  -3.373  1.00 15.00      A    C  
ATOM   3790  CG  ARG A 390      45.312   1.031  -4.868  1.00 15.00      A    C  
ATOM   3791  CD  ARG A 390      45.317  -0.457  -5.194  1.00 15.00      A    C  
ATOM   3792  NE  ARG A 390      46.286  -1.212  -4.400  1.00 15.00      A    N  
ATOM   3793  HE  ARG A 390      45.921  -1.858  -3.736  1.00 15.00      A    H  
ATOM   3794  CZ  ARG A 390      47.607  -1.104  -4.499  1.00 15.00      A    C  
ATOM   3795  NH1 ARG A 390      48.162  -0.256  -5.369  1.00 15.00      A    N  
ATOM   3796 HH11 ARG A 390      49.197  -0.177  -5.439  1.00 15.00      A    H  
ATOM   3797 HH12 ARG A 390      47.557   0.332  -5.978  1.00 15.00      A    H  
ATOM   3798  NH2 ARG A 390      48.368  -1.864  -3.727  1.00 15.00      A    N  
ATOM   3799 HH21 ARG A 390      49.401  -1.807  -3.777  1.00 15.00      A    H  
ATOM   3800 HH22 ARG A 390      47.911  -2.538  -3.050  1.00 15.00      A    H  
ATOM   3801  C   ARG A 390      43.438   3.091  -3.265  1.00 15.00      A    C  
ATOM   3802  O   ARG A 390      43.023   3.424  -4.373  1.00 15.00      A    O  
ATOM   3803  N   PHE A 391      42.657   2.988  -2.194  1.00 15.00      A    N  
ATOM   3804  HN  PHE A 391      43.051   2.690  -1.345  1.00 15.00      A    H  
ATOM   3805  CA  PHE A 391      41.231   3.287  -2.244  1.00 15.00      A    C  
ATOM   3806  CB  PHE A 391      40.573   2.951  -0.902  1.00 15.00      A    C  
ATOM   3807  CG  PHE A 391      39.105   3.264  -0.834  1.00 15.00      A    C  
ATOM   3808  CD1 PHE A 391      38.199   2.589  -1.636  1.00 15.00      A    C  
ATOM   3809  CD2 PHE A 391      38.630   4.232   0.037  1.00 15.00      A    C  
ATOM   3810  CE1 PHE A 391      36.849   2.874  -1.573  1.00 15.00      A    C  
ATOM   3811  CE2 PHE A 391      37.281   4.522   0.105  1.00 15.00      A    C  
ATOM   3812  CZ  PHE A 391      36.389   3.842  -0.702  1.00 15.00      A    C  
ATOM   3813  C   PHE A 391      41.019   4.759  -2.591  1.00 15.00      A    C  
ATOM   3814  O   PHE A 391      40.069   5.116  -3.290  1.00 15.00      A    O  
ATOM   3815  N   ALA A 392      41.925   5.605  -2.108  1.00 15.00      A    N  
ATOM   3816  HN  ALA A 392      42.656   5.256  -1.554  1.00 15.00      A    H  
ATOM   3817  CA  ALA A 392      41.859   7.036  -2.375  1.00 15.00      A    C  
ATOM   3818  CB  ALA A 392      42.953   7.767  -1.613  1.00 15.00      A    C  
ATOM   3819  C   ALA A 392      41.987   7.291  -3.871  1.00 15.00      A    C  
ATOM   3820  O   ALA A 392      41.329   8.175  -4.421  1.00 15.00      A    O  
ATOM   3821  N   ASN A 393      42.816   6.478  -4.524  1.00 15.00      A    N  
ATOM   3822  HN  ASN A 393      43.294   5.789  -4.018  1.00 15.00      A    H  
ATOM   3823  CA  ASN A 393      43.044   6.582  -5.962  1.00 15.00      A    C  
ATOM   3824  CB  ASN A 393      44.054   5.526  -6.425  1.00 15.00      A    C  
ATOM   3825  CG  ASN A 393      45.487   6.022  -6.423  1.00 15.00      A    C  
ATOM   3826  OD1 ASN A 393      45.834   6.957  -5.711  1.00 15.00      A    O  
ATOM   3827  ND2 ASN A 393      46.334   5.386  -7.221  1.00 15.00      A    N  
ATOM   3828 HD21 ASN A 393      45.996   4.644  -7.759  1.00 15.00      A    H  
ATOM   3829 HD22 ASN A 393      47.268   5.686  -7.231  1.00 15.00      A    H  
ATOM   3830  C   ASN A 393      41.741   6.412  -6.732  1.00 15.00      A    C  
ATOM   3831  O   ASN A 393      41.561   6.992  -7.805  1.00 15.00      A    O  
ATOM   3832  N   TRP A 394      40.835   5.614  -6.183  1.00 15.00      A    N  
ATOM   3833  HN  TRP A 394      41.036   5.178  -5.326  1.00 15.00      A    H  
ATOM   3834  CA  TRP A 394      39.549   5.377  -6.815  1.00 15.00      A    C  
ATOM   3835  CB  TRP A 394      38.883   4.126  -6.248  1.00 15.00      A    C  
ATOM   3836  CG  TRP A 394      38.871   2.996  -7.223  1.00 15.00      A    C  
ATOM   3837  CD1 TRP A 394      39.720   1.930  -7.257  1.00 15.00      A    C  
ATOM   3838  CD2 TRP A 394      37.970   2.830  -8.321  1.00 15.00      A    C  
ATOM   3839  NE1 TRP A 394      39.403   1.109  -8.309  1.00 15.00      A    N  
ATOM   3840  HE1 TRP A 394      39.870   0.277  -8.543  1.00 15.00      A    H  
ATOM   3841  CE2 TRP A 394      38.329   1.640  -8.978  1.00 15.00      A    C  
ATOM   3842  CE3 TRP A 394      36.891   3.573  -8.811  1.00 15.00      A    C  
ATOM   3843  CZ2 TRP A 394      37.648   1.176 -10.102  1.00 15.00      A    C  
ATOM   3844  CZ3 TRP A 394      36.217   3.111  -9.924  1.00 15.00      A    C  
ATOM   3845  CH2 TRP A 394      36.598   1.923 -10.558  1.00 15.00      A    C  
ATOM   3846  C   TRP A 394      38.643   6.588  -6.659  1.00 15.00      A    C  
ATOM   3847  O   TRP A 394      37.990   7.014  -7.611  1.00 15.00      A    O  
ATOM   3848  N   LEU A 395      38.629   7.157  -5.459  1.00 15.00      A    N  
ATOM   3849  HN  LEU A 395      39.177   6.771  -4.741  1.00 15.00      A    H  
ATOM   3850  CA  LEU A 395      37.817   8.335  -5.181  1.00 15.00      A    C  
ATOM   3851  CB  LEU A 395      37.817   8.648  -3.684  1.00 15.00      A    C  
ATOM   3852  CG  LEU A 395      37.130   7.615  -2.788  1.00 15.00      A    C  
ATOM   3853  CD1 LEU A 395      37.436   7.885  -1.324  1.00 15.00      A    C  
ATOM   3854  CD2 LEU A 395      35.628   7.606  -3.029  1.00 15.00      A    C  
ATOM   3855  C   LEU A 395      38.333   9.526  -5.980  1.00 15.00      A    C  
ATOM   3856  O   LEU A 395      37.588  10.454  -6.293  1.00 15.00      A    O  
ATOM   3857  N   ASN A 396      39.616   9.476  -6.322  1.00 15.00      A    N  
ATOM   3858  HN  ASN A 396      40.155   8.710  -6.025  1.00 15.00      A    H  
ATOM   3859  CA  ASN A 396      40.252  10.528  -7.106  1.00 15.00      A    C  
ATOM   3860  CB  ASN A 396      41.778  10.407  -7.041  1.00 15.00      A    C  
ATOM   3861  CG  ASN A 396      42.372  10.879  -5.726  1.00 15.00      A    C  
ATOM   3862  OD1 ASN A 396      43.396  10.369  -5.279  1.00 15.00      A    O  
ATOM   3863  ND2 ASN A 396      41.742  11.861  -5.101  1.00 15.00      A    N  
ATOM   3864 HD21 ASN A 396      40.934  12.230  -5.513  1.00 15.00      A    H  
ATOM   3865 HD22 ASN A 396      42.110  12.175  -4.250  1.00 15.00      A    H  
ATOM   3866  C   ASN A 396      39.804  10.457  -8.560  1.00 15.00      A    C  
ATOM   3867  O   ASN A 396      40.036  11.377  -9.338  1.00 15.00      A    O  
ATOM   3868  N   ARG A 397      39.166   9.351  -8.921  1.00 15.00      A    N  
ATOM   3869  HN  ARG A 397      39.010   8.648  -8.252  1.00 15.00      A    H  
ATOM   3870  CA  ARG A 397      38.681   9.155 -10.278  1.00 15.00      A    C  
ATOM   3871  CB  ARG A 397      39.077   7.772 -10.792  1.00 15.00      A    C  
ATOM   3872  CG  ARG A 397      40.526   7.678 -11.234  1.00 15.00      A    C  
ATOM   3873  CD  ARG A 397      41.112   6.308 -10.935  1.00 15.00      A    C  
ATOM   3874  NE  ARG A 397      42.458   6.161 -11.494  1.00 15.00      A    N  
ATOM   3875  HE  ARG A 397      42.529   5.732 -12.374  1.00 15.00      A    H  
ATOM   3876  CZ  ARG A 397      43.573   6.572 -10.883  1.00 15.00      A    C  
ATOM   3877  NH1 ARG A 397      43.511   7.151  -9.688  1.00 15.00      A    N  
ATOM   3878 HH11 ARG A 397      42.584   7.286  -9.215  1.00 15.00      A    H  
ATOM   3879 HH12 ARG A 397      44.380   7.475  -9.213  1.00 15.00      A    H  
ATOM   3880  NH2 ARG A 397      44.754   6.399 -11.470  1.00 15.00      A    N  
ATOM   3881 HH21 ARG A 397      44.813   5.945 -12.407  1.00 15.00      A    H  
ATOM   3882 HH22 ARG A 397      45.626   6.719 -10.999  1.00 15.00      A    H  
ATOM   3883  C   ARG A 397      37.171   9.331 -10.338  1.00 15.00      A    C  
ATOM   3884  O   ARG A 397      36.562   9.216 -11.399  1.00 15.00      A    O  
ATOM   3885  N   ALA A 398      36.573   9.612  -9.188  1.00 15.00      A    N  
ATOM   3886  HN  ALA A 398      37.116   9.692  -8.374  1.00 15.00      A    H  
ATOM   3887  CA  ALA A 398      35.134   9.815  -9.105  1.00 15.00      A    C  
ATOM   3888  CB  ALA A 398      34.596   9.276  -7.788  1.00 15.00      A    C  
ATOM   3889  C   ALA A 398      34.813  11.293  -9.250  1.00 15.00      A    C  
ATOM   3890  O   ALA A 398      33.656  11.706  -9.198  1.00 15.00      A    O  
ATOM   3891  N   VAL A 399      35.858  12.084  -9.432  1.00 15.00      A    N  
ATOM   3892  HN  VAL A 399      36.751  11.685  -9.483  1.00 15.00      A    H  
ATOM   3893  CA  VAL A 399      35.726  13.520  -9.591  1.00 15.00      A    C  
ATOM   3894  CB  VAL A 399      36.316  14.286  -8.382  1.00 15.00      A    C  
ATOM   3895  CG1 VAL A 399      35.435  14.119  -7.153  1.00 15.00      A    C  
ATOM   3896  CG2 VAL A 399      37.741  13.829  -8.090  1.00 15.00      A    C  
ATOM   3897  C   VAL A 399      36.443  13.962 -10.857  1.00 15.00      A    C  
ATOM   3898  O   VAL A 399      37.396  13.316 -11.294  1.00 15.00      A    O  
ATOM   3899  N   SER A 400      35.977  15.043 -11.451  1.00 15.00      A    N  
ATOM   3900  HN  SER A 400      35.204  15.506 -11.073  1.00 15.00      A    H  
ATOM   3901  CA  SER A 400      36.596  15.562 -12.654  1.00 15.00      A    C  
ATOM   3902  CB  SER A 400      35.554  16.258 -13.534  1.00 15.00      A    C  
ATOM   3903  OG  SER A 400      34.666  15.323 -14.120  1.00 15.00      A    O  
ATOM   3904  HG  SER A 400      34.326  15.682 -14.945  1.00 15.00      A    H  
ATOM   3905  C   SER A 400      37.695  16.543 -12.289  1.00 15.00      A    C  
ATOM   3906  O   SER A 400      37.769  17.010 -11.147  1.00 15.00      A    O  
ATOM   3907  N   SER A 401      38.549  16.848 -13.255  1.00 15.00      A    N  
ATOM   3908  HN  SER A 401      38.458  16.415 -14.129  1.00 15.00      A    H  
ATOM   3909  CA  SER A 401      39.632  17.796 -13.061  1.00 15.00      A    C  
ATOM   3910  CB  SER A 401      40.669  17.581 -14.164  1.00 15.00      A    C  
ATOM   3911  OG  SER A 401      40.128  16.768 -15.197  1.00 15.00      A    O  
ATOM   3912  HG  SER A 401      40.177  17.239 -16.032  1.00 15.00      A    H  
ATOM   3913  C   SER A 401      39.064  19.210 -13.130  1.00 15.00      A    C  
ATOM   3914  O   SER A 401      39.504  20.043 -13.925  1.00 15.00      A    O  
ATOM   3915  N   ASP A 402      38.073  19.455 -12.288  1.00 15.00      A    N  
ATOM   3916  HN  ASP A 402      37.793  18.743 -11.670  1.00 15.00      A    H  
ATOM   3917  CA  ASP A 402      37.392  20.733 -12.237  1.00 15.00      A    C  
ATOM   3918  CB  ASP A 402      36.011  20.563 -11.611  1.00 15.00      A    C  
ATOM   3919  CG  ASP A 402      35.000  21.522 -12.194  1.00 15.00      A    C  
ATOM   3920  OD1 ASP A 402      35.314  22.728 -12.292  1.00 15.00      A    O  
ATOM   3921  OD2 ASP A 402      33.898  21.067 -12.559  1.00 15.00      A    O  
ATOM   3922  C   ASP A 402      38.196  21.764 -11.463  1.00 15.00      A    C  
ATOM   3923  O   ASP A 402      38.198  21.779 -10.228  1.00 15.00      A    O  
ATOM   3924  N   SER A 403      38.880  22.625 -12.200  1.00 15.00      A    N  
ATOM   3925  HN  SER A 403      38.847  22.543 -13.176  1.00 15.00      A    H  
ATOM   3926  CA  SER A 403      39.698  23.671 -11.611  1.00 15.00      A    C  
ATOM   3927  CB  SER A 403      40.461  24.408 -12.712  1.00 15.00      A    C  
ATOM   3928  OG  SER A 403      40.949  23.488 -13.676  1.00 15.00      A    O  
ATOM   3929  HG  SER A 403      40.916  23.886 -14.549  1.00 15.00      A    H  
ATOM   3930  C   SER A 403      38.856  24.650 -10.789  1.00 15.00      A    C  
ATOM   3931  O   SER A 403      39.393  25.409  -9.983  1.00 15.00      A    O  
ATOM   3932  N   GLN A 404      37.535  24.608 -10.976  1.00 15.00      A    N  
ATOM   3933  HN  GLN A 404      37.159  23.955 -11.613  1.00 15.00      A    H  
ATOM   3934  CA  GLN A 404      36.630  25.489 -10.248  1.00 15.00      A    C  
ATOM   3935  CB  GLN A 404      35.247  25.512 -10.901  1.00 15.00      A    C  
ATOM   3936  CG  GLN A 404      34.841  26.881 -11.422  1.00 15.00      A    C  
ATOM   3937  CD  GLN A 404      34.184  26.819 -12.785  1.00 15.00      A    C  
ATOM   3938  OE1 GLN A 404      32.964  26.740 -12.897  1.00 15.00      A    O  
ATOM   3939  NE2 GLN A 404      34.996  26.857 -13.829  1.00 15.00      A    N  
ATOM   3940 HE21 GLN A 404      35.957  26.922 -13.664  1.00 15.00      A    H  
ATOM   3941 HE22 GLN A 404      34.599  26.808 -14.722  1.00 15.00      A    H  
ATOM   3942  C   GLN A 404      36.527  25.073  -8.786  1.00 15.00      A    C  
ATOM   3943  O   GLN A 404      36.122  25.860  -7.931  1.00 15.00      A    O  
ATOM   3944  N   ILE A 405      36.870  23.823  -8.508  1.00 15.00      A    N  
ATOM   3945  HN  ILE A 405      37.136  23.223  -9.241  1.00 15.00      A    H  
ATOM   3946  CA  ILE A 405      36.846  23.321  -7.144  1.00 15.00      A    C  
ATOM   3947  CB  ILE A 405      36.164  21.924  -7.013  1.00 15.00      A    C  
ATOM   3948  CG1 ILE A 405      35.318  21.584  -8.245  1.00 15.00      A    C  
ATOM   3949  CG2 ILE A 405      37.157  20.806  -6.709  1.00 15.00      A    C  
ATOM   3950  CD1 ILE A 405      33.988  22.299  -8.296  1.00 15.00      A    C  
ATOM   3951  C   ILE A 405      38.269  23.296  -6.586  1.00 15.00      A    C  
ATOM   3952  O   ILE A 405      38.497  23.615  -5.420  1.00 15.00      A    O  
ATOM   3953  N   LEU A 406      39.225  22.958  -7.456  1.00 15.00      A    N  
ATOM   3954  HN  LEU A 406      38.969  22.751  -8.380  1.00 15.00      A    H  
ATOM   3955  CA  LEU A 406      40.635  22.880  -7.079  1.00 15.00      A    C  
ATOM   3956  CB  LEU A 406      41.463  22.241  -8.199  1.00 15.00      A    C  
ATOM   3957  CG  LEU A 406      41.578  20.715  -8.170  1.00 15.00      A    C  
ATOM   3958  CD1 LEU A 406      40.657  20.078  -9.199  1.00 15.00      A    C  
ATOM   3959  CD2 LEU A 406      43.019  20.282  -8.391  1.00 15.00      A    C  
ATOM   3960  C   LEU A 406      41.209  24.245  -6.722  1.00 15.00      A    C  
ATOM   3961  O   LEU A 406      41.857  24.406  -5.688  1.00 15.00      A    O  
ATOM   3962  N   GLY A 407      40.965  25.231  -7.576  1.00 15.00      A    N  
ATOM   3963  HN  GLY A 407      40.425  25.053  -8.377  1.00 15.00      A    H  
ATOM   3964  CA  GLY A 407      41.470  26.568  -7.330  1.00 15.00      A    C  
ATOM   3965  C   GLY A 407      40.557  27.355  -6.414  1.00 15.00      A    C  
ATOM   3966  O   GLY A 407      40.249  28.516  -6.676  1.00 15.00      A    O  
ATOM   3967  N   SER A 408      40.119  26.713  -5.342  1.00 15.00      A    N  
ATOM   3968  HN  SER A 408      40.410  25.785  -5.192  1.00 15.00      A    H  
ATOM   3969  CA  SER A 408      39.233  27.327  -4.373  1.00 15.00      A    C  
ATOM   3970  CB  SER A 408      37.794  27.310  -4.909  1.00 15.00      A    C  
ATOM   3971  OG  SER A 408      37.650  28.163  -6.031  1.00 15.00      A    O  
ATOM   3972  HG  SER A 408      38.528  28.396  -6.373  1.00 15.00      A    H  
ATOM   3973  C   SER A 408      39.302  26.550  -3.059  1.00 15.00      A    C  
ATOM   3974  O   SER A 408      39.772  25.411  -3.039  1.00 15.00      A    O  
ATOM   3975  N   PRO A 409      38.842  27.147  -1.940  1.00 15.00      A    N  
ATOM   3976  CA  PRO A 409      38.843  26.482  -0.624  1.00 15.00      A    C  
ATOM   3977  CB  PRO A 409      38.258  27.542   0.319  1.00 15.00      A    C  
ATOM   3978  CG  PRO A 409      38.438  28.838  -0.397  1.00 15.00      A    C  
ATOM   3979  CD  PRO A 409      38.318  28.521  -1.859  1.00 15.00      A    C  
ATOM   3980  C   PRO A 409      37.956  25.232  -0.623  1.00 15.00      A    C  
ATOM   3981  O   PRO A 409      37.954  24.451   0.329  1.00 15.00      A    O  
ATOM   3982  N   GLU A 410      37.220  25.053  -1.712  1.00 15.00      A    N  
ATOM   3983  HN  GLU A 410      37.285  25.707  -2.432  1.00 15.00      A    H  
ATOM   3984  CA  GLU A 410      36.332  23.918  -1.880  1.00 15.00      A    C  
ATOM   3985  CB  GLU A 410      35.557  24.071  -3.191  1.00 15.00      A    C  
ATOM   3986  CG  GLU A 410      34.159  23.481  -3.164  1.00 15.00      A    C  
ATOM   3987  CD  GLU A 410      34.077  22.150  -3.876  1.00 15.00      A    C  
ATOM   3988  OE1 GLU A 410      33.244  22.023  -4.786  1.00 15.00      A    O  
ATOM   3989  OE2 GLU A 410      34.843  21.236  -3.518  1.00 15.00      A    O  
ATOM   3990  C   GLU A 410      37.133  22.616  -1.876  1.00 15.00      A    C  
ATOM   3991  O   GLU A 410      36.751  21.639  -1.223  1.00 15.00      A    O  
ATOM   3992  N   ALA A 411      38.254  22.614  -2.596  1.00 15.00      A    N  
ATOM   3993  HN  ALA A 411      38.501  23.419  -3.105  1.00 15.00      A    H  
ATOM   3994  CA  ALA A 411      39.117  21.442  -2.663  1.00 15.00      A    C  
ATOM   3995  CB  ALA A 411      40.210  21.634  -3.701  1.00 15.00      A    C  
ATOM   3996  C   ALA A 411      39.728  21.165  -1.299  1.00 15.00      A    C  
ATOM   3997  O   ALA A 411      39.921  20.013  -0.918  1.00 15.00      A    O  
ATOM   3998  N   ALA A 412      40.012  22.233  -0.558  1.00 15.00      A    N  
ATOM   3999  HN  ALA A 412      39.823  23.124  -0.918  1.00 15.00      A    H  
ATOM   4000  CA  ALA A 412      40.593  22.110   0.772  1.00 15.00      A    C  
ATOM   4001  CB  ALA A 412      40.898  23.484   1.351  1.00 15.00      A    C  
ATOM   4002  C   ALA A 412      39.645  21.340   1.681  1.00 15.00      A    C  
ATOM   4003  O   ALA A 412      40.066  20.481   2.457  1.00 15.00      A    O  
ATOM   4004  N   GLN A 413      38.356  21.641   1.564  1.00 15.00      A    N  
ATOM   4005  HN  GLN A 413      38.082  22.340   0.932  1.00 15.00      A    H  
ATOM   4006  CA  GLN A 413      37.346  20.964   2.360  1.00 15.00      A    C  
ATOM   4007  CB  GLN A 413      36.008  21.693   2.285  1.00 15.00      A    C  
ATOM   4008  CG  GLN A 413      35.081  21.374   3.446  1.00 15.00      A    C  
ATOM   4009  CD  GLN A 413      33.818  22.208   3.442  1.00 15.00      A    C  
ATOM   4010  OE1 GLN A 413      33.790  23.316   2.913  1.00 15.00      A    O  
ATOM   4011  NE2 GLN A 413      32.765  21.683   4.044  1.00 15.00      A    N  
ATOM   4012 HE21 GLN A 413      32.858  20.797   4.449  1.00 15.00      A    H  
ATOM   4013 HE22 GLN A 413      31.938  22.207   4.067  1.00 15.00      A    H  
ATOM   4014  C   GLN A 413      37.197  19.520   1.893  1.00 15.00      A    C  
ATOM   4015  O   GLN A 413      36.793  18.646   2.655  1.00 15.00      A    O  
ATOM   4016  N   TRP A 414      37.534  19.280   0.631  1.00 15.00      A    N  
ATOM   4017  HN  TRP A 414      37.846  20.023   0.070  1.00 15.00      A    H  
ATOM   4018  CA  TRP A 414      37.460  17.943   0.062  1.00 15.00      A    C  
ATOM   4019  CB  TRP A 414      37.598  18.008  -1.462  1.00 15.00      A    C  
ATOM   4020  CG  TRP A 414      37.517  16.678  -2.147  1.00 15.00      A    C  
ATOM   4021  CD1 TRP A 414      36.512  15.761  -2.045  1.00 15.00      A    C  
ATOM   4022  CD2 TRP A 414      38.481  16.120  -3.047  1.00 15.00      A    C  
ATOM   4023  NE1 TRP A 414      36.788  14.668  -2.829  1.00 15.00      A    N  
ATOM   4024  HE1 TRP A 414      36.216  13.876  -2.923  1.00 15.00      A    H  
ATOM   4025  CE2 TRP A 414      37.993  14.863  -3.453  1.00 15.00      A    C  
ATOM   4026  CE3 TRP A 414      39.709  16.562  -3.550  1.00 15.00      A    C  
ATOM   4027  CZ2 TRP A 414      38.690  14.043  -4.336  1.00 15.00      A    C  
ATOM   4028  CZ3 TRP A 414      40.398  15.747  -4.426  1.00 15.00      A    C  
ATOM   4029  CH2 TRP A 414      39.887  14.503  -4.811  1.00 15.00      A    C  
ATOM   4030  C   TRP A 414      38.552  17.077   0.668  1.00 15.00      A    C  
ATOM   4031  O   TRP A 414      38.326  15.919   1.012  1.00 15.00      A    O  
ATOM   4032  N   SER A 415      39.731  17.660   0.818  1.00 15.00      A    N  
ATOM   4033  HN  SER A 415      39.851  18.590   0.516  1.00 15.00      A    H  
ATOM   4034  CA  SER A 415      40.859  16.959   1.395  1.00 15.00      A    C  
ATOM   4035  CB  SER A 415      42.124  17.807   1.272  1.00 15.00      A    C  
ATOM   4036  OG  SER A 415      42.241  18.345  -0.035  1.00 15.00      A    O  
ATOM   4037  HG  SER A 415      42.208  17.632  -0.679  1.00 15.00      A    H  
ATOM   4038  C   SER A 415      40.592  16.605   2.856  1.00 15.00      A    C  
ATOM   4039  O   SER A 415      40.947  15.518   3.304  1.00 15.00      A    O  
ATOM   4040  N   GLN A 416      39.945  17.513   3.590  1.00 15.00      A    N  
ATOM   4041  HN  GLN A 416      39.668  18.360   3.176  1.00 15.00      A    H  
ATOM   4042  CA  GLN A 416      39.650  17.273   5.001  1.00 15.00      A    C  
ATOM   4043  CB  GLN A 416      39.280  18.561   5.760  1.00 15.00      A    C  
ATOM   4044  CG  GLN A 416      37.969  19.219   5.348  1.00 15.00      A    C  
ATOM   4045  CD  GLN A 416      36.761  18.692   6.106  1.00 15.00      A    C  
ATOM   4046  OE1 GLN A 416      36.855  18.309   7.269  1.00 15.00      A    O  
ATOM   4047  NE2 GLN A 416      35.617  18.650   5.438  1.00 15.00      A    N  
ATOM   4048 HE21 GLN A 416      35.614  18.951   4.503  1.00 15.00      A    H  
ATOM   4049 HE22 GLN A 416      34.822  18.324   5.904  1.00 15.00      A    H  
ATOM   4050  C   GLN A 416      38.614  16.168   5.198  1.00 15.00      A    C  
ATOM   4051  O   GLN A 416      38.783  15.301   6.054  1.00 15.00      A    O  
ATOM   4052  N   GLU A 417      37.550  16.179   4.398  1.00 15.00      A    N  
ATOM   4053  HN  GLU A 417      37.457  16.884   3.719  1.00 15.00      A    H  
ATOM   4054  CA  GLU A 417      36.521  15.158   4.521  1.00 15.00      A    C  
ATOM   4055  CB  GLU A 417      35.221  15.537   3.792  1.00 15.00      A    C  
ATOM   4056  CG  GLU A 417      35.360  15.821   2.307  1.00 15.00      A    C  
ATOM   4057  CD  GLU A 417      34.233  16.687   1.774  1.00 15.00      A    C  
ATOM   4058  OE1 GLU A 417      33.821  17.637   2.476  1.00 15.00      A    O  
ATOM   4059  OE2 GLU A 417      33.786  16.460   0.631  1.00 15.00      A    O  
ATOM   4060  C   GLU A 417      37.054  13.803   4.079  1.00 15.00      A    C  
ATOM   4061  O   GLU A 417      36.752  12.777   4.686  1.00 15.00      A    O  
ATOM   4062  N   LEU A 418      37.888  13.823   3.051  1.00 15.00      A    N  
ATOM   4063  HN  LEU A 418      38.101  14.682   2.627  1.00 15.00      A    H  
ATOM   4064  CA  LEU A 418      38.483  12.609   2.524  1.00 15.00      A    C  
ATOM   4065  CB  LEU A 418      39.213  12.915   1.214  1.00 15.00      A    C  
ATOM   4066  CG  LEU A 418      38.734  12.157  -0.025  1.00 15.00      A    C  
ATOM   4067  CD1 LEU A 418      39.116  10.689   0.067  1.00 15.00      A    C  
ATOM   4068  CD2 LEU A 418      37.231  12.315  -0.208  1.00 15.00      A    C  
ATOM   4069  C   LEU A 418      39.452  11.998   3.532  1.00 15.00      A    C  
ATOM   4070  O   LEU A 418      39.392  10.803   3.813  1.00 15.00      A    O  
ATOM   4071  N   SER A 419      40.329  12.831   4.088  1.00 15.00      A    N  
ATOM   4072  HN  SER A 419      40.308  13.781   3.845  1.00 15.00      A    H  
ATOM   4073  CA  SER A 419      41.321  12.366   5.054  1.00 15.00      A    C  
ATOM   4074  CB  SER A 419      42.377  13.440   5.338  1.00 15.00      A    C  
ATOM   4075  OG  SER A 419      41.778  14.694   5.610  1.00 15.00      A    O  
ATOM   4076  HG  SER A 419      41.595  15.148   4.777  1.00 15.00      A    H  
ATOM   4077  C   SER A 419      40.679  11.882   6.349  1.00 15.00      A    C  
ATOM   4078  O   SER A 419      41.060  10.841   6.881  1.00 15.00      A    O  
ATOM   4079  N   LYS A 420      39.699  12.633   6.849  1.00 15.00      A    N  
ATOM   4080  HN  LYS A 420      39.447  13.462   6.386  1.00 15.00      A    H  
ATOM   4081  CA  LYS A 420      39.012  12.267   8.085  1.00 15.00      A    C  
ATOM   4082  CB  LYS A 420      37.968  13.323   8.489  1.00 15.00      A    C  
ATOM   4083  CG  LYS A 420      36.623  13.235   7.774  1.00 15.00      A    C  
ATOM   4084  CD  LYS A 420      35.687  14.336   8.252  1.00 15.00      A    C  
ATOM   4085  CE  LYS A 420      34.238  14.061   7.877  1.00 15.00      A    C  
ATOM   4086  NZ  LYS A 420      34.034  14.036   6.408  1.00 15.00      A    N  
ATOM   4087  HZ1 LYS A 420      34.580  14.785   5.950  1.00 15.00      A    H  
ATOM   4088  HZ2 LYS A 420      33.030  14.157   6.179  1.00 15.00      A    H  
ATOM   4089  HZ3 LYS A 420      34.345  13.108   6.021  1.00 15.00      A    H  
ATOM   4090  C   LYS A 420      38.391  10.879   7.985  1.00 15.00      A    C  
ATOM   4091  O   LYS A 420      38.484  10.076   8.915  1.00 15.00      A    O  
ATOM   4092  N   GLU A 421      37.789  10.588   6.841  1.00 15.00      A    N  
ATOM   4093  HN  GLU A 421      37.775  11.257   6.121  1.00 15.00      A    H  
ATOM   4094  CA  GLU A 421      37.160   9.297   6.624  1.00 15.00      A    C  
ATOM   4095  CB  GLU A 421      36.108   9.371   5.519  1.00 15.00      A    C  
ATOM   4096  CG  GLU A 421      34.734   9.786   6.016  1.00 15.00      A    C  
ATOM   4097  CD  GLU A 421      34.007  10.676   5.038  1.00 15.00      A    C  
ATOM   4098  OE1 GLU A 421      33.568  10.187   3.989  1.00 15.00      A    O  
ATOM   4099  OE2 GLU A 421      33.868  11.872   5.328  1.00 15.00      A    O  
ATOM   4100  C   GLU A 421      38.210   8.238   6.323  1.00 15.00      A    C  
ATOM   4101  O   GLU A 421      38.056   7.075   6.691  1.00 15.00      A    O  
ATOM   4102  N   LEU A 422      39.292   8.653   5.669  1.00 15.00      A    N  
ATOM   4103  HN  LEU A 422      39.350   9.593   5.388  1.00 15.00      A    H  
ATOM   4104  CA  LEU A 422      40.383   7.744   5.341  1.00 15.00      A    C  
ATOM   4105  CB  LEU A 422      41.383   8.408   4.388  1.00 15.00      A    C  
ATOM   4106  CG  LEU A 422      41.654   7.667   3.076  1.00 15.00      A    C  
ATOM   4107  CD1 LEU A 422      40.420   7.679   2.185  1.00 15.00      A    C  
ATOM   4108  CD2 LEU A 422      42.850   8.266   2.352  1.00 15.00      A    C  
ATOM   4109  C   LEU A 422      41.091   7.302   6.616  1.00 15.00      A    C  
ATOM   4110  O   LEU A 422      41.619   6.196   6.694  1.00 15.00      A    O  
ATOM   4111  N   THR A 423      41.086   8.176   7.617  1.00 15.00      A    N  
ATOM   4112  HN  THR A 423      40.658   9.051   7.486  1.00 15.00      A    H  
ATOM   4113  CA  THR A 423      41.709   7.875   8.897  1.00 15.00      A    C  
ATOM   4114  CB  THR A 423      41.780   9.122   9.802  1.00 15.00      A    C  
ATOM   4115  OG1 THR A 423      42.413  10.191   9.085  1.00 15.00      A    O  
ATOM   4116  HG1 THR A 423      41.939  10.351   8.260  1.00 15.00      A    H  
ATOM   4117  CG2 THR A 423      42.583   8.827  11.062  1.00 15.00      A    C  
ATOM   4118  C   THR A 423      40.936   6.764   9.601  1.00 15.00      A    C  
ATOM   4119  O   THR A 423      41.518   5.772  10.037  1.00 15.00      A    O  
ATOM   4120  N   MET A 424      39.615   6.912   9.669  1.00 15.00      A    N  
ATOM   4121  HN  MET A 424      39.201   7.716   9.292  1.00 15.00      A    H  
ATOM   4122  CA  MET A 424      38.776   5.903  10.308  1.00 15.00      A    C  
ATOM   4123  CB  MET A 424      37.358   6.418  10.578  1.00 15.00      A    C  
ATOM   4124  CG  MET A 424      36.563   6.788   9.339  1.00 15.00      A    C  
ATOM   4125  SD  MET A 424      35.023   7.643   9.728  1.00 15.00      A    S  
ATOM   4126  CE  MET A 424      35.641   9.061  10.633  1.00 15.00      A    C  
ATOM   4127  C   MET A 424      38.765   4.614   9.489  1.00 15.00      A    C  
ATOM   4128  O   MET A 424      38.453   3.543   9.994  1.00 15.00      A    O  
ATOM   4129  N   PHE A 425      39.122   4.728   8.217  1.00 15.00      A    N  
ATOM   4130  HN  PHE A 425      39.341   5.614   7.861  1.00 15.00      A    H  
ATOM   4131  CA  PHE A 425      39.190   3.573   7.336  1.00 15.00      A    C  
ATOM   4132  CB  PHE A 425      39.153   4.033   5.877  1.00 15.00      A    C  
ATOM   4133  CG  PHE A 425      39.101   2.914   4.877  1.00 15.00      A    C  
ATOM   4134  CD1 PHE A 425      38.122   1.941   4.960  1.00 15.00      A    C  
ATOM   4135  CD2 PHE A 425      40.028   2.838   3.852  1.00 15.00      A    C  
ATOM   4136  CE1 PHE A 425      38.065   0.914   4.039  1.00 15.00      A    C  
ATOM   4137  CE2 PHE A 425      39.978   1.813   2.928  1.00 15.00      A    C  
ATOM   4138  CZ  PHE A 425      38.995   0.849   3.022  1.00 15.00      A    C  
ATOM   4139  C   PHE A 425      40.487   2.823   7.618  1.00 15.00      A    C  
ATOM   4140  O   PHE A 425      40.601   1.624   7.380  1.00 15.00      A    O  
ATOM   4141  N   LYS A 426      41.453   3.564   8.148  1.00 15.00      A    N  
ATOM   4142  HN  LYS A 426      41.272   4.511   8.323  1.00 15.00      A    H  
ATOM   4143  CA  LYS A 426      42.763   3.031   8.491  1.00 15.00      A    C  
ATOM   4144  CB  LYS A 426      43.778   4.179   8.626  1.00 15.00      A    C  
ATOM   4145  CG  LYS A 426      44.528   4.545   7.350  1.00 15.00      A    C  
ATOM   4146  CD  LYS A 426      45.682   3.583   7.096  1.00 15.00      A    C  
ATOM   4147  CE  LYS A 426      46.683   4.138   6.089  1.00 15.00      A    C  
ATOM   4148  NZ  LYS A 426      47.752   3.147   5.769  1.00 15.00      A    N  
ATOM   4149  HZ1 LYS A 426      48.411   3.537   5.061  1.00 15.00      A    H  
ATOM   4150  HZ2 LYS A 426      47.328   2.279   5.383  1.00 15.00      A    H  
ATOM   4151  HZ3 LYS A 426      48.288   2.903   6.625  1.00 15.00      A    H  
ATOM   4152  C   LYS A 426      42.704   2.252   9.802  1.00 15.00      A    C  
ATOM   4153  O   LYS A 426      43.289   1.179   9.917  1.00 15.00      A    O  
ATOM   4154  N   GLU A 427      41.991   2.798  10.788  1.00 15.00      A    N  
ATOM   4155  HN  GLU A 427      41.539   3.657  10.635  1.00 15.00      A    H  
ATOM   4156  CA  GLU A 427      41.869   2.154  12.095  1.00 15.00      A    C  
ATOM   4157  CB  GLU A 427      41.287   3.111  13.141  1.00 15.00      A    C  
ATOM   4158  CG  GLU A 427      39.976   3.759  12.734  1.00 15.00      A    C  
ATOM   4159  CD  GLU A 427      39.668   5.015  13.520  1.00 15.00      A    C  
ATOM   4160  OE1 GLU A 427      38.499   5.193  13.917  1.00 15.00      A    O  
ATOM   4161  OE2 GLU A 427      40.593   5.826  13.729  1.00 15.00      A    O  
ATOM   4162  C   GLU A 427      41.063   0.859  12.016  1.00 15.00      A    C  
ATOM   4163  O   GLU A 427      41.403  -0.132  12.660  1.00 15.00      A    O  
ATOM   4164  N   ILE A 428      40.009   0.860  11.201  1.00 15.00      A    N  
ATOM   4165  HN  ILE A 428      39.777   1.681  10.717  1.00 15.00      A    H  
ATOM   4166  CA  ILE A 428      39.180  -0.334  11.027  1.00 15.00      A    C  
ATOM   4167  CB  ILE A 428      37.818  -0.002  10.365  1.00 15.00      A    C  
ATOM   4168  CG1 ILE A 428      37.109   1.097  11.165  1.00 15.00      A    C  
ATOM   4169  CG2 ILE A 428      36.926  -1.237  10.290  1.00 15.00      A    C  
ATOM   4170  CD1 ILE A 428      35.794   1.553  10.565  1.00 15.00      A    C  
ATOM   4171  C   ILE A 428      39.953  -1.387  10.221  1.00 15.00      A    C  
ATOM   4172  O   ILE A 428      39.515  -2.520  10.039  1.00 15.00      A    O  
ATOM   4173  N   LEU A 429      41.125  -0.990   9.748  1.00 15.00      A    N  
ATOM   4174  HN  LEU A 429      41.417  -0.070   9.916  1.00 15.00      A    H  
ATOM   4175  CA  LEU A 429      41.998  -1.876   9.000  1.00 15.00      A    C  
ATOM   4176  CB  LEU A 429      42.333  -1.282   7.632  1.00 15.00      A    C  
ATOM   4177  CG  LEU A 429      41.274  -1.463   6.545  1.00 15.00      A    C  
ATOM   4178  CD1 LEU A 429      41.742  -0.838   5.241  1.00 15.00      A    C  
ATOM   4179  CD2 LEU A 429      40.960  -2.937   6.350  1.00 15.00      A    C  
ATOM   4180  C   LEU A 429      43.272  -2.098   9.800  1.00 15.00      A    C  
ATOM   4181  O   LEU A 429      44.338  -2.357   9.249  1.00 15.00      A    O  
ATOM   4182  N   GLU A 430      43.147  -1.962  11.110  1.00 15.00      A    N  
ATOM   4183  HN  GLU A 430      42.268  -1.725  11.482  1.00 15.00      A    H  
ATOM   4184  CA  GLU A 430      44.271  -2.143  12.011  1.00 15.00      A    C  
ATOM   4185  CB  GLU A 430      44.602  -0.820  12.703  1.00 15.00      A    C  
ATOM   4186  CG  GLU A 430      46.074  -0.625  13.027  1.00 15.00      A    C  
ATOM   4187  CD  GLU A 430      46.413  -1.028  14.447  1.00 15.00      A    C  
ATOM   4188  OE1 GLU A 430      45.642  -0.681  15.361  1.00 15.00      A    O  
ATOM   4189  OE2 GLU A 430      47.449  -1.695  14.646  1.00 15.00      A    O  
ATOM   4190  C   GLU A 430      43.943  -3.227  13.031  1.00 15.00      A    C  
ATOM   4191  O   GLU A 430      44.794  -4.046  13.391  1.00 15.00      A    O  
ATOM   4192  N   ASP A 431      42.682  -3.255  13.454  1.00 15.00      A    N  
ATOM   4193  HN  ASP A 431      42.047  -2.595  13.104  1.00 15.00      A    H  
ATOM   4194  CA  ASP A 431      42.204  -4.239  14.426  1.00 15.00      A    C  
ATOM   4195  CB  ASP A 431      40.946  -3.739  15.151  1.00 15.00      A    C  
ATOM   4196  CG  ASP A 431      39.760  -3.486  14.228  1.00 15.00      A    C  
ATOM   4197  OD1 ASP A 431      39.884  -3.716  13.004  1.00 15.00      A    O  
ATOM   4198  OD2 ASP A 431      38.707  -3.045  14.729  1.00 15.00      A    O  
ATOM   4199  C   ASP A 431      41.937  -5.584  13.759  1.00 15.00      A    C  
ATOM   4200  O   ASP A 431      41.466  -6.529  14.392  1.00 15.00      A    O  
ATOM   4201  N   GLU A 432      42.264  -5.658  12.473  1.00 15.00      A    N  
ATOM   4202  HN  GLU A 432      42.619  -4.857  12.036  1.00 15.00      A    H  
ATOM   4203  CA  GLU A 432      42.086  -6.873  11.683  1.00 15.00      A    C  
ATOM   4204  CB  GLU A 432      42.524  -6.624  10.238  1.00 15.00      A    C  
ATOM   4205  CG  GLU A 432      43.790  -5.788  10.120  1.00 15.00      A    C  
ATOM   4206  CD  GLU A 432      44.704  -6.249   9.006  1.00 15.00      A    C  
ATOM   4207  OE1 GLU A 432      44.401  -5.969   7.836  1.00 15.00      A    O  
ATOM   4208  OE2 GLU A 432      45.736  -6.885   9.308  1.00 15.00      A    O  
ATOM   4209  C   GLU A 432      42.873  -8.046  12.269  1.00 15.00      A    C  
ATOM   4210  O   GLU A 432      42.564  -9.206  12.011  1.00 15.00      A    O  
ATOM   4211  N   ARG A 433      43.881  -7.733  13.080  1.00 15.00      A    N  
ATOM   4212  HN  ARG A 433      44.059  -6.789  13.270  1.00 15.00      A    H  
ATOM   4213  CA  ARG A 433      44.710  -8.759  13.703  1.00 15.00      A    C  
ATOM   4214  CB  ARG A 433      46.114  -8.226  13.993  1.00 15.00      A    C  
ATOM   4215  CG  ARG A 433      47.109  -8.413  12.861  1.00 15.00      A    C  
ATOM   4216  CD  ARG A 433      47.095  -7.236  11.900  1.00 15.00      A    C  
ATOM   4217  NE  ARG A 433      46.923  -5.959  12.591  1.00 15.00      A    N  
ATOM   4218  HE  ARG A 433      46.028  -5.547  12.549  1.00 15.00      A    H  
ATOM   4219  CZ  ARG A 433      47.887  -5.306  13.242  1.00 15.00      A    C  
ATOM   4220  NH1 ARG A 433      49.126  -5.790  13.303  1.00 15.00      A    N  
ATOM   4221 HH11 ARG A 433      49.362  -6.688  12.840  1.00 15.00      A    H  
ATOM   4222 HH12 ARG A 433      49.869  -5.263  13.814  1.00 15.00      A    H  
ATOM   4223  NH2 ARG A 433      47.596  -4.169  13.843  1.00 15.00      A    N  
ATOM   4224 HH21 ARG A 433      48.327  -3.627  14.355  1.00 15.00      A    H  
ATOM   4225 HH22 ARG A 433      46.621  -3.792  13.807  1.00 15.00      A    H  
ATOM   4226  C   ARG A 433      44.087  -9.266  14.997  1.00 15.00      A    C  
ATOM   4227  O   ARG A 433      44.717 -10.022  15.743  1.00 15.00      A    O  
ATOM   4228  N   ASP A 434      42.867  -8.833  15.264  1.00 15.00      A    N  
ATOM   4229  HN  ASP A 434      42.422  -8.227  14.627  1.00 15.00      A    H  
ATOM   4230  CA  ASP A 434      42.150  -9.237  16.469  1.00 15.00      A    C  
ATOM   4231  CB  ASP A 434      42.109  -8.095  17.484  1.00 15.00      A    C  
ATOM   4232  CG  ASP A 434      41.256  -8.430  18.696  1.00 15.00      A    C  
ATOM   4233  OD1 ASP A 434      41.813  -8.926  19.694  1.00 15.00      A    O  
ATOM   4234  OD2 ASP A 434      40.031  -8.200  18.647  1.00 15.00      A    O  
ATOM   4235  C   ASP A 434      40.732  -9.666  16.120  1.00 15.00      A    C  
ATOM   4236  O   ASP A 434      40.448 -10.012  14.966  1.00 15.00      A    O  
ATOM   4237  N   MET B   1     -16.508  -9.803 -19.996  1.00 15.00      B    N  
ATOM   4238  HN  MET B   1     -15.809 -10.274 -19.493  1.00 15.00      B    H  
ATOM   4239  CA  MET B   1     -17.899 -10.177 -19.777  1.00 15.00      B    C  
ATOM   4240  CB  MET B   1     -18.345 -11.203 -20.818  1.00 15.00      B    C  
ATOM   4241  CG  MET B   1     -18.290 -10.699 -22.247  1.00 15.00      B    C  
ATOM   4242  SD  MET B   1     -18.783 -11.963 -23.431  1.00 15.00      B    S  
ATOM   4243  CE  MET B   1     -18.590 -11.083 -24.978  1.00 15.00      B    C  
ATOM   4244  C   MET B   1     -18.087 -10.749 -18.378  1.00 15.00      B    C  
ATOM   4245  O   MET B   1     -17.295 -11.572 -17.920  1.00 15.00      B    O  
ATOM   4246  N   THR B   2     -19.130 -10.301 -17.703  1.00 15.00      B    N  
ATOM   4247  HN  THR B   2     -19.721  -9.639 -18.119  1.00 15.00      B    H  
ATOM   4248  CA  THR B   2     -19.427 -10.762 -16.360  1.00 15.00      B    C  
ATOM   4249  CB  THR B   2     -20.163  -9.668 -15.567  1.00 15.00      B    C  
ATOM   4250  OG1 THR B   2     -19.644  -8.387 -15.949  1.00 15.00      B    O  
ATOM   4251  HG1 THR B   2     -20.343  -7.732 -15.909  1.00 15.00      B    H  
ATOM   4252  CG2 THR B   2     -19.955  -9.861 -14.071  1.00 15.00      B    C  
ATOM   4253  C   THR B   2     -20.286 -12.021 -16.411  1.00 15.00      B    C  
ATOM   4254  O   THR B   2     -21.446 -11.973 -16.818  1.00 15.00      B    O  
ATOM   4255  N   THR B   3     -19.708 -13.143 -16.015  1.00 15.00      B    N  
ATOM   4256  HN  THR B   3     -18.778 -13.118 -15.688  1.00 15.00      B    H  
ATOM   4257  CA  THR B   3     -20.424 -14.404 -16.020  1.00 15.00      B    C  
ATOM   4258  CB  THR B   3     -19.458 -15.577 -16.268  1.00 15.00      B    C  
ATOM   4259  OG1 THR B   3     -18.433 -15.151 -17.178  1.00 15.00      B    O  
ATOM   4260  HG1 THR B   3     -18.616 -14.251 -17.465  1.00 15.00      B    H  
ATOM   4261  CG2 THR B   3     -20.202 -16.762 -16.873  1.00 15.00      B    C  
ATOM   4262  C   THR B   3     -21.150 -14.599 -14.691  1.00 15.00      B    C  
ATOM   4263  O   THR B   3     -20.579 -14.367 -13.625  1.00 15.00      B    O  
ATOM   4264  N   PHE B   4     -22.413 -14.995 -14.759  1.00 15.00      B    N  
ATOM   4265  HN  PHE B   4     -22.822 -15.150 -15.635  1.00 15.00      B    H  
ATOM   4266  CA  PHE B   4     -23.206 -15.211 -13.559  1.00 15.00      B    C  
ATOM   4267  CB  PHE B   4     -24.626 -14.667 -13.740  1.00 15.00      B    C  
ATOM   4268  CG  PHE B   4     -24.699 -13.165 -13.787  1.00 15.00      B    C  
ATOM   4269  CD1 PHE B   4     -24.956 -12.436 -12.637  1.00 15.00      B    C  
ATOM   4270  CD2 PHE B   4     -24.507 -12.484 -14.978  1.00 15.00      B    C  
ATOM   4271  CE1 PHE B   4     -25.019 -11.056 -12.675  1.00 15.00      B    C  
ATOM   4272  CE2 PHE B   4     -24.569 -11.105 -15.023  1.00 15.00      B    C  
ATOM   4273  CZ  PHE B   4     -24.826 -10.390 -13.870  1.00 15.00      B    C  
ATOM   4274  C   PHE B   4     -23.240 -16.687 -13.183  1.00 15.00      B    C  
ATOM   4275  O   PHE B   4     -23.345 -17.557 -14.047  1.00 15.00      B    O  
ATOM   4276  N   THR B   5     -23.134 -16.958 -11.895  1.00 15.00      B    N  
ATOM   4277  HN  THR B   5     -23.040 -16.217 -11.256  1.00 15.00      B    H  
ATOM   4278  CA  THR B   5     -23.149 -18.321 -11.394  1.00 15.00      B    C  
ATOM   4279  CB  THR B   5     -21.778 -18.706 -10.802  1.00 15.00      B    C  
ATOM   4280  OG1 THR B   5     -20.904 -17.566 -10.827  1.00 15.00      B    O  
ATOM   4281  HG1 THR B   5     -20.036 -17.836 -11.134  1.00 15.00      B    H  
ATOM   4282  CG2 THR B   5     -21.156 -19.834 -11.607  1.00 15.00      B    C  
ATOM   4283  C   THR B   5     -24.222 -18.479 -10.322  1.00 15.00      B    C  
ATOM   4284  O   THR B   5     -24.505 -17.541  -9.580  1.00 15.00      B    O  
ATOM   4285  N   SER B   6     -24.821 -19.658 -10.250  1.00 15.00      B    N  
ATOM   4286  HN  SER B   6     -24.566 -20.367 -10.874  1.00 15.00      B    H  
ATOM   4287  CA  SER B   6     -25.857 -19.919  -9.266  1.00 15.00      B    C  
ATOM   4288  CB  SER B   6     -27.240 -19.684  -9.870  1.00 15.00      B    C  
ATOM   4289  OG  SER B   6     -27.224 -19.880 -11.276  1.00 15.00      B    O  
ATOM   4290  HG  SER B   6     -27.612 -19.102 -11.706  1.00 15.00      B    H  
ATOM   4291  C   SER B   6     -25.751 -21.330  -8.706  1.00 15.00      B    C  
ATOM   4292  O   SER B   6     -25.796 -22.310  -9.453  1.00 15.00      B    O  
ATOM   4293  N   ILE B   7     -25.599 -21.426  -7.395  1.00 15.00      B    N  
ATOM   4294  HN  ILE B   7     -25.556 -20.602  -6.858  1.00 15.00      B    H  
ATOM   4295  CA  ILE B   7     -25.496 -22.715  -6.728  1.00 15.00      B    C  
ATOM   4296  CB  ILE B   7     -24.122 -22.912  -6.051  1.00 15.00      B    C  
ATOM   4297  CG1 ILE B   7     -23.763 -21.702  -5.183  1.00 15.00      B    C  
ATOM   4298  CG2 ILE B   7     -23.045 -23.165  -7.098  1.00 15.00      B    C  
ATOM   4299  CD1 ILE B   7     -22.534 -21.906  -4.320  1.00 15.00      B    C  
ATOM   4300  C   ILE B   7     -26.607 -22.875  -5.697  1.00 15.00      B    C  
ATOM   4301  O   ILE B   7     -27.166 -21.889  -5.218  1.00 15.00      B    O  
ATOM   4302  N   VAL B   8     -26.928 -24.118  -5.368  1.00 15.00      B    N  
ATOM   4303  HN  VAL B   8     -26.439 -24.861  -5.778  1.00 15.00      B    H  
ATOM   4304  CA  VAL B   8     -27.976 -24.409  -4.399  1.00 15.00      B    C  
ATOM   4305  CB  VAL B   8     -28.873 -25.574  -4.875  1.00 15.00      B    C  
ATOM   4306  CG1 VAL B   8     -30.054 -25.770  -3.935  1.00 15.00      B    C  
ATOM   4307  CG2 VAL B   8     -29.353 -25.342  -6.300  1.00 15.00      B    C  
ATOM   4308  C   VAL B   8     -27.361 -24.776  -3.055  1.00 15.00      B    C  
ATOM   4309  O   VAL B   8     -26.456 -25.606  -2.989  1.00 15.00      B    O  
ATOM   4310  N   THR B   9     -27.840 -24.145  -1.993  1.00 15.00      B    N  
ATOM   4311  HN  THR B   9     -28.554 -23.477  -2.110  1.00 15.00      B    H  
ATOM   4312  CA  THR B   9     -27.339 -24.417  -0.657  1.00 15.00      B    C  
ATOM   4313  CB  THR B   9     -26.192 -23.460  -0.255  1.00 15.00      B    C  
ATOM   4314  OG1 THR B   9     -25.818 -23.691   1.112  1.00 15.00      B    O  
ATOM   4315  HG1 THR B   9     -25.329 -22.928   1.444  1.00 15.00      B    H  
ATOM   4316  CG2 THR B   9     -26.599 -22.001  -0.432  1.00 15.00      B    C  
ATOM   4317  C   THR B   9     -28.465 -24.352   0.370  1.00 15.00      B    C  
ATOM   4318  O   THR B   9     -29.310 -23.457   0.328  1.00 15.00      B    O  
ATOM   4319  N   THR B  10     -28.482 -25.316   1.276  1.00 15.00      B    N  
ATOM   4320  HN  THR B  10     -27.800 -26.018   1.243  1.00 15.00      B    H  
ATOM   4321  CA  THR B  10     -29.495 -25.373   2.315  1.00 15.00      B    C  
ATOM   4322  CB  THR B  10     -29.712 -26.827   2.760  1.00 15.00      B    C  
ATOM   4323  OG1 THR B  10     -28.487 -27.557   2.571  1.00 15.00      B    O  
ATOM   4324  HG1 THR B  10     -28.119 -27.789   3.428  1.00 15.00      B    H  
ATOM   4325  CG2 THR B  10     -30.817 -27.476   1.939  1.00 15.00      B    C  
ATOM   4326  C   THR B  10     -29.071 -24.539   3.518  1.00 15.00      B    C  
ATOM   4327  O   THR B  10     -29.869 -24.261   4.412  1.00 15.00      B    O  
ATOM   4328  N   ASN B  11     -27.805 -24.140   3.529  1.00 15.00      B    N  
ATOM   4329  HN  ASN B  11     -27.223 -24.376   2.776  1.00 15.00      B    H  
ATOM   4330  CA  ASN B  11     -27.266 -23.342   4.620  1.00 15.00      B    C  
ATOM   4331  CB  ASN B  11     -26.302 -24.169   5.475  1.00 15.00      B    C  
ATOM   4332  CG  ASN B  11     -26.120 -23.601   6.871  1.00 15.00      B    C  
ATOM   4333  OD1 ASN B  11     -26.769 -24.036   7.818  1.00 15.00      B    O  
ATOM   4334  ND2 ASN B  11     -25.235 -22.625   7.011  1.00 15.00      B    N  
ATOM   4335 HD21 ASN B  11     -24.748 -22.321   6.216  1.00 15.00      B    H  
ATOM   4336 HD22 ASN B  11     -25.109 -22.243   7.903  1.00 15.00      B    H  
ATOM   4337  C   ASN B  11     -26.550 -22.116   4.069  1.00 15.00      B    C  
ATOM   4338  O   ASN B  11     -25.352 -22.163   3.786  1.00 15.00      B    O  
ATOM   4339  N   PRO B  12     -27.282 -21.015   3.882  1.00 15.00      B    N  
ATOM   4340  CA  PRO B  12     -26.722 -19.772   3.360  1.00 15.00      B    C  
ATOM   4341  CB  PRO B  12     -27.953 -19.096   2.757  1.00 15.00      B    C  
ATOM   4342  CG  PRO B  12     -29.084 -19.531   3.627  1.00 15.00      B    C  
ATOM   4343  CD  PRO B  12     -28.727 -20.896   4.158  1.00 15.00      B    C  
ATOM   4344  C   PRO B  12     -26.131 -18.898   4.466  1.00 15.00      B    C  
ATOM   4345  O   PRO B  12     -26.662 -18.840   5.578  1.00 15.00      B    O  
ATOM   4346  N   ASP B  13     -25.034 -18.216   4.164  1.00 15.00      B    N  
ATOM   4347  HN  ASP B  13     -24.647 -18.290   3.260  1.00 15.00      B    H  
ATOM   4348  CA  ASP B  13     -24.396 -17.344   5.142  1.00 15.00      B    C  
ATOM   4349  CB  ASP B  13     -22.893 -17.614   5.251  1.00 15.00      B    C  
ATOM   4350  CG  ASP B  13     -22.288 -17.001   6.504  1.00 15.00      B    C  
ATOM   4351  OD1 ASP B  13     -22.828 -15.990   7.002  1.00 15.00      B    O  
ATOM   4352  OD2 ASP B  13     -21.278 -17.531   7.006  1.00 15.00      B    O  
ATOM   4353  C   ASP B  13     -24.653 -15.884   4.798  1.00 15.00      B    C  
ATOM   4354  O   ASP B  13     -24.120 -15.355   3.824  1.00 15.00      B    O  
ATOM   4355  N   PHE B  14     -25.467 -15.234   5.615  1.00 15.00      B    N  
ATOM   4356  HN  PHE B  14     -25.838 -15.705   6.388  1.00 15.00      B    H  
ATOM   4357  CA  PHE B  14     -25.818 -13.836   5.401  1.00 15.00      B    C  
ATOM   4358  CB  PHE B  14     -27.176 -13.521   6.033  1.00 15.00      B    C  
ATOM   4359  CG  PHE B  14     -28.292 -14.385   5.516  1.00 15.00      B    C  
ATOM   4360  CD1 PHE B  14     -28.837 -14.159   4.262  1.00 15.00      B    C  
ATOM   4361  CD2 PHE B  14     -28.794 -15.425   6.281  1.00 15.00      B    C  
ATOM   4362  CE1 PHE B  14     -29.860 -14.954   3.781  1.00 15.00      B    C  
ATOM   4363  CE2 PHE B  14     -29.817 -16.224   5.807  1.00 15.00      B    C  
ATOM   4364  CZ  PHE B  14     -30.351 -15.988   4.555  1.00 15.00      B    C  
ATOM   4365  C   PHE B  14     -24.740 -12.893   5.932  1.00 15.00      B    C  
ATOM   4366  O   PHE B  14     -24.942 -11.682   6.007  1.00 15.00      B    O  
ATOM   4367  N   GLY B  15     -23.599 -13.458   6.307  1.00 15.00      B    N  
ATOM   4368  HN  GLY B  15     -23.501 -14.438   6.246  1.00 15.00      B    H  
ATOM   4369  CA  GLY B  15     -22.500 -12.660   6.805  1.00 15.00      B    C  
ATOM   4370  C   GLY B  15     -21.527 -12.317   5.697  1.00 15.00      B    C  
ATOM   4371  O   GLY B  15     -20.464 -11.741   5.939  1.00 15.00      B    O  
ATOM   4372  N   GLY B  16     -21.896 -12.684   4.477  1.00 15.00      B    N  
ATOM   4373  HN  GLY B  16     -22.756 -13.141   4.355  1.00 15.00      B    H  
ATOM   4374  CA  GLY B  16     -21.065 -12.413   3.328  1.00 15.00      B    C  
ATOM   4375  C   GLY B  16     -21.817 -11.628   2.275  1.00 15.00      B    C  
ATOM   4376  O   GLY B  16     -23.046 -11.572   2.296  1.00 15.00      B    O  
ATOM   4377  N   PHE B  17     -21.083 -11.028   1.350  1.00 15.00      B    N  
ATOM   4378  HN  PHE B  17     -20.111 -11.123   1.378  1.00 15.00      B    H  
ATOM   4379  CA  PHE B  17     -21.688 -10.235   0.288  1.00 15.00      B    C  
ATOM   4380  CB  PHE B  17     -20.695  -9.191  -0.236  1.00 15.00      B    C  
ATOM   4381  CG  PHE B  17     -20.224  -8.199   0.794  1.00 15.00      B    C  
ATOM   4382  CD1 PHE B  17     -20.751  -6.920   0.834  1.00 15.00      B    C  
ATOM   4383  CD2 PHE B  17     -19.246  -8.544   1.716  1.00 15.00      B    C  
ATOM   4384  CE1 PHE B  17     -20.315  -6.003   1.771  1.00 15.00      B    C  
ATOM   4385  CE2 PHE B  17     -18.806  -7.633   2.656  1.00 15.00      B    C  
ATOM   4386  CZ  PHE B  17     -19.341  -6.360   2.683  1.00 15.00      B    C  
ATOM   4387  C   PHE B  17     -22.165 -11.128  -0.855  1.00 15.00      B    C  
ATOM   4388  O   PHE B  17     -21.651 -11.055  -1.972  1.00 15.00      B    O  
ATOM   4389  N   GLU B  18     -23.139 -11.978  -0.564  1.00 15.00      B    N  
ATOM   4390  HN  GLU B  18     -23.505 -11.992   0.348  1.00 15.00      B    H  
ATOM   4391  CA  GLU B  18     -23.686 -12.885  -1.560  1.00 15.00      B    C  
ATOM   4392  CB  GLU B  18     -23.332 -14.332  -1.227  1.00 15.00      B    C  
ATOM   4393  CG  GLU B  18     -21.836 -14.578  -1.160  1.00 15.00      B    C  
ATOM   4394  CD  GLU B  18     -21.474 -16.014  -0.862  1.00 15.00      B    C  
ATOM   4395  OE1 GLU B  18     -22.318 -16.748  -0.316  1.00 15.00      B    O  
ATOM   4396  OE2 GLU B  18     -20.328 -16.403  -1.172  1.00 15.00      B    O  
ATOM   4397  C   GLU B  18     -25.192 -12.708  -1.672  1.00 15.00      B    C  
ATOM   4398  O   GLU B  18     -25.862 -12.370  -0.696  1.00 15.00      B    O  
ATOM   4399  N   PHE B  19     -25.719 -12.927  -2.865  1.00 15.00      B    N  
ATOM   4400  HN  PHE B  19     -25.141 -13.227  -3.599  1.00 15.00      B    H  
ATOM   4401  CA  PHE B  19     -27.143 -12.774  -3.099  1.00 15.00      B    C  
ATOM   4402  CB  PHE B  19     -27.396 -12.109  -4.452  1.00 15.00      B    C  
ATOM   4403  CG  PHE B  19     -28.736 -11.437  -4.561  1.00 15.00      B    C  
ATOM   4404  CD1 PHE B  19     -29.827 -12.114  -5.081  1.00 15.00      B    C  
ATOM   4405  CD2 PHE B  19     -28.902 -10.126  -4.146  1.00 15.00      B    C  
ATOM   4406  CE1 PHE B  19     -31.059 -11.496  -5.185  1.00 15.00      B    C  
ATOM   4407  CE2 PHE B  19     -30.131  -9.502  -4.247  1.00 15.00      B    C  
ATOM   4408  CZ  PHE B  19     -31.211 -10.188  -4.767  1.00 15.00      B    C  
ATOM   4409  C   PHE B  19     -27.842 -14.120  -3.033  1.00 15.00      B    C  
ATOM   4410  O   PHE B  19     -27.698 -14.951  -3.930  1.00 15.00      B    O  
ATOM   4411  N   TYR B  20     -28.588 -14.332  -1.964  1.00 15.00      B    N  
ATOM   4412  HN  TYR B  20     -28.655 -13.633  -1.281  1.00 15.00      B    H  
ATOM   4413  CA  TYR B  20     -29.310 -15.575  -1.776  1.00 15.00      B    C  
ATOM   4414  CB  TYR B  20     -29.194 -16.049  -0.330  1.00 15.00      B    C  
ATOM   4415  CG  TYR B  20     -27.818 -16.515   0.077  1.00 15.00      B    C  
ATOM   4416  CD1 TYR B  20     -27.255 -17.658  -0.476  1.00 15.00      B    C  
ATOM   4417  CD2 TYR B  20     -27.091 -15.823   1.035  1.00 15.00      B    C  
ATOM   4418  CE1 TYR B  20     -26.006 -18.099  -0.082  1.00 15.00      B    C  
ATOM   4419  CE2 TYR B  20     -25.842 -16.253   1.428  1.00 15.00      B    C  
ATOM   4420  CZ  TYR B  20     -25.304 -17.391   0.870  1.00 15.00      B    C  
ATOM   4421  OH  TYR B  20     -24.070 -17.834   1.281  1.00 15.00      B    O  
ATOM   4422  HH  TYR B  20     -23.387 -17.520   0.653  1.00 15.00      B    H  
ATOM   4423  C   TYR B  20     -30.778 -15.411  -2.131  1.00 15.00      B    C  
ATOM   4424  O   TYR B  20     -31.451 -14.512  -1.629  1.00 15.00      B    O  
ATOM   4425  N   VAL B  21     -31.262 -16.272  -3.006  1.00 15.00      B    N  
ATOM   4426  HN  VAL B  21     -30.659 -16.943  -3.400  1.00 15.00      B    H  
ATOM   4427  CA  VAL B  21     -32.657 -16.248  -3.410  1.00 15.00      B    C  
ATOM   4428  CB  VAL B  21     -32.818 -16.429  -4.934  1.00 15.00      B    C  
ATOM   4429  CG1 VAL B  21     -34.256 -16.163  -5.355  1.00 15.00      B    C  
ATOM   4430  CG2 VAL B  21     -31.862 -15.517  -5.688  1.00 15.00      B    C  
ATOM   4431  C   VAL B  21     -33.405 -17.361  -2.687  1.00 15.00      B    C  
ATOM   4432  O   VAL B  21     -33.005 -18.525  -2.748  1.00 15.00      B    O  
ATOM   4433  N   GLU B  22     -34.465 -16.995  -1.984  1.00 15.00      B    N  
ATOM   4434  HN  GLU B  22     -34.716 -16.050  -1.959  1.00 15.00      B    H  
ATOM   4435  CA  GLU B  22     -35.266 -17.959  -1.243  1.00 15.00      B    C  
ATOM   4436  CB  GLU B  22     -36.178 -17.229  -0.254  1.00 15.00      B    C  
ATOM   4437  CG  GLU B  22     -36.749 -18.106   0.849  1.00 15.00      B    C  
ATOM   4438  CD  GLU B  22     -37.496 -17.306   1.897  1.00 15.00      B    C  
ATOM   4439  OE1 GLU B  22     -38.434 -16.570   1.524  1.00 15.00      B    O  
ATOM   4440  OE2 GLU B  22     -37.141 -17.414   3.089  1.00 15.00      B    O  
ATOM   4441  C   GLU B  22     -36.091 -18.829  -2.192  1.00 15.00      B    C  
ATOM   4442  O   GLU B  22     -36.344 -18.449  -3.339  1.00 15.00      B    O  
ATOM   4443  N   ALA B  23     -36.492 -19.998  -1.710  1.00 15.00      B    N  
ATOM   4444  HN  ALA B  23     -36.245 -20.243  -0.796  1.00 15.00      B    H  
ATOM   4445  CA  ALA B  23     -37.288 -20.929  -2.498  1.00 15.00      B    C  
ATOM   4446  CB  ALA B  23     -37.468 -22.231  -1.735  1.00 15.00      B    C  
ATOM   4447  C   ALA B  23     -38.649 -20.329  -2.841  1.00 15.00      B    C  
ATOM   4448  O   ALA B  23     -39.466 -20.077  -1.957  1.00 15.00      B    O  
ATOM   4449  N   GLY B  24     -38.883 -20.098  -4.125  1.00 15.00      B    N  
ATOM   4450  HN  GLY B  24     -38.194 -20.320  -4.790  1.00 15.00      B    H  
ATOM   4451  CA  GLY B  24     -40.146 -19.531  -4.555  1.00 15.00      B    C  
ATOM   4452  C   GLY B  24     -40.095 -18.021  -4.668  1.00 15.00      B    C  
ATOM   4453  O   GLY B  24     -41.105 -17.377  -4.953  1.00 15.00      B    O  
ATOM   4454  N   GLN B  25     -38.922 -17.451  -4.432  1.00 15.00      B    N  
ATOM   4455  HN  GLN B  25     -38.153 -18.015  -4.194  1.00 15.00      B    H  
ATOM   4456  CA  GLN B  25     -38.746 -16.011  -4.520  1.00 15.00      B    C  
ATOM   4457  CB  GLN B  25     -37.698 -15.525  -3.519  1.00 15.00      B    C  
ATOM   4458  CG  GLN B  25     -38.275 -14.828  -2.298  1.00 15.00      B    C  
ATOM   4459  CD  GLN B  25     -39.233 -13.711  -2.665  1.00 15.00      B    C  
ATOM   4460  OE1 GLN B  25     -38.821 -12.589  -2.944  1.00 15.00      B    O  
ATOM   4461  NE2 GLN B  25     -40.523 -14.011  -2.661  1.00 15.00      B    N  
ATOM   4462 HE21 GLN B  25     -40.785 -14.926  -2.425  1.00 15.00      B    H  
ATOM   4463 HE22 GLN B  25     -41.161 -13.305  -2.889  1.00 15.00      B    H  
ATOM   4464  C   GLN B  25     -38.355 -15.600  -5.932  1.00 15.00      B    C  
ATOM   4465  O   GLN B  25     -37.874 -16.417  -6.717  1.00 15.00      B    O  
ATOM   4466  N   GLN B  26     -38.560 -14.331  -6.246  1.00 15.00      B    N  
ATOM   4467  HN  GLN B  26     -38.930 -13.724  -5.572  1.00 15.00      B    H  
ATOM   4468  CA  GLN B  26     -38.230 -13.811  -7.561  1.00 15.00      B    C  
ATOM   4469  CB  GLN B  26     -39.307 -12.838  -8.048  1.00 15.00      B    C  
ATOM   4470  CG  GLN B  26     -40.563 -13.513  -8.572  1.00 15.00      B    C  
ATOM   4471  CD  GLN B  26     -40.904 -13.093  -9.989  1.00 15.00      B    C  
ATOM   4472  OE1 GLN B  26     -41.688 -12.167 -10.211  1.00 15.00      B    O  
ATOM   4473  NE2 GLN B  26     -40.307 -13.762 -10.961  1.00 15.00      B    N  
ATOM   4474 HE21 GLN B  26     -39.682 -14.482 -10.712  1.00 15.00      B    H  
ATOM   4475 HE22 GLN B  26     -40.507 -13.516 -11.884  1.00 15.00      B    H  
ATOM   4476  C   GLN B  26     -36.875 -13.122  -7.540  1.00 15.00      B    C  
ATOM   4477  O   GLN B  26     -36.546 -12.406  -6.595  1.00 15.00      B    O  
ATOM   4478  N   PHE B  27     -36.089 -13.356  -8.575  1.00 15.00      B    N  
ATOM   4479  HN  PHE B  27     -36.404 -13.953  -9.289  1.00 15.00      B    H  
ATOM   4480  CA  PHE B  27     -34.778 -12.742  -8.687  1.00 15.00      B    C  
ATOM   4481  CB  PHE B  27     -33.805 -13.680  -9.412  1.00 15.00      B    C  
ATOM   4482  CG  PHE B  27     -32.459 -13.071  -9.696  1.00 15.00      B    C  
ATOM   4483  CD1 PHE B  27     -32.112 -12.699 -10.984  1.00 15.00      B    C  
ATOM   4484  CD2 PHE B  27     -31.543 -12.871  -8.676  1.00 15.00      B    C  
ATOM   4485  CE1 PHE B  27     -30.879 -12.137 -11.251  1.00 15.00      B    C  
ATOM   4486  CE2 PHE B  27     -30.307 -12.310  -8.936  1.00 15.00      B    C  
ATOM   4487  CZ  PHE B  27     -29.975 -11.943 -10.226  1.00 15.00      B    C  
ATOM   4488  C   PHE B  27     -34.902 -11.420  -9.432  1.00 15.00      B    C  
ATOM   4489  O   PHE B  27     -35.386 -11.388 -10.564  1.00 15.00      B    O  
ATOM   4490  N   ASP B  28     -34.483 -10.339  -8.789  1.00 15.00      B    N  
ATOM   4491  HN  ASP B  28     -34.112 -10.431  -7.888  1.00 15.00      B    H  
ATOM   4492  CA  ASP B  28     -34.560  -9.016  -9.395  1.00 15.00      B    C  
ATOM   4493  CB  ASP B  28     -35.096  -7.980  -8.403  1.00 15.00      B    C  
ATOM   4494  CG  ASP B  28     -35.378  -6.640  -9.058  1.00 15.00      B    C  
ATOM   4495  OD1 ASP B  28     -34.445  -5.823  -9.188  1.00 15.00      B    O  
ATOM   4496  OD2 ASP B  28     -36.532  -6.395  -9.456  1.00 15.00      B    O  
ATOM   4497  C   ASP B  28     -33.212  -8.573  -9.949  1.00 15.00      B    C  
ATOM   4498  O   ASP B  28     -32.168  -8.767  -9.320  1.00 15.00      B    O  
ATOM   4499  N   ASP B  29     -33.257  -7.982 -11.131  1.00 15.00      B    N  
ATOM   4500  HN  ASP B  29     -34.132  -7.868 -11.567  1.00 15.00      B    H  
ATOM   4501  CA  ASP B  29     -32.072  -7.495 -11.825  1.00 15.00      B    C  
ATOM   4502  CB  ASP B  29     -32.451  -7.145 -13.269  1.00 15.00      B    C  
ATOM   4503  CG  ASP B  29     -33.765  -6.384 -13.343  1.00 15.00      B    C  
ATOM   4504  OD1 ASP B  29     -33.740  -5.137 -13.276  1.00 15.00      B    O  
ATOM   4505  OD2 ASP B  29     -34.825  -7.032 -13.412  1.00 15.00      B    O  
ATOM   4506  C   ASP B  29     -31.475  -6.260 -11.146  1.00 15.00      B    C  
ATOM   4507  O   ASP B  29     -30.309  -6.259 -10.747  1.00 15.00      B    O  
ATOM   4508  N   SER B  30     -32.285  -5.219 -11.011  1.00 15.00      B    N  
ATOM   4509  HN  SER B  30     -33.209  -5.298 -11.330  1.00 15.00      B    H  
ATOM   4510  CA  SER B  30     -31.852  -3.965 -10.412  1.00 15.00      B    C  
ATOM   4511  CB  SER B  30     -32.960  -2.919 -10.506  1.00 15.00      B    C  
ATOM   4512  OG  SER B  30     -33.702  -3.063 -11.711  1.00 15.00      B    O  
ATOM   4513  HG  SER B  30     -33.305  -3.761 -12.265  1.00 15.00      B    H  
ATOM   4514  C   SER B  30     -31.403  -4.143  -8.965  1.00 15.00      B    C  
ATOM   4515  O   SER B  30     -30.422  -3.538  -8.542  1.00 15.00      B    O  
ATOM   4516  N   ALA B  31     -32.112  -4.981  -8.215  1.00 15.00      B    N  
ATOM   4517  HN  ALA B  31     -32.903  -5.430  -8.608  1.00 15.00      B    H  
ATOM   4518  CA  ALA B  31     -31.766  -5.239  -6.819  1.00 15.00      B    C  
ATOM   4519  CB  ALA B  31     -32.757  -6.205  -6.188  1.00 15.00      B    C  
ATOM   4520  C   ALA B  31     -30.344  -5.783  -6.712  1.00 15.00      B    C  
ATOM   4521  O   ALA B  31     -29.664  -5.591  -5.705  1.00 15.00      B    O  
ATOM   4522  N   TYR B  32     -29.904  -6.457  -7.764  1.00 15.00      B    N  
ATOM   4523  HN  TYR B  32     -30.501  -6.580  -8.535  1.00 15.00      B    H  
ATOM   4524  CA  TYR B  32     -28.566  -7.017  -7.812  1.00 15.00      B    C  
ATOM   4525  CB  TYR B  32     -28.551  -8.231  -8.744  1.00 15.00      B    C  
ATOM   4526  CG  TYR B  32     -27.350  -9.130  -8.576  1.00 15.00      B    C  
ATOM   4527  CD1 TYR B  32     -26.205  -8.950  -9.340  1.00 15.00      B    C  
ATOM   4528  CD2 TYR B  32     -27.365 -10.163  -7.652  1.00 15.00      B    C  
ATOM   4529  CE1 TYR B  32     -25.108  -9.775  -9.186  1.00 15.00      B    C  
ATOM   4530  CE2 TYR B  32     -26.274 -10.992  -7.491  1.00 15.00      B    C  
ATOM   4531  CZ  TYR B  32     -25.150 -10.795  -8.259  1.00 15.00      B    C  
ATOM   4532  OH  TYR B  32     -24.059 -11.619  -8.096  1.00 15.00      B    O  
ATOM   4533  HH  TYR B  32     -24.356 -12.467  -7.718  1.00 15.00      B    H  
ATOM   4534  C   TYR B  32     -27.587  -5.959  -8.317  1.00 15.00      B    C  
ATOM   4535  O   TYR B  32     -26.448  -5.871  -7.856  1.00 15.00      B    O  
ATOM   4536  N   GLU B  33     -28.054  -5.150  -9.259  1.00 15.00      B    N  
ATOM   4537  HN  GLU B  33     -28.977  -5.270  -9.573  1.00 15.00      B    H  
ATOM   4538  CA  GLU B  33     -27.242  -4.093  -9.847  1.00 15.00      B    C  
ATOM   4539  CB  GLU B  33     -27.948  -3.496 -11.065  1.00 15.00      B    C  
ATOM   4540  CG  GLU B  33     -27.193  -2.359 -11.731  1.00 15.00      B    C  
ATOM   4541  CD  GLU B  33     -27.825  -1.934 -13.036  1.00 15.00      B    C  
ATOM   4542  OE1 GLU B  33     -29.033  -1.626 -13.050  1.00 15.00      B    O  
ATOM   4543  OE2 GLU B  33     -27.122  -1.911 -14.065  1.00 15.00      B    O  
ATOM   4544  C   GLU B  33     -26.916  -3.001  -8.831  1.00 15.00      B    C  
ATOM   4545  O   GLU B  33     -25.774  -2.573  -8.720  1.00 15.00      B    O  
ATOM   4546  N   GLU B  34     -27.917  -2.566  -8.082  1.00 15.00      B    N  
ATOM   4547  HN  GLU B  34     -28.816  -2.947  -8.211  1.00 15.00      B    H  
ATOM   4548  CA  GLU B  34     -27.725  -1.523  -7.080  1.00 15.00      B    C  
ATOM   4549  CB  GLU B  34     -29.076  -1.051  -6.541  1.00 15.00      B    C  
ATOM   4550  CG  GLU B  34     -30.008  -0.487  -7.597  1.00 15.00      B    C  
ATOM   4551  CD  GLU B  34     -30.679   0.787  -7.140  1.00 15.00      B    C  
ATOM   4552  OE1 GLU B  34     -29.977   1.813  -7.023  1.00 15.00      B    O  
ATOM   4553  OE2 GLU B  34     -31.905   0.769  -6.901  1.00 15.00      B    O  
ATOM   4554  C   GLU B  34     -26.865  -2.017  -5.922  1.00 15.00      B    C  
ATOM   4555  O   GLU B  34     -26.246  -1.225  -5.210  1.00 15.00      B    O  
ATOM   4556  N   ALA B  35     -26.819  -3.329  -5.751  1.00 15.00      B    N  
ATOM   4557  HN  ALA B  35     -27.311  -3.907  -6.370  1.00 15.00      B    H  
ATOM   4558  CA  ALA B  35     -26.066  -3.932  -4.663  1.00 15.00      B    C  
ATOM   4559  CB  ALA B  35     -26.787  -5.173  -4.162  1.00 15.00      B    C  
ATOM   4560  C   ALA B  35     -24.626  -4.277  -5.037  1.00 15.00      B    C  
ATOM   4561  O   ALA B  35     -23.723  -4.145  -4.213  1.00 15.00      B    O  
ATOM   4562  N   TYR B  36     -24.402  -4.717  -6.270  1.00 15.00      B    N  
ATOM   4563  HN  TYR B  36     -25.147  -4.786  -6.906  1.00 15.00      B    H  
ATOM   4564  CA  TYR B  36     -23.058  -5.116  -6.681  1.00 15.00      B    C  
ATOM   4565  CB  TYR B  36     -23.012  -6.620  -6.958  1.00 15.00      B    C  
ATOM   4566  CG  TYR B  36     -23.486  -7.451  -5.786  1.00 15.00      B    C  
ATOM   4567  CD1 TYR B  36     -22.662  -7.672  -4.690  1.00 15.00      B    C  
ATOM   4568  CD2 TYR B  36     -24.763  -7.994  -5.765  1.00 15.00      B    C  
ATOM   4569  CE1 TYR B  36     -23.098  -8.409  -3.607  1.00 15.00      B    C  
ATOM   4570  CE2 TYR B  36     -25.206  -8.737  -4.688  1.00 15.00      B    C  
ATOM   4571  CZ  TYR B  36     -24.370  -8.940  -3.611  1.00 15.00      B    C  
ATOM   4572  OH  TYR B  36     -24.811  -9.666  -2.531  1.00 15.00      B    O  
ATOM   4573  HH  TYR B  36     -25.169 -10.505  -2.831  1.00 15.00      B    H  
ATOM   4574  C   TYR B  36     -22.502  -4.320  -7.860  1.00 15.00      B    C  
ATOM   4575  O   TYR B  36     -21.409  -4.615  -8.344  1.00 15.00      B    O  
ATOM   4576  N   GLY B  37     -23.252  -3.329  -8.323  1.00 15.00      B    N  
ATOM   4577  HN  GLY B  37     -24.125  -3.153  -7.909  1.00 15.00      B    H  
ATOM   4578  CA  GLY B  37     -22.804  -2.496  -9.432  1.00 15.00      B    C  
ATOM   4579  C   GLY B  37     -22.608  -3.263 -10.727  1.00 15.00      B    C  
ATOM   4580  O   GLY B  37     -21.710  -2.949 -11.507  1.00 15.00      B    O  
ATOM   4581  N   VAL B  38     -23.445  -4.266 -10.961  1.00 15.00      B    N  
ATOM   4582  HN  VAL B  38     -24.154  -4.457 -10.314  1.00 15.00      B    H  
ATOM   4583  CA  VAL B  38     -23.347  -5.075 -12.170  1.00 15.00      B    C  
ATOM   4584  CB  VAL B  38     -22.655  -6.434 -11.901  1.00 15.00      B    C  
ATOM   4585  CG1 VAL B  38     -22.712  -7.329 -13.132  1.00 15.00      B    C  
ATOM   4586  CG2 VAL B  38     -21.211  -6.225 -11.470  1.00 15.00      B    C  
ATOM   4587  C   VAL B  38     -24.727  -5.317 -12.771  1.00 15.00      B    C  
ATOM   4588  O   VAL B  38     -25.617  -5.849 -12.106  1.00 15.00      B    O  
ATOM   4589  N   SER B  39     -24.897  -4.910 -14.021  1.00 15.00      B    N  
ATOM   4590  HN  SER B  39     -24.154  -4.472 -14.485  1.00 15.00      B    H  
ATOM   4591  CA  SER B  39     -26.156  -5.082 -14.725  1.00 15.00      B    C  
ATOM   4592  CB  SER B  39     -26.125  -4.281 -16.026  1.00 15.00      B    C  
ATOM   4593  OG  SER B  39     -25.549  -3.003 -15.813  1.00 15.00      B    O  
ATOM   4594  HG  SER B  39     -25.992  -2.573 -15.056  1.00 15.00      B    H  
ATOM   4595  C   SER B  39     -26.418  -6.556 -15.029  1.00 15.00      B    C  
ATOM   4596  O   SER B  39     -25.536  -7.267 -15.513  1.00 15.00      B    O  
ATOM   4597  N   VAL B  40     -27.630  -7.008 -14.738  1.00 15.00      B    N  
ATOM   4598  HN  VAL B  40     -28.287  -6.396 -14.347  1.00 15.00      B    H  
ATOM   4599  CA  VAL B  40     -28.009  -8.392 -14.982  1.00 15.00      B    C  
ATOM   4600  CB  VAL B  40     -28.699  -9.012 -13.747  1.00 15.00      B    C  
ATOM   4601  CG1 VAL B  40     -28.816 -10.521 -13.897  1.00 15.00      B    C  
ATOM   4602  CG2 VAL B  40     -27.953  -8.654 -12.471  1.00 15.00      B    C  
ATOM   4603  C   VAL B  40     -28.958  -8.479 -16.174  1.00 15.00      B    C  
ATOM   4604  O   VAL B  40     -30.056  -7.926 -16.139  1.00 15.00      B    O  
ATOM   4605  N   PRO B  41     -28.537  -9.153 -17.256  1.00 15.00      B    N  
ATOM   4606  CA  PRO B  41     -29.367  -9.315 -18.454  1.00 15.00      B    C  
ATOM   4607  CB  PRO B  41     -28.443 -10.027 -19.449  1.00 15.00      B    C  
ATOM   4608  CG  PRO B  41     -27.388 -10.666 -18.612  1.00 15.00      B    C  
ATOM   4609  CD  PRO B  41     -27.220  -9.794 -17.400  1.00 15.00      B    C  
ATOM   4610  C   PRO B  41     -30.608 -10.162 -18.171  1.00 15.00      B    C  
ATOM   4611  O   PRO B  41     -30.556 -11.102 -17.373  1.00 15.00      B    O  
ATOM   4612  N   THR B  42     -31.708  -9.826 -18.841  1.00 15.00      B    N  
ATOM   4613  HN  THR B  42     -31.670  -9.072 -19.469  1.00 15.00      B    H  
ATOM   4614  CA  THR B  42     -32.984 -10.518 -18.674  1.00 15.00      B    C  
ATOM   4615  CB  THR B  42     -33.991 -10.042 -19.733  1.00 15.00      B    C  
ATOM   4616  OG1 THR B  42     -33.572  -8.755 -20.218  1.00 15.00      B    O  
ATOM   4617  HG1 THR B  42     -34.221  -8.090 -19.959  1.00 15.00      B    H  
ATOM   4618  CG2 THR B  42     -35.381  -9.920 -19.127  1.00 15.00      B    C  
ATOM   4619  C   THR B  42     -32.848 -12.039 -18.743  1.00 15.00      B    C  
ATOM   4620  O   THR B  42     -33.380 -12.746 -17.889  1.00 15.00      B    O  
ATOM   4621  N   ALA B  43     -32.109 -12.529 -19.739  1.00 15.00      B    N  
ATOM   4622  HN  ALA B  43     -31.706 -11.909 -20.377  1.00 15.00      B    H  
ATOM   4623  CA  ALA B  43     -31.902 -13.968 -19.918  1.00 15.00      B    C  
ATOM   4624  CB  ALA B  43     -30.931 -14.226 -21.059  1.00 15.00      B    C  
ATOM   4625  C   ALA B  43     -31.407 -14.627 -18.631  1.00 15.00      B    C  
ATOM   4626  O   ALA B  43     -31.861 -15.708 -18.257  1.00 15.00      B    O  
ATOM   4627  N   VAL B  44     -30.480 -13.962 -17.953  1.00 15.00      B    N  
ATOM   4628  HN  VAL B  44     -30.163 -13.103 -18.295  1.00 15.00      B    H  
ATOM   4629  CA  VAL B  44     -29.937 -14.474 -16.704  1.00 15.00      B    C  
ATOM   4630  CB  VAL B  44     -28.665 -13.701 -16.285  1.00 15.00      B    C  
ATOM   4631  CG1 VAL B  44     -28.226 -14.085 -14.881  1.00 15.00      B    C  
ATOM   4632  CG2 VAL B  44     -27.542 -13.958 -17.279  1.00 15.00      B    C  
ATOM   4633  C   VAL B  44     -30.995 -14.385 -15.606  1.00 15.00      B    C  
ATOM   4634  O   VAL B  44     -31.143 -15.298 -14.795  1.00 15.00      B    O  
ATOM   4635  N   VAL B  45     -31.744 -13.287 -15.607  1.00 15.00      B    N  
ATOM   4636  HN  VAL B  45     -31.586 -12.603 -16.294  1.00 15.00      B    H  
ATOM   4637  CA  VAL B  45     -32.802 -13.072 -14.625  1.00 15.00      B    C  
ATOM   4638  CB  VAL B  45     -33.513 -11.717 -14.851  1.00 15.00      B    C  
ATOM   4639  CG1 VAL B  45     -34.616 -11.497 -13.827  1.00 15.00      B    C  
ATOM   4640  CG2 VAL B  45     -32.513 -10.573 -14.808  1.00 15.00      B    C  
ATOM   4641  C   VAL B  45     -33.825 -14.204 -14.704  1.00 15.00      B    C  
ATOM   4642  O   VAL B  45     -34.221 -14.771 -13.683  1.00 15.00      B    O  
ATOM   4643  N   GLU B  46     -34.232 -14.536 -15.923  1.00 15.00      B    N  
ATOM   4644  HN  GLU B  46     -33.880 -14.036 -16.697  1.00 15.00      B    H  
ATOM   4645  CA  GLU B  46     -35.195 -15.605 -16.154  1.00 15.00      B    C  
ATOM   4646  CB  GLU B  46     -35.585 -15.650 -17.630  1.00 15.00      B    C  
ATOM   4647  CG  GLU B  46     -36.264 -14.383 -18.121  1.00 15.00      B    C  
ATOM   4648  CD  GLU B  46     -36.258 -14.270 -19.631  1.00 15.00      B    C  
ATOM   4649  OE1 GLU B  46     -37.146 -14.865 -20.274  1.00 15.00      B    O  
ATOM   4650  OE2 GLU B  46     -35.364 -13.583 -20.171  1.00 15.00      B    O  
ATOM   4651  C   GLU B  46     -34.627 -16.952 -15.719  1.00 15.00      B    C  
ATOM   4652  O   GLU B  46     -35.304 -17.732 -15.046  1.00 15.00      B    O  
ATOM   4653  N   GLU B  47     -33.379 -17.212 -16.095  1.00 15.00      B    N  
ATOM   4654  HN  GLU B  47     -32.896 -16.549 -16.638  1.00 15.00      B    H  
ATOM   4655  CA  GLU B  47     -32.712 -18.459 -15.744  1.00 15.00      B    C  
ATOM   4656  CB  GLU B  47     -31.305 -18.489 -16.342  1.00 15.00      B    C  
ATOM   4657  CG  GLU B  47     -30.629 -19.846 -16.278  1.00 15.00      B    C  
ATOM   4658  CD  GLU B  47     -29.240 -19.762 -15.690  1.00 15.00      B    C  
ATOM   4659  OE1 GLU B  47     -29.124 -19.681 -14.451  1.00 15.00      B    O  
ATOM   4660  OE2 GLU B  47     -28.262 -19.793 -16.456  1.00 15.00      B    O  
ATOM   4661  C   GLU B  47     -32.653 -18.636 -14.224  1.00 15.00      B    C  
ATOM   4662  O   GLU B  47     -33.030 -19.685 -13.694  1.00 15.00      B    O  
ATOM   4663  N   MET B  48     -32.209 -17.591 -13.528  1.00 15.00      B    N  
ATOM   4664  HN  MET B  48     -31.932 -16.781 -14.011  1.00 15.00      B    H  
ATOM   4665  CA  MET B  48     -32.106 -17.624 -12.070  1.00 15.00      B    C  
ATOM   4666  CB  MET B  48     -31.449 -16.349 -11.535  1.00 15.00      B    C  
ATOM   4667  CG  MET B  48     -30.058 -16.075 -12.082  1.00 15.00      B    C  
ATOM   4668  SD  MET B  48     -28.875 -17.375 -11.685  1.00 15.00      B    S  
ATOM   4669  CE  MET B  48     -27.553 -16.979 -12.828  1.00 15.00      B    C  
ATOM   4670  C   MET B  48     -33.478 -17.805 -11.430  1.00 15.00      B    C  
ATOM   4671  O   MET B  48     -33.619 -18.507 -10.429  1.00 15.00      B    O  
ATOM   4672  N   ASN B  49     -34.487 -17.175 -12.022  1.00 15.00      B    N  
ATOM   4673  HN  ASN B  49     -34.309 -16.638 -12.824  1.00 15.00      B    H  
ATOM   4674  CA  ASN B  49     -35.852 -17.264 -11.513  1.00 15.00      B    C  
ATOM   4675  CB  ASN B  49     -36.777 -16.284 -12.238  1.00 15.00      B    C  
ATOM   4676  CG  ASN B  49     -36.917 -14.960 -11.511  1.00 15.00      B    C  
ATOM   4677  OD1 ASN B  49     -37.730 -14.820 -10.603  1.00 15.00      B    O  
ATOM   4678  ND2 ASN B  49     -36.126 -13.975 -11.906  1.00 15.00      B    N  
ATOM   4679 HD21 ASN B  49     -35.495 -14.152 -12.641  1.00 15.00      B    H  
ATOM   4680 HD22 ASN B  49     -36.202 -13.105 -11.452  1.00 15.00      B    H  
ATOM   4681  C   ASN B  49     -36.385 -18.684 -11.643  1.00 15.00      B    C  
ATOM   4682  O   ASN B  49     -37.089 -19.174 -10.763  1.00 15.00      B    O  
ATOM   4683  N   ALA B  50     -36.042 -19.341 -12.746  1.00 15.00      B    N  
ATOM   4684  HN  ALA B  50     -35.489 -18.889 -13.421  1.00 15.00      B    H  
ATOM   4685  CA  ALA B  50     -36.474 -20.710 -12.979  1.00 15.00      B    C  
ATOM   4686  CB  ALA B  50     -36.110 -21.155 -14.387  1.00 15.00      B    C  
ATOM   4687  C   ALA B  50     -35.847 -21.632 -11.939  1.00 15.00      B    C  
ATOM   4688  O   ALA B  50     -36.503 -22.532 -11.416  1.00 15.00      B    O  
ATOM   4689  N   LYS B  51     -34.575 -21.385 -11.636  1.00 15.00      B    N  
ATOM   4690  HN  LYS B  51     -34.110 -20.653 -12.098  1.00 15.00      B    H  
ATOM   4691  CA  LYS B  51     -33.851 -22.173 -10.647  1.00 15.00      B    C  
ATOM   4692  CB  LYS B  51     -32.372 -21.778 -10.630  1.00 15.00      B    C  
ATOM   4693  CG  LYS B  51     -31.557 -22.333 -11.785  1.00 15.00      B    C  
ATOM   4694  CD  LYS B  51     -30.181 -21.692 -11.843  1.00 15.00      B    C  
ATOM   4695  CE  LYS B  51     -29.265 -22.422 -12.813  1.00 15.00      B    C  
ATOM   4696  NZ  LYS B  51     -28.071 -21.607 -13.164  1.00 15.00      B    N  
ATOM   4697  HZ1 LYS B  51     -27.361 -22.191 -13.642  1.00 15.00      B    H  
ATOM   4698  HZ2 LYS B  51     -27.650 -21.190 -12.306  1.00 15.00      B    H  
ATOM   4699  HZ3 LYS B  51     -28.351 -20.826 -13.808  1.00 15.00      B    H  
ATOM   4700  C   LYS B  51     -34.453 -21.968  -9.262  1.00 15.00      B    C  
ATOM   4701  O   LYS B  51     -34.588 -22.910  -8.485  1.00 15.00      B    O  
ATOM   4702  N   ALA B  52     -34.831 -20.728  -8.970  1.00 15.00      B    N  
ATOM   4703  HN  ALA B  52     -34.706 -20.022  -9.643  1.00 15.00      B    H  
ATOM   4704  CA  ALA B  52     -35.420 -20.380  -7.681  1.00 15.00      B    C  
ATOM   4705  CB  ALA B  52     -35.521 -18.870  -7.537  1.00 15.00      B    C  
ATOM   4706  C   ALA B  52     -36.789 -21.026  -7.500  1.00 15.00      B    C  
ATOM   4707  O   ALA B  52     -37.279 -21.164  -6.377  1.00 15.00      B    O  
ATOM   4708  N   ALA B  53     -37.404 -21.422  -8.606  1.00 15.00      B    N  
ATOM   4709  HN  ALA B  53     -36.968 -21.281  -9.474  1.00 15.00      B    H  
ATOM   4710  CA  ALA B  53     -38.713 -22.055  -8.563  1.00 15.00      B    C  
ATOM   4711  CB  ALA B  53     -39.519 -21.701  -9.803  1.00 15.00      B    C  
ATOM   4712  C   ALA B  53     -38.580 -23.567  -8.427  1.00 15.00      B    C  
ATOM   4713  O   ALA B  53     -39.572 -24.275  -8.271  1.00 15.00      B    O  
ATOM   4714  N   GLN B  54     -37.348 -24.056  -8.490  1.00 15.00      B    N  
ATOM   4715  HN  GLN B  54     -36.591 -23.441  -8.615  1.00 15.00      B    H  
ATOM   4716  CA  GLN B  54     -37.088 -25.485  -8.371  1.00 15.00      B    C  
ATOM   4717  CB  GLN B  54     -36.148 -25.952  -9.482  1.00 15.00      B    C  
ATOM   4718  CG  GLN B  54     -36.755 -25.887 -10.870  1.00 15.00      B    C  
ATOM   4719  CD  GLN B  54     -35.795 -26.340 -11.950  1.00 15.00      B    C  
ATOM   4720  OE1 GLN B  54     -34.584 -26.161 -11.841  1.00 15.00      B    O  
ATOM   4721  NE2 GLN B  54     -36.330 -26.935 -13.002  1.00 15.00      B    N  
ATOM   4722 HE21 GLN B  54     -37.302 -27.047 -13.025  1.00 15.00      B    H  
ATOM   4723 HE22 GLN B  54     -35.731 -27.238 -13.713  1.00 15.00      B    H  
ATOM   4724  C   GLN B  54     -36.489 -25.808  -7.013  1.00 15.00      B    C  
ATOM   4725  O   GLN B  54     -36.157 -26.958  -6.723  1.00 15.00      B    O  
ATOM   4726  N   LEU B  55     -36.359 -24.785  -6.184  1.00 15.00      B    N  
ATOM   4727  HN  LEU B  55     -36.662 -23.900  -6.470  1.00 15.00      B    H  
ATOM   4728  CA  LEU B  55     -35.798 -24.945  -4.856  1.00 15.00      B    C  
ATOM   4729  CB  LEU B  55     -35.169 -23.635  -4.382  1.00 15.00      B    C  
ATOM   4730  CG  LEU B  55     -34.137 -22.996  -5.310  1.00 15.00      B    C  
ATOM   4731  CD1 LEU B  55     -33.692 -21.652  -4.757  1.00 15.00      B    C  
ATOM   4732  CD2 LEU B  55     -32.944 -23.917  -5.513  1.00 15.00      B    C  
ATOM   4733  C   LEU B  55     -36.872 -25.381  -3.873  1.00 15.00      B    C  
ATOM   4734  O   LEU B  55     -37.985 -24.849  -3.876  1.00 15.00      B    O  
ATOM   4735  N   LYS B  56     -36.537 -26.351  -3.042  1.00 15.00      B    N  
ATOM   4736  HN  LYS B  56     -35.626 -26.738  -3.096  1.00 15.00      B    H  
ATOM   4737  CA  LYS B  56     -37.465 -26.855  -2.047  1.00 15.00      B    C  
ATOM   4738  CB  LYS B  56     -37.157 -28.320  -1.722  1.00 15.00      B    C  
ATOM   4739  CG  LYS B  56     -37.076 -29.229  -2.938  1.00 15.00      B    C  
ATOM   4740  CD  LYS B  56     -36.185 -30.428  -2.662  1.00 15.00      B    C  
ATOM   4741  CE  LYS B  56     -35.314 -30.763  -3.861  1.00 15.00      B    C  
ATOM   4742  NZ  LYS B  56     -34.108 -31.535  -3.459  1.00 15.00      B    N  
ATOM   4743  HZ1 LYS B  56     -33.431 -30.903  -2.972  1.00 15.00      B    H  
ATOM   4744  HZ2 LYS B  56     -33.647 -31.943  -4.295  1.00 15.00      B    H  
ATOM   4745  HZ3 LYS B  56     -34.375 -32.302  -2.813  1.00 15.00      B    H  
ATOM   4746  C   LYS B  56     -37.386 -26.009  -0.783  1.00 15.00      B    C  
ATOM   4747  O   LYS B  56     -36.523 -25.135  -0.667  1.00 15.00      B    O  
ATOM   4748  N   ASP B  57     -38.283 -26.271   0.158  1.00 15.00      B    N  
ATOM   4749  HN  ASP B  57     -38.933 -26.983   0.008  1.00 15.00      B    H  
ATOM   4750  CA  ASP B  57     -38.318 -25.529   1.415  1.00 15.00      B    C  
ATOM   4751  CB  ASP B  57     -39.458 -26.030   2.306  1.00 15.00      B    C  
ATOM   4752  CG  ASP B  57     -39.794 -25.062   3.426  1.00 15.00      B    C  
ATOM   4753  OD1 ASP B  57     -38.973 -24.914   4.354  1.00 15.00      B    O  
ATOM   4754  OD2 ASP B  57     -40.884 -24.453   3.377  1.00 15.00      B    O  
ATOM   4755  C   ASP B  57     -36.986 -25.646   2.149  1.00 15.00      B    C  
ATOM   4756  O   ASP B  57     -36.602 -26.728   2.598  1.00 15.00      B    O  
ATOM   4757  N   GLY B  58     -36.267 -24.534   2.229  1.00 15.00      B    N  
ATOM   4758  HN  GLY B  58     -36.614 -23.710   1.830  1.00 15.00      B    H  
ATOM   4759  CA  GLY B  58     -34.989 -24.526   2.906  1.00 15.00      B    C  
ATOM   4760  C   GLY B  58     -33.812 -24.395   1.956  1.00 15.00      B    C  
ATOM   4761  O   GLY B  58     -32.701 -24.087   2.385  1.00 15.00      B    O  
ATOM   4762  N   GLU B  59     -34.046 -24.622   0.669  1.00 15.00      B    N  
ATOM   4763  HN  GLU B  59     -34.956 -24.855   0.377  1.00 15.00      B    H  
ATOM   4764  CA  GLU B  59     -32.985 -24.525  -0.323  1.00 15.00      B    C  
ATOM   4765  CB  GLU B  59     -33.206 -25.533  -1.461  1.00 15.00      B    C  
ATOM   4766  CG  GLU B  59     -33.121 -26.998  -1.030  1.00 15.00      B    C  
ATOM   4767  CD  GLU B  59     -33.487 -27.980  -2.136  1.00 15.00      B    C  
ATOM   4768  OE1 GLU B  59     -33.142 -29.182  -2.022  1.00 15.00      B    O  
ATOM   4769  OE2 GLU B  59     -34.134 -27.562  -3.116  1.00 15.00      B    O  
ATOM   4770  C   GLU B  59     -32.873 -23.098  -0.861  1.00 15.00      B    C  
ATOM   4771  O   GLU B  59     -33.836 -22.545  -1.392  1.00 15.00      B    O  
ATOM   4772  N   TRP B  60     -31.703 -22.497  -0.691  1.00 15.00      B    N  
ATOM   4773  HN  TRP B  60     -30.976 -22.983  -0.240  1.00 15.00      B    H  
ATOM   4774  CA  TRP B  60     -31.460 -21.137  -1.155  1.00 15.00      B    C  
ATOM   4775  CB  TRP B  60     -30.837 -20.287  -0.041  1.00 15.00      B    C  
ATOM   4776  CG  TRP B  60     -31.754 -20.007   1.116  1.00 15.00      B    C  
ATOM   4777  CD1 TRP B  60     -32.251 -20.911   2.010  1.00 15.00      B    C  
ATOM   4778  CD2 TRP B  60     -32.271 -18.730   1.510  1.00 15.00      B    C  
ATOM   4779  NE1 TRP B  60     -33.048 -20.277   2.932  1.00 15.00      B    N  
ATOM   4780  HE1 TRP B  60     -33.520 -20.712   3.673  1.00 15.00      B    H  
ATOM   4781  CE2 TRP B  60     -33.074 -18.938   2.648  1.00 15.00      B    C  
ATOM   4782  CE3 TRP B  60     -32.131 -17.431   1.013  1.00 15.00      B    C  
ATOM   4783  CZ2 TRP B  60     -33.737 -17.898   3.293  1.00 15.00      B    C  
ATOM   4784  CZ3 TRP B  60     -32.788 -16.400   1.655  1.00 15.00      B    C  
ATOM   4785  CH2 TRP B  60     -33.580 -16.639   2.785  1.00 15.00      B    C  
ATOM   4786  C   TRP B  60     -30.538 -21.141  -2.370  1.00 15.00      B    C  
ATOM   4787  O   TRP B  60     -29.672 -22.011  -2.503  1.00 15.00      B    O  
ATOM   4788  N   LEU B  61     -30.728 -20.172  -3.254  1.00 15.00      B    N  
ATOM   4789  HN  LEU B  61     -31.444 -19.515  -3.096  1.00 15.00      B    H  
ATOM   4790  CA  LEU B  61     -29.914 -20.060  -4.456  1.00 15.00      B    C  
ATOM   4791  CB  LEU B  61     -30.808 -19.812  -5.675  1.00 15.00      B    C  
ATOM   4792  CG  LEU B  61     -30.119 -19.829  -7.042  1.00 15.00      B    C  
ATOM   4793  CD1 LEU B  61     -29.754 -21.251  -7.443  1.00 15.00      B    C  
ATOM   4794  CD2 LEU B  61     -31.004 -19.181  -8.095  1.00 15.00      B    C  
ATOM   4795  C   LEU B  61     -28.905 -18.923  -4.320  1.00 15.00      B    C  
ATOM   4796  O   LEU B  61     -29.278 -17.789  -4.028  1.00 15.00      B    O  
ATOM   4797  N   GLU B  62     -27.634 -19.238  -4.512  1.00 15.00      B    N  
ATOM   4798  HN  GLU B  62     -27.399 -20.170  -4.719  1.00 15.00      B    H  
ATOM   4799  CA  GLU B  62     -26.570 -18.243  -4.430  1.00 15.00      B    C  
ATOM   4800  CB  GLU B  62     -25.317 -18.870  -3.806  1.00 15.00      B    C  
ATOM   4801  CG  GLU B  62     -24.322 -17.879  -3.216  1.00 15.00      B    C  
ATOM   4802  CD  GLU B  62     -23.353 -17.317  -4.238  1.00 15.00      B    C  
ATOM   4803  OE1 GLU B  62     -23.589 -16.196  -4.730  1.00 15.00      B    O  
ATOM   4804  OE2 GLU B  62     -22.342 -17.989  -4.547  1.00 15.00      B    O  
ATOM   4805  C   GLU B  62     -26.260 -17.731  -5.832  1.00 15.00      B    C  
ATOM   4806  O   GLU B  62     -25.876 -18.510  -6.705  1.00 15.00      B    O  
ATOM   4807  N   VAL B  63     -26.455 -16.437  -6.053  1.00 15.00      B    N  
ATOM   4808  HN  VAL B  63     -26.768 -15.866  -5.317  1.00 15.00      B    H  
ATOM   4809  CA  VAL B  63     -26.199 -15.840  -7.360  1.00 15.00      B    C  
ATOM   4810  CB  VAL B  63     -27.403 -15.016  -7.867  1.00 15.00      B    C  
ATOM   4811  CG1 VAL B  63     -27.165 -14.541  -9.294  1.00 15.00      B    C  
ATOM   4812  CG2 VAL B  63     -28.686 -15.830  -7.781  1.00 15.00      B    C  
ATOM   4813  C   VAL B  63     -24.955 -14.955  -7.333  1.00 15.00      B    C  
ATOM   4814  O   VAL B  63     -24.978 -13.840  -6.804  1.00 15.00      B    O  
ATOM   4815  N   SER B  64     -23.879 -15.449  -7.921  1.00 15.00      B    N  
ATOM   4816  HN  SER B  64     -23.933 -16.337  -8.343  1.00 15.00      B    H  
ATOM   4817  CA  SER B  64     -22.627 -14.716  -7.970  1.00 15.00      B    C  
ATOM   4818  CB  SER B  64     -21.484 -15.572  -7.427  1.00 15.00      B    C  
ATOM   4819  OG  SER B  64     -21.453 -15.527  -6.013  1.00 15.00      B    O  
ATOM   4820  HG  SER B  64     -22.312 -15.840  -5.658  1.00 15.00      B    H  
ATOM   4821  C   SER B  64     -22.314 -14.238  -9.385  1.00 15.00      B    C  
ATOM   4822  O   SER B  64     -23.049 -14.531 -10.330  1.00 15.00      B    O  
ATOM   4823  N   HIS B  65     -21.219 -13.501  -9.521  1.00 15.00      B    N  
ATOM   4824  HN  HIS B  65     -20.661 -13.324  -8.734  1.00 15.00      B    H  
ATOM   4825  CA  HIS B  65     -20.805 -12.972 -10.812  1.00 15.00      B    C  
ATOM   4826  CB  HIS B  65     -21.537 -11.657 -11.130  1.00 15.00      B    C  
ATOM   4827  CG  HIS B  65     -21.234 -10.521 -10.194  1.00 15.00      B    C  
ATOM   4828  ND1 HIS B  65     -21.837 -10.376  -8.963  1.00 15.00      B    N  
ATOM   4829  HD1 HIS B  65     -22.534 -10.973  -8.586  1.00 15.00      B    H  
ATOM   4830  CD2 HIS B  65     -20.375  -9.479 -10.312  1.00 15.00      B    C  
ATOM   4831  CE1 HIS B  65     -21.366  -9.298  -8.366  1.00 15.00      B    C  
ATOM   4832  NE2 HIS B  65     -20.479  -8.736  -9.162  1.00 15.00      B    N  
ATOM   4833  HE2 HIS B  65     -19.980  -7.912  -8.966  1.00 15.00      B    H  
ATOM   4834  C   HIS B  65     -19.294 -12.771 -10.847  1.00 15.00      B    C  
ATOM   4835  O   HIS B  65     -18.731 -12.096  -9.984  1.00 15.00      B    O  
ATOM   4836  N   GLU B  66     -18.648 -13.359 -11.837  1.00 15.00      B    N  
ATOM   4837  HN  GLU B  66     -19.154 -13.886 -12.496  1.00 15.00      B    H  
ATOM   4838  CA  GLU B  66     -17.207 -13.241 -11.982  1.00 15.00      B    C  
ATOM   4839  CB  GLU B  66     -16.550 -14.621 -11.923  1.00 15.00      B    C  
ATOM   4840  CG  GLU B  66     -15.124 -14.609 -11.396  1.00 15.00      B    C  
ATOM   4841  CD  GLU B  66     -14.524 -15.997 -11.307  1.00 15.00      B    C  
ATOM   4842  OE1 GLU B  66     -13.849 -16.413 -12.271  1.00 15.00      B    O  
ATOM   4843  OE2 GLU B  66     -14.732 -16.671 -10.274  1.00 15.00      B    O  
ATOM   4844  C   GLU B  66     -16.873 -12.547 -13.297  1.00 15.00      B    C  
ATOM   4845  O   GLU B  66     -17.641 -12.625 -14.258  1.00 15.00      B    O  
ATOM   4846  N   ALA B  67     -15.744 -11.856 -13.334  1.00 15.00      B    N  
ATOM   4847  HN  ALA B  67     -15.170 -11.832 -12.539  1.00 15.00      B    H  
ATOM   4848  CA  ALA B  67     -15.323 -11.147 -14.536  1.00 15.00      B    C  
ATOM   4849  CB  ALA B  67     -15.856  -9.721 -14.526  1.00 15.00      B    C  
ATOM   4850  C   ALA B  67     -13.805 -11.145 -14.659  1.00 15.00      B    C  
ATOM   4851  O   ALA B  67     -13.104 -10.643 -13.776  1.00 15.00      B    O  
END
