# Supplementary material for: Distribution and molecular evolution of the anti-CRISPR family AcrIF7
Source: PLoS Biol. 2023 Apr 21;21(4):e3002072. doi: 10.1371/journal.pbio.3002072 (PMC10155984; doi:10.1371/journal.pbio.3002072)
Supplement: S14 Data — Individual files can be open using Pymol or any structure visualisation tool. (ZIP) [file pbio.3002072.s021.zip › Structural_analysis/s9_7jzx.drw]

#--- Created by: LigPlus v.2.2.5
#--- Date:       Thu Mar 10 20:13:45 GMT 2022
#V
#DL
#E 46
PDB CODE: s9_7jzx
LABEL: s9_7jzx
SELECTED
#O1M46_1
#R [LYS   31  A]
2LYS  31 A    4.012 -4.584 Lys31(A)
#A
 N   4.808 -5.708 5.242 -5.275 N # 36.402 1.862 -15.875   [0]
 CA  5.778 -6.798 6.211 -6.365 CA # 35.569 3.041 -16.085   [1]
 CB  7.291 -6.582 6.858 -6.149 CB # 34.329 2.979 -15.193   [2]
 CG  7.705 -5.122 8.139 -4.688 CG # 33.152 3.781 -15.718   [3]
 CD  6.495 -4.203 6.062 -3.77 CD # 32.647 4.768 -14.679   [4]
 CE  6.921 -2.747 7.355 -2.314 CE # 31.407 5.488 -15.175   [5]
 NZ  5.751 -1.83 6.185 -1.397 NZ # 31.689 6.3 -16.388   [6]
 C   5.121 -8.178 4.688 -7.744 C # 36.322 4.35 -15.851   [7]
 O   3.897 -8.284 4.33 -7.851 O # 35.894 5.405 -16.314   [8]
#O2M46_2
#R [GLU   34  B]
2GLU  34 B    27.135 4.33 Glu34(B)
#A
 N   25.305 1.837 24.871 2.271 N # 30.722 3.304 -8.451   [9]
 CA  25.766 3.222 26.2 3.655 CA # 31.161 2.337 -7.45   [10]
 CB  24.828 4.433 25.261 4.866 CB # 32.492 2.783 -6.837   [11]
 CG  23.346 4.091 22.912 4.524 CG # 32.986 1.919 -5.687   [12]
 CD  23.1 2.597 23.533 3.03 CD # 34.394 2.278 -5.261   [13]
 OE1 21.92 2.183 21.487 2.617 OE1 # 34.725 3.483 -5.23   [14]
 OE2 24.08 1.83 24.513 2.263 OE2 # 35.182 1.358 -4.975   [15]
 C   27.292 3.328 27.726 3.762 C # 30.115 2.114 -6.356   [16]
 O   27.991 2.312 28.424 2.746 O # 29.909 0.984 -5.908   [17]
#O1M46_3
#R [ASN  250  A]
2ASN 250 A    39.945 -7.026 Asn250(A)
#A
 N   40.079 -6.081 39.646 -5.648 N # 17.099 10.912 -0.617   [18]
 CA  41.211 -5.154 41.644 -4.721 CA # 17.508 11.274 0.74   [19]
 CB  41.071 -3.621 41.504 -3.187 CB # 17.615 12.803 0.888   [20]
 CG  39.628 -3.134 40.061 -2.701 CG # 18.489 13.464 -0.17   [21]
 OD1 38.717 -3.966 38.284 -3.532 OD1 # 18.316 13.239 -1.37   [22]
 ND2 39.39 -1.83 39.823 -1.397 ND2 # 19.436 14.284 0.263   [23]
 C   42.549 -5.894 42.983 -5.461 C # 16.548 10.712 1.79   [24]
 O   42.591 -7.126 43.024 -6.692 O # 16.319 11.329 2.832   [25]
#O2M46_4
#R [GLU   18  B]
2GLU  18 B    38.298 6.13 Glu18(B)
#A
 N   37.218 5.031 37.651 5.464 N # 23.121 11.634 -2.101   [26]
 CA  35.97 5.784 36.403 6.218 CA # 23.641 12.542 -3.116   [27]
 CB  34.583 5.146 34.15 5.579 CB # 23.105 13.955 -2.899   [28]
 CG  34.592 3.629 35.025 4.062 CG # 21.609 14.097 -3.108   [29]
 CD  35.995 3.067 35.562 2.634 CD # 21.127 15.503 -2.834   [30]
 OE1 36.15 1.83 36.583 2.263 OE1 # 21.051 16.312 -3.78   [31]
 OE2 36.96 3.857 37.394 4.29 OE2 # 20.814 15.815 -1.668   [32]
 C   36.219 7.287 35.785 7.721 C # 25.164 12.572 -3.119   [33]
 O   37.365 7.741 37.798 8.174 O # 25.8 12.618 -2.064   [34]
#O1M46_5
#R [LYS   28  A]
2LYS  28 A    15.828 -3.047 Lys28(A)
#A
 N   15.327 -4.188 15.761 -3.754 N # 36.57 -0.073 -11.367   [35]
 CA  15.4 -5.638 15.833 -5.204 CA # 37.06 1.267 -11.1   [36]
 CB  16.701 -6.447 16.268 -6.88 CB # 37.696 1.332 -9.707   [37]
 CG  17.968 -5.604 18.402 -5.17 CG # 38.36 2.661 -9.378   [38]
 CD  17.648 -4.119 17.215 -3.685 CD # 37.331 3.738 -9.079   [39]
 CE  18.917 -3.287 19.351 -2.854 CE # 36.603 3.451 -7.779   [40]
 NZ  18.632 -1.83 19.066 -1.397 NZ # 35.535 4.445 -7.504   [41]
 C   14.001 -6.243 13.568 -6.676 C # 38.081 1.683 -12.152   [42]
 O   13.012 -5.524 13.446 -5.091 O # 37.969 2.749 -12.74   [43]
#O2M46_6
#R [PHE   17  B]
3PHE  17 B    48.551 3.11 Phe17(B)
#A
 N   48.551 3.11 48.551 3.11 # 21.225 10.526 -0.268   [44]
 CA  48.551 3.11 48.551 3.11 # 21.893 9.712 -1.274   [45]
 CB  48.551 3.11 48.551 3.11 # 20.941 8.631 -1.806   [46]
 CG  48.551 3.11 48.551 3.11 # 20.806 7.414 -0.928   [47]
 CD1 48.551 3.11 48.551 3.11 # 20.736 6.15 -1.491   [48]
 CD2 48.551 3.11 48.551 3.11 # 20.745 7.528 0.452   [49]
 CE1 48.551 3.11 48.551 3.11 # 20.608 5.026 -0.698   [50]
 CE2 48.551 3.11 48.551 3.11 # 20.618 6.409 1.252   [51]
 CZ  48.551 3.11 48.551 3.11 # 20.55 5.155 0.676   [52]
 C   48.551 3.11 48.551 3.11 # 22.388 10.578 -2.427   [53]
 O   48.551 3.11 48.551 3.11 # 22.12 10.287 -3.593   [54]
#O2M46_7
#R [SER   30  B]
2SER  30 B    17.205 5.53 Ser30(B)
#A
 N   17.24 4.439 17.673 4.872 N # 33.595 7.449 -11.571   [55]
 CA  15.828 4.106 15.394 3.672 CA # 33.987 6.108 -11.179   [56]
 CB  14.69 5.125 14.257 5.559 CB # 35.486 5.912 -11.399   [57]
 OG  15.202 6.446 15.635 6.879 OG # 35.813 6.054 -12.77   [58]
 C   15.641 2.589 16.075 3.022 C # 33.601 5.848 -9.723   [59]
 O   16.612 1.83 17.045 2.263 O # 33.249 4.728 -9.35   [60]
#O1M46_8
#R [LYS  247  A]
2LYS 247 A    38.819 -8.083 Lys247(A)
#A
 N   35.027 -5.789 35.46 -5.355 N # 13.534 15.038 -4.221   [61]
 CA  36.366 -6.361 35.933 -6.794 CA # 14.603 14.055 -4.111   [62]
 CB  37.657 -5.536 38.091 -5.102 CB # 15.931 14.733 -3.759   [63]
 CG  37.436 -4.03 37.87 -3.597 CG # 16.409 15.744 -4.791   [64]
 CD  35.957 -3.681 36.39 -3.247 CD # 17.773 16.31 -4.431   [65]
 CE  35.735 -2.176 36.169 -1.742 CE # 17.745 17.035 -3.094   [66]
 NZ  34.291 -1.83 34.724 -1.397 NZ # 19.05 17.673 -2.784   [67]
 C   36.321 -7.886 36.754 -7.453 C # 14.269 12.982 -3.078   [68]
 O   35.245 -8.483 34.812 -8.05 O # 14.542 13.146 -1.89   [69]
#O2M46_9
#R [GLU   33  B]
3GLU  33 B    1.61 3.11 Glu33(B)
#A
 N   1.61 3.11 1.61 3.11 # 29.699 5.517 -9.727   [70]
 CA  1.61 3.11 1.61 3.11 # 29.308 4.197 -10.21   [71]
 CB  1.61 3.11 1.61 3.11 # 30.006 3.909 -11.539   [72]
 CG  1.61 3.11 1.61 3.11 # 29.595 2.605 -12.199   [73]
 CD  1.61 3.11 1.61 3.11 # 30.411 2.316 -13.44   [74]
 OE1 1.61 3.11 1.61 3.11 # 29.939 2.637 -14.551   [75]
 OE2 1.61 3.11 1.61 3.11 # 31.53 1.79 -13.303   [76]
 C   1.61 3.11 1.61 3.11 # 29.641 3.106 -9.193   [77]
 O   1.61 3.11 1.61 3.11 # 28.922 2.118 -9.073   [78]
#O2M46_10
#R [ASP   13  B]
2ASP  13 B    43.501 5.53 Asp13(B)
#A
 N   42.422 4.116 42.856 4.549 N # 23.37 18.24 2.028   [79]
 CA  41.119 4.772 41.552 5.205 CA # 22.852 17.231 2.946   [80]
 CB  39.771 4.043 39.338 4.476 CB # 21.39 16.899 2.63   [81]
 CG  39.92 2.531 40.353 2.964 CG # 20.892 15.67 3.372   [82]
 OD1 41.074 2.043 41.507 2.477 OD1 # 21.335 15.441 4.521   [83]
 OD2 38.886 1.83 38.452 2.263 OD2 # 20.059 14.932 2.805   [84]
 C   41.291 6.286 40.858 6.719 C # 23.708 15.972 2.882   [85]
 O   42.411 6.798 42.844 7.232 O # 23.714 15.257 1.88   [86]
#O2M46_11
#R [ASP   29  B]
2ASP  29 B    7.665 4.93 Asp29(B)
#A
 N   6.407 6.039 6.841 6.472 N # 33.177 10.113 -11.684   [87]
 CA  5.232 5.18 4.799 4.747 CA # 32.061 9.255 -12.053   [88]
 CB  5.279 3.648 5.712 4.081 CB # 31.74 9.366 -13.548   [89]
 CG  6.685 3.072 6.251 2.639 CG # 32.844 8.854 -14.457   [90]
 OD1 7.652 3.862 8.086 4.295 OD1 # 33.997 8.727 -13.994   [91]
 OD2 6.82 1.83 7.254 2.263 OD2 # 32.551 8.575 -15.639   [92]
 C   3.95 6.002 4.383 6.435 C # 32.322 7.809 -11.651   [93]
 O   3.99 7.234 4.423 7.667 O # 31.388 7.044 -11.403   [94]
#O1M46_12
#R [ARG   24  A]
2ARG  24 A    29.766 -5.927 Arg24(A)
#A
 N   30.208 -6.881 30.642 -6.448 N # 35.748 -4.692 -7.594   [95]
 CA  31.099 -8.039 31.533 -7.606 CA # 35.527 -3.275 -7.316   [96]
 CB  32.635 -7.969 32.201 -7.536 CB # 35.434 -3.01 -5.805   [97]
 CG  33.231 -6.567 33.664 -6.133 CG # 34.605 -4.012 -5.01   [98]
 CD  32.163 -5.483 31.73 -5.049 CD # 33.206 -4.19 -5.581   [99]
 NE  32.725 -4.132 33.158 -3.699 NE # 32.474 -2.929 -5.695   [100]
 CZ  31.981 -3.025 31.548 -2.592 CZ # 31.652 -2.643 -6.706   [101]
 NH1 32.564 -1.83 32.997 -1.397 NH1 # 31.462 -3.528 -7.68   [102]
 NH2 30.655 -3.113 31.088 -2.68 NH2 # 31.01 -1.48 -6.735   [103]
 C   30.282 -9.327 29.848 -8.893 C # 36.661 -2.444 -7.908   [104]
 O   29.051 -9.3 29.484 -8.867 O # 36.455 -1.321 -8.369   [105]
#O1M46_13
#R [HIS   47  A]
2HIS  47 A    23.772 -5.154 His47(A)
#A
 N   24.013 -6.538 24.446 -6.105 N # 42.183 -0.152 -2.705   [106]
 CA  25.467 -6.465 25.034 -6.031 CA # 41.16 -1.079 -3.169   [107]
 CB  26.253 -5.154 26.687 -4.721 CB # 40.297 -0.404 -4.234   [108]
 CG  25.413 -3.916 24.979 -3.482 CG # 39.179 0.436 -3.7   [109]
 ND1 24.03 -3.847 24.463 -3.414 ND1 # 39.313 1.312 -2.636   [110]
 CD2 25.848 -2.639 26.282 -2.206 CD2 # 37.897 0.537 -4.106   [111]
 CE1 23.657 -2.577 23.224 -2.144 CE1 # 38.154 1.914 -2.42   [112]
 NE2 24.745 -1.83 25.178 -1.397 NE2 # 37.284 1.459 -3.302   [113]
 C   26.115 -7.841 26.548 -7.408 C # 41.756 -2.359 -3.736   [114]
 O   25.419 -8.854 24.986 -8.421 O # 41.597 -2.646 -4.92   [115]
#O2M46_14
#R [VAL   40  B]
2VAL  40 B    13.028 3.73 Val40(B)
#A
 N   11.373 2.134 11.806 2.568 N # 27.747 6.459 -15.388   [116]
 CA  10.573 3.351 10.139 3.784 CA # 27.531 7.839 -15.8   [117]
 CB  11.148 4.785 11.581 4.352 CB # 28.095 8.835 -14.762   [118]
 CG1 12.633 5.123 13.066 5.556 CG1 # 27.571 10.241 -15.02   [119]
 CG2 10.31 6.052 10.743 6.486 CG2 # 27.762 8.39 -13.348   [120]
 C   9.084 3.008 8.651 3.442 C # 28.193 8.1 -17.152   [121]
 O   8.712 1.83 8.279 2.263 O # 29.384 7.824 -17.33   [122]
#O1M46_15
#R [LEU   32  A]
3LEU  32 A    10.672 -3.11 Leu32(A)
#A
 N   10.672 -3.11 10.672 -3.11 # 37.441 4.278 -15.142   [123]
 CA  10.672 -3.11 10.672 -3.11 # 38.237 5.467 -14.841   [124]
 CB  10.672 -3.11 10.672 -3.11 # 39.315 5.14 -13.803   [125]
 CG  10.672 -3.11 10.672 -3.11 # 39.198 5.832 -12.443   [126]
 CD1 10.672 -3.11 10.672 -3.11 # 40.261 5.306 -11.489   [127]
 CD2 10.672 -3.11 10.672 -3.11 # 39.315 7.341 -12.592   [128]
 C   10.672 -3.11 10.672 -3.11 # 38.908 6.033 -16.084   [129]
 O   10.672 -3.11 10.672 -3.11 # 39.152 7.24 -16.164   [130]
#O1M46_16
#R [ALA  112  A]
3ALA 112 A    55.791 -3.11 Ala112(A)
#A
 N   55.791 -3.11 55.791 -3.11 # 25.3 6.964 1.181   [131]
 CA  55.791 -3.11 55.791 -3.11 # 25.16 6.305 -0.112   [132]
 CB  55.791 -3.11 55.791 -3.11 # 24.421 7.206 -1.086   [133]
 C   55.791 -3.11 55.791 -3.11 # 26.515 5.909 -0.689   [134]
 O   55.791 -3.11 55.791 -3.11 # 26.612 4.965 -1.469   [135]
#O1M46_17
#R [GLN  249  A]
3GLN 249 A    52.171 -3.11 Gln249(A)
#A
 N   52.171 -3.11 52.171 -3.11 # 15.652 10.245 -2.828   [136]
 CA  52.171 -3.11 52.171 -3.11 # 16.881 9.504 -2.571   [137]
 CB  52.171 -3.11 52.171 -3.11 # 17.996 9.936 -3.531   [138]
 CG  52.171 -3.11 52.171 -3.11 # 17.712 9.7 -5.007   [139]
 CD  52.171 -3.11 52.171 -3.11 # 16.823 10.769 -5.612   [140]
 OE1 52.171 -3.11 52.171 -3.11 # 16.751 11.889 -5.113   [141]
 NE2 52.171 -3.11 52.171 -3.11 # 16.142 10.431 -6.694   [142]
HE21 52.171 -3.11 52.171 -3.11 # 16.246 9.52 -7.04   [143]
HE22 52.171 -3.11 52.171 -3.11 # 15.572 11.11 -7.11   [144]
 C   52.171 -3.11 52.171 -3.11 # 17.347 9.717 -1.137   [145]
 O   52.171 -3.11 52.171 -3.11 # 17.894 8.813 -0.511   [146]
#O2M46_18
#R [GLY   16  B]
3GLY  16 B    44.931 3.11 Gly16(B)
#A
 N   44.931 3.11 44.931 3.11 # 21.778 12.195 2.938   [147]
 CA  44.931 3.11 44.931 3.11 # 20.999 11.693 1.829   [148]
 C   44.931 3.11 44.931 3.11 # 21.817 10.853 0.871   [149]
 O   44.931 3.11 44.931 3.11 # 22.969 10.516 1.146   [150]
#O2M46_19
#R [ALA   35  B]
3ALA  35 B    55.791 3.11 Ala35(B)
#A
 N   55.791 3.11 55.791 3.11 # 29.449 3.182 -5.942   [151]
 CA  55.791 3.11 55.791 3.11 # 28.45 3.085 -4.886   [152]
 CB  55.791 3.11 55.791 3.11 # 28.573 4.267 -3.938   [153]
 C   55.791 3.11 55.791 3.11 # 27.024 2.973 -5.424   [154]
 O   55.791 3.11 55.791 3.11 # 26.227 2.179 -4.923   [155]
#O1M46_20
#R [LEU  115  A]
3LEU 115 A    59.411 -3.11 Leu115(A)
#A
 N   59.411 -3.11 59.411 -3.11 # 27.373 2.22 0.015   [156]
 CA  59.411 -3.11 59.411 -3.11 # 26.397 1.206 -0.383   [157]
 CB  59.411 -3.11 59.411 -3.11 # 25.448 1.745 -1.456   [158]
 CG  59.411 -3.11 59.411 -3.11 # 24.332 2.672 -0.97   [159]
 CD1 59.411 -3.11 59.411 -3.11 # 23.474 3.129 -2.14   [160]
 CD2 59.411 -3.11 59.411 -3.11 # 23.478 1.983 0.085   [161]
 C   59.411 -3.11 59.411 -3.11 # 27.065 -0.077 -0.867   [162]
 O   59.411 -3.11 59.411 -3.11 # 26.403 -1.109 -1.03   [163]
#O1M46_21
#R [ASN  256  A]
3ASN 256 A    48.551 -3.11 Asn256(A)
#A
 N   48.551 -3.11 48.551 -3.11 # 14.178 4.254 -3.021   [164]
 CA  48.551 -3.11 48.551 -3.11 # 14.724 4.628 -4.322   [165]
 CB  48.551 -3.11 48.551 -3.11 # 16.224 4.328 -4.396   [166]
 CG  48.551 -3.11 48.551 -3.11 # 17.08 5.446 -3.832   [167]
 OD1 48.551 -3.11 48.551 -3.11 # 17.471 6.368 -4.547   [168]
 ND2 48.551 -3.11 48.551 -3.11 # 17.381 5.374 -2.544   [169]
 C   48.551 -3.11 48.551 -3.11 # 13.99 3.891 -5.431   [170]
 O   48.551 -3.11 48.551 -3.11 # 13.668 4.47 -6.469   [171]
#O2M46_22
#R [ALA   31  B]
3ALA  31 B    19.58 3.11 Ala31(B)
#A
 N   19.58 3.11 19.58 3.11 # 33.694 6.882 -8.894   [172]
 CA  19.58 3.11 19.58 3.11 # 33.312 6.777 -7.492   [173]
 CB  19.58 3.11 19.58 3.11 # 33.832 7.97 -6.704   [174]
 C   19.58 3.11 19.58 3.11 # 31.796 6.687 -7.389   [175]
 O   19.58 3.11 19.58 3.11 # 31.257 5.939 -6.574   [176]
#O1M46_23
#R [GLY  110  A]
3GLY 110 A    44.931 -3.11 Gly110(A)
#A
 N   44.931 -3.11 44.931 -3.11 # 21.726 5.486 5.564   [177]
 CA  44.931 -3.11 44.931 -3.11 # 23.064 5.962 5.836   [178]
 C   44.931 -3.11 44.931 -3.11 # 23.719 6.617 4.639   [179]
 O   44.931 -3.11 44.931 -3.11 # 23.041 7.15 3.761   [180]
#O1M46_24
#R [ALA  113  A]
3ALA 113 A    63.031 -3.11 Ala113(A)
#A
 N   63.031 -3.11 63.031 -3.11 # 27.562 6.619 -0.284   [181]
 CA  63.031 -3.11 63.031 -3.11 # 28.91 6.342 -0.77   [182]
 CB  63.031 -3.11 63.031 -3.11 # 29.809 7.555 -0.581   [183]
 C   63.031 -3.11 63.031 -3.11 # 29.509 5.11 -0.093   [184]
 O   63.031 -3.11 63.031 -3.11 # 30.689 4.812 -0.258   [185]
#Odummy
#R [DUM    1  X]
7DUM   1 X
#A
 C1  0 0 0 0 # 0 0 0   [186]
 C2  64.641 0 64.641 0 # 0 0 0   [187]
#B
2 50 169
2 48 169
2 30 23
2 148 23
2 82 23
2 30 22
2 29 22
2 32 21
2 148 21
2 84 21
2 148 20
2 84 20
2 148 19
2 49 146
2 47 146
2 46 146
2 46 145
2 46 138
2 30 67
2 32 66
2 31 66
2 30 66
2 31 65
2 30 65
2 50 160
2 155 158
2 153 182
2 153 135
2 48 133
2 47 133
2 46 133
2 45 133
2 51 180
2 13 113
2 15 111
2 58 128
2 58 126
2 57 126
2 58 125
2 58 124
2 58 7
2 90 6
2 122 5
2 116 5
2 75 5
2 74 5
2 92 5
2 90 5
2 76 4
2 75 4
2 74 4
2 76 3
2 75 3
2 74 3
2 76 2
2 13 41
2 11 41
2 173 41
2 59 41
2 15 40
2 14 40
2 13 40
2 57 39
2 16 103
2 10 103
1 23 32 2.82
1 23 84 2.70
1 67 31 2.62
1 113 15 2.69
1 6 122 2.92
1 6 92 2.55
1 41 14 2.60
1 41 60 2.95
1 103 17 2.82
0 121 122 d
0 118 120
0 118 119
0 117 121
0 117 118
0 116 117
0 16 17 d
0 13 15
0 13 14 d
0 12 13
0 11 12
0 10 16
0 10 11
0 9 10
0 59 60 d
0 57 58
0 56 59
0 56 57
0 55 56
0 93 94 d
0 90 92
0 90 91 d
0 89 90
0 88 93
0 88 89
0 87 88
0 33 34 d
0 30 32
0 30 31 d
0 29 30
0 28 29
0 27 33
0 27 28
0 26 27
0 85 86 d
0 82 84
0 82 83 d
0 81 82
0 80 85
0 80 81
0 79 80
0 24 25 d
0 21 23
0 21 22 d
0 20 21
0 19 24
0 19 20
0 18 19
0 68 69 d
0 66 67
0 65 66
0 64 65
0 63 64
0 62 68
0 62 63
0 61 62
0 114 115 d
0 112 113
0 111 113
0 110 112 d
0 109 111 d
0 109 110
0 108 109
0 107 114
0 107 108
0 106 107
0 7 8 d
0 5 6
0 4 5
0 3 4
0 2 3
0 1 7
0 1 2
0 0 1
0 42 43 d
0 40 41
0 39 40
0 38 39
0 37 38
0 36 42
0 36 37
0 35 36
0 104 105 d
0 101 103
0 101 102 d
0 100 101
0 99 100
0 98 99
0 97 98
0 96 104
0 96 97
0 95 96
6 186 187
#T
s9_7jzx    0 0
#P
IFACE_RESNAME1_SIZE=0.800
ATOM_EDGES_STATUS=ON
IFACE_BOND2_WIDTH=0.190
HYDROPHOBIC_BOND_COLOUR=BRICK_RED
EQUIV_ELLIPSES_STATUS=ON
DISULPHIDE_WIDTH=0.070
NLIGATOM2_STATUS=ON
LIGATOM_RADIUS=0.330
LIGBOND_COLOUR=PURPLE
IFACE_HYDROPHNAME1_SIZE=0.500
ABODY_OTHER_RESNAME_COLOUR=DARK_SLATE_GREY
IFACE_ATMNAME1_SIZE=0.310
ABODY_LOOP_LIST_HEADING_SIZE=1.00
SULPHUR_COLOUR=YELLOW
EQUIV_SIDECHAINS_UNDERLAY_STATUS=OFF
INTERNAL_HBONDS_STATUS=OFF
DUMMY_COLOUR=BLACK
NLIGRESNAME2_COLOUR=PINK
ABODY_H3_ATNAME_COLOUR=SPRING_GREEN
ABODY_L2_COLOUR=SKY_BLUE
HYDROPHOBIC_WIDTH=0.070
NLIGATMNAME2_STATUS=ON
SALT_BRIDGE_COLOUR=RED
ABODY_H2_ATNAME_COLOUR=OLIVE_GREEN
HYDROPHOBIC_STATUS=OFF
WATER_COLOUR=TURQUOISE
LIGATMNAME_COLOUR=BLACK
CARBON_COLOUR=BLACK
IFACE_HPHOBIC1_RADIUS=1.150
SALT_BRIDGE_DIM_WIDTH=0.070
HYDROPHOBIC2_STATUS=OFF
IFACE_ATOM2_RADIUS=0.330
SPOKE_WIDTH=0.070
NLIGATMNAME2_COLOUR=BLUE
HBOND_WIDTH=0.070
LIGATMNAME_STATUS=ON
TITLE_DIM_SIZE=1.000
WATERNAME_SIZE=0.500
ABODY_H3_COLOUR=SPRING_GREEN
HYDROPHNAME_COLOUR=BLACK
TITLE_COLOUR=BLUE
HYDROPHOBIC2_BOND_COLOUR=BRICK_RED
WATERNAME_STATUS=ON
EXTBOND_COLOUR=PURPLE
METAL_COLOUR=PINK
ABODY_L1_RESNAME_COLOUR=CYAN
UNDERLAY_COLOUR=RED
HBTEXT_DIM_SIZE=0.440
HYDROPHNAME2_COLOUR=BLUE
DISULPHIDE_STATUS=ON
BACKGROUND_COLOUR=WHITE
DUMMY_WIDTH=0.070
HYDROPHOBIC2_WIDTH=0.070
NLIGRESNAME_STATUS=ON
ABODY_L1_ATNAME_COLOUR=CYAN
TITLE_STATUS=ON
ELLIPSE_WIDTH=0.140
LIGATOM_STATUS=ON
HBTEXT_STATUS=ON
SIMPLERES_COLOUR=BLACK
HBTEXT_COLOUR=OLIVE_GREEN
NLIGBOND2_WIDTH=0.130
ABODY_H3_RESNAME_COLOUR=SPRING_GREEN
NLIGBOND2_COLOUR=LILAC
LIGRESNAME_STATUS=ON
LIGRESNAME_COLOUR=BLUE
NLIGRESNAME2_STATUS=ON
SALT_BRIDGE_WIDTH=0.070
IFACE_BOND1_WIDTH=0.190
SHOW_BLANK_TEXT_STATUS=OFF
WATERNAME_DIM_SIZE=0.500
NLIGATMNAME2_SIZE=0.310
PLOT_LABEL_SIZE=12.0
INACTIVE_COLOUR=GREY
ABODY_L1_COLOUR=CYAN
HYDROPHOBIC_COLOUR=BRICK_RED
ABODY_LOOP_LABEL_SIZE=1.60
NLIGRESNAME_COLOUR=OLIVE_GREEN
HBOND_COLOUR=OLIVE_GREEN
PHOSPHORUS_COLOUR=PURPLE
PLOT_LIST_LABEL_SIZE=14.0
ABODY_L2_ATNAME_COLOUR=SKY_BLUE
NLIGATOM_RADIUS=0.330
NITROGEN_COLOUR=BLUE
DIMPLOT_SPLIT_WIDTH=100.0
HYDROPHNAME2_STATUS=ON
IFACE_ATMNAME2_SIZE=0.310
IFACE_RESNAME2_SIZE=0.800
EQUIV_HGROUPS_UNDERLAY_STATUS=ON
ABODY_H2_COLOUR=OLIVE_GREEN
ABODY_L3_RESNAME_COLOUR=BLUE
ABODY_H1_RESNAME_COLOUR=GREEN
NLIGBOND_COLOUR=ORANGE
LIGATMNAME_SIZE=0.310
ATOM_EDGE_COLOUR=BLACK
ABODY_OTHER_ATNAME_COLOUR=DARK_SLATE_GREY
SIMPLE_RADIUS=0.800
NLIGATMNAME_COLOUR=BLACK
HYDROPHNAME2_SIZE=0.500
TITLE_SIZE=1.000
DISULPHIDE_COLOUR=GOLD
IFACE_ATOM1_RADIUS=0.330
ABODY_L2_RESNAME_COLOUR=SKY_BLUE
IFACE_HPHOBIC2_RADIUS=1.150
HYDROPHOBIC2_COLOUR=PINK
HBTEXT_SIZE=0.440
DOUBLE_BONDS_STATUS=OFF
SIMPLETEXT_SIZE=0.500
ABODY_OTHER_COLOUR=DARK_SLATE_GREY
ABODY_L3_ATNAME_COLOUR=BLUE
ABODY_H1_ATNAME_COLOUR=GREEN
LIGRESNAME_SIZE=0.800
WATER_DIM_RADIUS=0.400
DUMMY_STATUS=ON
IFACE_HYDROPHNAME2_SIZE=0.500
NLIGATOM2_RADIUS=0.330
ABODY_L3_COLOUR=BLUE
EXTBOND_DIM_WIDTH=0.070
WATERNAME_COLOUR=PURPLE
ARC_WIDTH=0.070
NLIGATMNAME_SIZE=0.310
OTHER_COLOUR=LIME_GREEN
EXTBOND_WIDTH=0.070
PLOT_LIST_LABEL_COLOUR=BLUE
NLIGATMNAME_STATUS=ON
HBOND_STATUS=ON
INACTIVE_PLOTS_STATUS=ON
ABODY_H2_RESNAME_COLOUR=OLIVE_GREEN
NLIGRESNAME2_SIZE=0.630
HYDROPHNAME_STATUS=ON
LIGBOND_WIDTH=0.190
HBOND_DIM_WIDTH=0.070
SALT_BRIDGE_STATUS=ON
WATER_STATUS=ON
ELLIPSE_COLOUR=RED
DISULPHIDE_DIM_WIDTH=0.070
HYDROPHOBIC_DIM_WIDTH=0.070
NLIGATOM_STATUS=ON
OXYGEN_COLOUR=RED
ABODY_H1_COLOUR=GREEN
HYDROPHNAME_SIZE=0.500
HPHOBIC_RADIUS=1.150
NLIGBOND_WIDTH=0.130
WATER_RADIUS=0.400
NLIGRESNAME_SIZE=0.630
PLOT_LABEL_COLOUR=RED
