# Supplementary material for: Distribution and molecular evolution of the anti-CRISPR family AcrIF7
Source: PLoS Biol. 2023 Apr 21;21(4):e3002072. doi: 10.1371/journal.pbio.3002072 (PMC10155984; doi:10.1371/journal.pbio.3002072)
Supplement: S14 Data — Individual files can be open using Pymol or any structure visualisation tool. (ZIP) [file pbio.3002072.s021.zip › Structural_analysis/s9_7jzx.pdb]

REMARK FILENAME="complex_9w.pdb0"
REMARK ===============================================================
REMARK HADDOCK run for complex
REMARK initial structure: complex_9.pdb
REMARK ===============================================================
REMARK            total,bonds,angles,improper,dihe,vdw,elec,air,cdih,coup,rdcs,vean,dani,xpcs,rg
REMARK energies: -495.641, 0, 0, 0, 0, -31.8125, -463.829, 0, 0, 0, 0, 0, 0, 0, 0
REMARK ===============================================================
REMARK            bonds,angles,impropers,dihe,air,cdih,coup,rdcs,vean,dani,xpcs
REMARK rms-dev.: 0,0,0,0,0,0,0, 0, 0, 0, 0
REMARK ===============================================================
REMARK               air,cdih,coup,rdcs,vean,dani,xpcs
REMARK               >0.3,>5,>1,>0,>5,>0.2,>0.2
REMARK violations.: 0, 0, 0, 0, 0, 0, 0
REMARK ===============================================================
REMARK                        CVpartition#,violations,rms
REMARK AIRs cross-validation: 2, 0, 0.135038
REMARK ===============================================================
REMARK NCS energy: 0
REMARK ===============================================================
REMARK Symmetry energy: 0
REMARK ===============================================================
REMARK Membrane restraining energy: 0
REMARK ===============================================================
REMARK Local cross-correlation:  0.0000
REMARK ===============================================================
REMARK Desolvation energy: 4.15342
REMARK Internal energy free molecules: -17834.4
REMARK Internal energy complex: -17761.9
REMARK Binding energy: -418.975
REMARK ===============================================================
REMARK buried surface area: 1526.41
REMARK ===============================================================
REMARK water - chain_1: 0 0 0
REMARK water - chain_2: 0 0 0
REMARK ===============================================================
REMARK water - water: 0 0 0
REMARK ===============================================================
REMARK DATE:10-Mar-2022  16:10:48       created by user: enmr049
REMARK VERSION:1.3U
ATOM      1  N   PRO A   8      33.531 -25.784   1.130  1.00 15.00      A    N  
ATOM      2  CA  PRO A   8      33.600 -25.452   2.547  1.00 15.00      A    C  
ATOM      3  CB  PRO A   8      32.895 -26.651   3.180  1.00 15.00      A    C  
ATOM      4  CG  PRO A   8      31.840 -27.021   2.186  1.00 15.00      A    C  
ATOM      5  CD  PRO A   8      32.327 -26.568   0.827  1.00 15.00      A    C  
ATOM      6  C   PRO A   8      35.044 -25.358   3.032  1.00 15.00      A    C  
ATOM      7  O   PRO A   8      35.396 -25.875   4.097  1.00 15.00      A    O  
ATOM      8  N   THR A   9      35.874 -24.696   2.242  1.00 15.00      A    N  
ATOM      9  HN  THR A   9      35.526 -24.295   1.412  1.00 15.00      A    H  
ATOM     10  CA  THR A   9      37.275 -24.524   2.583  1.00 15.00      A    C  
ATOM     11  CB  THR A   9      38.210 -25.371   1.684  1.00 15.00      A    C  
ATOM     12  OG1 THR A   9      39.586 -25.123   2.015  1.00 15.00      A    O  
ATOM     13  HG1 THR A   9      40.061 -25.959   2.042  1.00 15.00      A    H  
ATOM     14  CG2 THR A   9      37.979 -25.088   0.207  1.00 15.00      A    C  
ATOM     15  C   THR A   9      37.657 -23.046   2.541  1.00 15.00      A    C  
ATOM     16  O   THR A   9      37.172 -22.292   1.700  1.00 15.00      A    O  
ATOM     17  N   TRP A  10      38.535 -22.638   3.447  1.00 15.00      A    N  
ATOM     18  HN  TRP A  10      38.908 -23.287   4.078  1.00 15.00      A    H  
ATOM     19  CA  TRP A  10      38.959 -21.245   3.526  1.00 15.00      A    C  
ATOM     20  CB  TRP A  10      39.806 -20.995   4.781  1.00 15.00      A    C  
ATOM     21  CG  TRP A  10      41.240 -21.414   4.658  1.00 15.00      A    C  
ATOM     22  CD1 TRP A  10      41.737 -22.685   4.720  1.00 15.00      A    C  
ATOM     23  CD2 TRP A  10      42.366 -20.552   4.460  1.00 15.00      A    C  
ATOM     24  NE1 TRP A  10      43.101 -22.667   4.567  1.00 15.00      A    N  
ATOM     25  HE1 TRP A  10      43.686 -23.453   4.574  1.00 15.00      A    H  
ATOM     26  CE2 TRP A  10      43.512 -21.368   4.406  1.00 15.00      A    C  
ATOM     27  CE3 TRP A  10      42.516 -19.168   4.319  1.00 15.00      A    C  
ATOM     28  CZ2 TRP A  10      44.790 -20.847   4.220  1.00 15.00      A    C  
ATOM     29  CZ3 TRP A  10      43.784 -18.653   4.135  1.00 15.00      A    C  
ATOM     30  CH2 TRP A  10      44.905 -19.490   4.086  1.00 15.00      A    C  
ATOM     31  C   TRP A  10      39.696 -20.794   2.265  1.00 15.00      A    C  
ATOM     32  O   TRP A  10      39.783 -19.600   1.989  1.00 15.00      A    O  
ATOM     33  N   GLN A  11      40.208 -21.753   1.498  1.00 15.00      A    N  
ATOM     34  HN  GLN A  11      40.087 -22.690   1.759  1.00 15.00      A    H  
ATOM     35  CA  GLN A  11      40.935 -21.440   0.274  1.00 15.00      A    C  
ATOM     36  CB  GLN A  11      41.600 -22.692  -0.302  1.00 15.00      A    C  
ATOM     37  CG  GLN A  11      42.676 -23.300   0.587  1.00 15.00      A    C  
ATOM     38  CD  GLN A  11      43.914 -22.430   0.715  1.00 15.00      A    C  
ATOM     39  OE1 GLN A  11      43.838 -21.204   0.710  1.00 15.00      A    O  
ATOM     40  NE2 GLN A  11      45.070 -23.065   0.822  1.00 15.00      A    N  
ATOM     41 HE21 GLN A  11      45.064 -24.043   0.812  1.00 15.00      A    H  
ATOM     42 HE22 GLN A  11      45.884 -22.527   0.907  1.00 15.00      A    H  
ATOM     43  C   GLN A  11      40.019 -20.803  -0.765  1.00 15.00      A    C  
ATOM     44  O   GLN A  11      40.359 -19.779  -1.361  1.00 15.00      A    O  
ATOM     45  N   GLU A  12      38.847 -21.394  -0.963  1.00 15.00      A    N  
ATOM     46  HN  GLU A  12      38.605 -22.182  -0.435  1.00 15.00      A    H  
ATOM     47  CA  GLU A  12      37.906 -20.868  -1.938  1.00 15.00      A    C  
ATOM     48  CB  GLU A  12      36.888 -21.922  -2.389  1.00 15.00      A    C  
ATOM     49  CG  GLU A  12      36.158 -22.637  -1.265  1.00 15.00      A    C  
ATOM     50  CD  GLU A  12      34.854 -21.967  -0.905  1.00 15.00      A    C  
ATOM     51  OE1 GLU A  12      34.376 -22.168   0.228  1.00 15.00      A    O  
ATOM     52  OE2 GLU A  12      34.313 -21.240  -1.761  1.00 15.00      A    O  
ATOM     53  C   GLU A  12      37.249 -19.587  -1.436  1.00 15.00      A    C  
ATOM     54  O   GLU A  12      36.993 -18.670  -2.213  1.00 15.00      A    O  
ATOM     55  N   LEU A  13      37.008 -19.517  -0.132  1.00 15.00      A    N  
ATOM     56  HN  LEU A  13      37.216 -20.289   0.436  1.00 15.00      A    H  
ATOM     57  CA  LEU A  13      36.412 -18.333   0.467  1.00 15.00      A    C  
ATOM     58  CB  LEU A  13      36.046 -18.599   1.927  1.00 15.00      A    C  
ATOM     59  CG  LEU A  13      34.849 -19.520   2.167  1.00 15.00      A    C  
ATOM     60  CD1 LEU A  13      34.807 -19.974   3.617  1.00 15.00      A    C  
ATOM     61  CD2 LEU A  13      33.550 -18.824   1.784  1.00 15.00      A    C  
ATOM     62  C   LEU A  13      37.379 -17.158   0.369  1.00 15.00      A    C  
ATOM     63  O   LEU A  13      36.979 -16.022   0.108  1.00 15.00      A    O  
ATOM     64  N   ARG A  14      38.662 -17.446   0.567  1.00 15.00      A    N  
ATOM     65  HN  ARG A  14      38.916 -18.372   0.779  1.00 15.00      A    H  
ATOM     66  CA  ARG A  14      39.701 -16.432   0.490  1.00 15.00      A    C  
ATOM     67  CB  ARG A  14      41.058 -17.033   0.869  1.00 15.00      A    C  
ATOM     68  CG  ARG A  14      42.229 -16.073   0.750  1.00 15.00      A    C  
ATOM     69  CD  ARG A  14      42.074 -14.885   1.683  1.00 15.00      A    C  
ATOM     70  NE  ARG A  14      43.276 -14.062   1.696  1.00 15.00      A    N  
ATOM     71  HE  ARG A  14      44.005 -14.328   1.094  1.00 15.00      A    H  
ATOM     72  CZ  ARG A  14      43.438 -12.979   2.454  1.00 15.00      A    C  
ATOM     73  NH1 ARG A  14      42.474 -12.567   3.267  1.00 15.00      A    N  
ATOM     74 HH11 ARG A  14      41.577 -13.085   3.325  1.00 15.00      A    H  
ATOM     75 HH12 ARG A  14      42.622 -11.707   3.856  1.00 15.00      A    H  
ATOM     76  NH2 ARG A  14      44.574 -12.307   2.412  1.00 15.00      A    N  
ATOM     77 HH21 ARG A  14      44.695 -11.451   3.019  1.00 15.00      A    H  
ATOM     78 HH22 ARG A  14      45.345 -12.614   1.791  1.00 15.00      A    H  
ATOM     79  C   ARG A  14      39.762 -15.840  -0.911  1.00 15.00      A    C  
ATOM     80  O   ARG A  14      39.708 -14.622  -1.079  1.00 15.00      A    O  
ATOM     81  N   GLN A  15      39.853 -16.708  -1.915  1.00 15.00      A    N  
ATOM     82  HN  GLN A  15      39.877 -17.672  -1.722  1.00 15.00      A    H  
ATOM     83  CA  GLN A  15      39.919 -16.252  -3.297  1.00 15.00      A    C  
ATOM     84  CB  GLN A  15      40.304 -17.383  -4.260  1.00 15.00      A    C  
ATOM     85  CG  GLN A  15      39.341 -18.558  -4.282  1.00 15.00      A    C  
ATOM     86  CD  GLN A  15      39.712 -19.603  -5.315  1.00 15.00      A    C  
ATOM     87  OE1 GLN A  15      40.882 -19.789  -5.641  1.00 15.00      A    O  
ATOM     88  NE2 GLN A  15      38.712 -20.300  -5.834  1.00 15.00      A    N  
ATOM     89 HE21 GLN A  15      37.802 -20.104  -5.526  1.00 15.00      A    H  
ATOM     90 HE22 GLN A  15      38.925 -20.980  -6.507  1.00 15.00      A    H  
ATOM     91  C   GLN A  15      38.616 -15.578  -3.715  1.00 15.00      A    C  
ATOM     92  O   GLN A  15      38.634 -14.601  -4.456  1.00 15.00      A    O  
ATOM     93  N   PHE A  16      37.491 -16.094  -3.216  1.00 15.00      A    N  
ATOM     94  HN  PHE A  16      37.545 -16.883  -2.629  1.00 15.00      A    H  
ATOM     95  CA  PHE A  16      36.180 -15.535  -3.528  1.00 15.00      A    C  
ATOM     96  CB  PHE A  16      35.071 -16.368  -2.876  1.00 15.00      A    C  
ATOM     97  CG  PHE A  16      33.734 -16.250  -3.551  1.00 15.00      A    C  
ATOM     98  CD1 PHE A  16      33.459 -16.969  -4.704  1.00 15.00      A    C  
ATOM     99  CD2 PHE A  16      32.750 -15.425  -3.032  1.00 15.00      A    C  
ATOM    100  CE1 PHE A  16      32.229 -16.865  -5.327  1.00 15.00      A    C  
ATOM    101  CE2 PHE A  16      31.518 -15.315  -3.649  1.00 15.00      A    C  
ATOM    102  CZ  PHE A  16      31.257 -16.037  -4.799  1.00 15.00      A    C  
ATOM    103  C   PHE A  16      36.097 -14.086  -3.060  1.00 15.00      A    C  
ATOM    104  O   PHE A  16      35.643 -13.207  -3.796  1.00 15.00      A    O  
ATOM    105  N   ILE A  17      36.548 -13.837  -1.835  1.00 15.00      A    N  
ATOM    106  HN  ILE A  17      36.888 -14.579  -1.284  1.00 15.00      A    H  
ATOM    107  CA  ILE A  17      36.538 -12.488  -1.289  1.00 15.00      A    C  
ATOM    108  CB  ILE A  17      36.843 -12.470   0.228  1.00 15.00      A    C  
ATOM    109  CG1 ILE A  17      35.701 -13.149   0.994  1.00 15.00      A    C  
ATOM    110  CG2 ILE A  17      37.042 -11.044   0.732  1.00 15.00      A    C  
ATOM    111  CD1 ILE A  17      35.933 -13.262   2.486  1.00 15.00      A    C  
ATOM    112  C   ILE A  17      37.519 -11.602  -2.054  1.00 15.00      A    C  
ATOM    113  O   ILE A  17      37.215 -10.446  -2.359  1.00 15.00      A    O  
ATOM    114  N   GLU A  18      38.683 -12.156  -2.390  1.00 15.00      A    N  
ATOM    115  HN  GLU A  18      38.874 -13.085  -2.121  1.00 15.00      A    H  
ATOM    116  CA  GLU A  18      39.686 -11.408  -3.136  1.00 15.00      A    C  
ATOM    117  CB  GLU A  18      41.009 -12.169  -3.233  1.00 15.00      A    C  
ATOM    118  CG  GLU A  18      41.913 -11.984  -2.021  1.00 15.00      A    C  
ATOM    119  CD  GLU A  18      43.394 -12.097  -2.365  1.00 15.00      A    C  
ATOM    120  OE1 GLU A  18      43.901 -11.247  -3.142  1.00 15.00      A    O  
ATOM    121  OE2 GLU A  18      44.054 -13.033  -1.853  1.00 15.00      A    O  
ATOM    122  C   GLU A  18      39.162 -11.022  -4.514  1.00 15.00      A    C  
ATOM    123  O   GLU A  18      39.375  -9.897  -4.966  1.00 15.00      A    O  
ATOM    124  N   SER A  19      38.462 -11.943  -5.177  1.00 15.00      A    N  
ATOM    125  HN  SER A  19      38.349 -12.843  -4.790  1.00 15.00      A    H  
ATOM    126  CA  SER A  19      37.896 -11.653  -6.486  1.00 15.00      A    C  
ATOM    127  CB  SER A  19      37.315 -12.903  -7.153  1.00 15.00      A    C  
ATOM    128  OG  SER A  19      36.674 -13.753  -6.218  1.00 15.00      A    O  
ATOM    129  HG  SER A  19      36.256 -13.221  -5.529  1.00 15.00      A    H  
ATOM    130  C   SER A  19      36.859 -10.536  -6.399  1.00 15.00      A    C  
ATOM    131  O   SER A  19      36.733  -9.727  -7.315  1.00 15.00      A    O  
ATOM    132  N   PHE A  20      36.137 -10.482  -5.281  1.00 15.00      A    N  
ATOM    133  HN  PHE A  20      36.285 -11.154  -4.580  1.00 15.00      A    H  
ATOM    134  CA  PHE A  20      35.132  -9.447  -5.073  1.00 15.00      A    C  
ATOM    135  CB  PHE A  20      34.265  -9.763  -3.850  1.00 15.00      A    C  
ATOM    136  CG  PHE A  20      33.167  -8.763  -3.614  1.00 15.00      A    C  
ATOM    137  CD1 PHE A  20      33.335  -7.731  -2.705  1.00 15.00      A    C  
ATOM    138  CD2 PHE A  20      31.969  -8.851  -4.305  1.00 15.00      A    C  
ATOM    139  CE1 PHE A  20      32.333  -6.806  -2.490  1.00 15.00      A    C  
ATOM    140  CE2 PHE A  20      30.960  -7.929  -4.094  1.00 15.00      A    C  
ATOM    141  CZ  PHE A  20      31.143  -6.905  -3.184  1.00 15.00      A    C  
ATOM    142  C   PHE A  20      35.813  -8.094  -4.905  1.00 15.00      A    C  
ATOM    143  O   PHE A  20      35.383  -7.094  -5.477  1.00 15.00      A    O  
ATOM    144  N   ILE A  21      36.883  -8.070  -4.116  1.00 15.00      A    N  
ATOM    145  HN  ILE A  21      37.169  -8.898  -3.669  1.00 15.00      A    H  
ATOM    146  CA  ILE A  21      37.637  -6.840  -3.894  1.00 15.00      A    C  
ATOM    147  CB  ILE A  21      38.745  -7.029  -2.833  1.00 15.00      A    C  
ATOM    148  CG1 ILE A  21      38.143  -7.531  -1.518  1.00 15.00      A    C  
ATOM    149  CG2 ILE A  21      39.500  -5.725  -2.607  1.00 15.00      A    C  
ATOM    150  CD1 ILE A  21      39.173  -7.949  -0.490  1.00 15.00      A    C  
ATOM    151  C   ILE A  21      38.265  -6.392  -5.210  1.00 15.00      A    C  
ATOM    152  O   ILE A  21      38.272  -5.206  -5.544  1.00 15.00      A    O  
ATOM    153  N   GLN A  22      38.770  -7.365  -5.960  1.00 15.00      A    N  
ATOM    154  HN  GLN A  22      38.734  -8.291  -5.627  1.00 15.00      A    H  
ATOM    155  CA  GLN A  22      39.388  -7.104  -7.251  1.00 15.00      A    C  
ATOM    156  CB  GLN A  22      40.064  -8.373  -7.783  1.00 15.00      A    C  
ATOM    157  CG  GLN A  22      40.959  -8.159  -8.996  1.00 15.00      A    C  
ATOM    158  CD  GLN A  22      42.096  -7.184  -8.736  1.00 15.00      A    C  
ATOM    159  OE1 GLN A  22      42.559  -6.499  -9.643  1.00 15.00      A    O  
ATOM    160  NE2 GLN A  22      42.561  -7.120  -7.497  1.00 15.00      A    N  
ATOM    161 HE21 GLN A  22      42.154  -7.702  -6.818  1.00 15.00      A    H  
ATOM    162 HE22 GLN A  22      43.291  -6.489  -7.312  1.00 15.00      A    H  
ATOM    163  C   GLN A  22      38.348  -6.594  -8.244  1.00 15.00      A    C  
ATOM    164  O   GLN A  22      38.655  -5.774  -9.101  1.00 15.00      A    O  
ATOM    165  N   GLU A  23      37.118  -7.080  -8.112  1.00 15.00      A    N  
ATOM    166  HN  GLU A  23      36.940  -7.748  -7.415  1.00 15.00      A    H  
ATOM    167  CA  GLU A  23      36.024  -6.664  -8.985  1.00 15.00      A    C  
ATOM    168  CB  GLU A  23      34.754  -7.462  -8.659  1.00 15.00      A    C  
ATOM    169  CG  GLU A  23      33.572  -7.204  -9.585  1.00 15.00      A    C  
ATOM    170  CD  GLU A  23      32.657  -6.104  -9.079  1.00 15.00      A    C  
ATOM    171  OE1 GLU A  23      32.467  -6.005  -7.848  1.00 15.00      A    O  
ATOM    172  OE2 GLU A  23      32.133  -5.331  -9.906  1.00 15.00      A    O  
ATOM    173  C   GLU A  23      35.778  -5.164  -8.840  1.00 15.00      A    C  
ATOM    174  O   GLU A  23      35.649  -4.447  -9.835  1.00 15.00      A    O  
ATOM    175  N   ARG A  24      35.748  -4.692  -7.594  1.00 15.00      A    N  
ATOM    176  HN  ARG A  24      35.874  -5.314  -6.846  1.00 15.00      A    H  
ATOM    177  CA  ARG A  24      35.527  -3.275  -7.316  1.00 15.00      A    C  
ATOM    178  CB  ARG A  24      35.434  -3.010  -5.805  1.00 15.00      A    C  
ATOM    179  CG  ARG A  24      34.605  -4.012  -5.010  1.00 15.00      A    C  
ATOM    180  CD  ARG A  24      33.206  -4.190  -5.581  1.00 15.00      A    C  
ATOM    181  NE  ARG A  24      32.474  -2.929  -5.695  1.00 15.00      A    N  
ATOM    182  HE  ARG A  24      32.603  -2.265  -4.983  1.00 15.00      A    H  
ATOM    183  CZ  ARG A  24      31.652  -2.643  -6.706  1.00 15.00      A    C  
ATOM    184  NH1 ARG A  24      31.462  -3.528  -7.680  1.00 15.00      A    N  
ATOM    185 HH11 ARG A  24      31.960  -4.462  -7.660  1.00 15.00      A    H  
ATOM    186 HH12 ARG A  24      30.829  -3.313  -8.475  1.00 15.00      A    H  
ATOM    187  NH2 ARG A  24      31.010  -1.480  -6.735  1.00 15.00      A    N  
ATOM    188 HH21 ARG A  24      31.144  -0.783  -5.969  1.00 15.00      A    H  
ATOM    189 HH22 ARG A  24      30.369  -1.255  -7.524  1.00 15.00      A    H  
ATOM    190  C   ARG A  24      36.661  -2.444  -7.908  1.00 15.00      A    C  
ATOM    191  O   ARG A  24      36.455  -1.321  -8.369  1.00 15.00      A    O  
ATOM    192  N   LEU A  25      37.860  -3.013  -7.891  1.00 15.00      A    N  
ATOM    193  HN  LEU A  25      37.953  -3.913  -7.511  1.00 15.00      A    H  
ATOM    194  CA  LEU A  25      39.038  -2.346  -8.422  1.00 15.00      A    C  
ATOM    195  CB  LEU A  25      40.308  -3.024  -7.903  1.00 15.00      A    C  
ATOM    196  CG  LEU A  25      41.634  -2.495  -8.454  1.00 15.00      A    C  
ATOM    197  CD1 LEU A  25      41.889  -1.073  -7.978  1.00 15.00      A    C  
ATOM    198  CD2 LEU A  25      42.781  -3.411  -8.059  1.00 15.00      A    C  
ATOM    199  C   LEU A  25      39.028  -2.353  -9.946  1.00 15.00      A    C  
ATOM    200  O   LEU A  25      39.271  -1.326 -10.579  1.00 15.00      A    O  
ATOM    201  N   GLN A  26      38.741  -3.517 -10.524  1.00 15.00      A    N  
ATOM    202  HN  GLN A  26      38.560  -4.300  -9.955  1.00 15.00      A    H  
ATOM    203  CA  GLN A  26      38.696  -3.673 -11.973  1.00 15.00      A    C  
ATOM    204  CB  GLN A  26      38.322  -5.106 -12.357  1.00 15.00      A    C  
ATOM    205  CG  GLN A  26      38.330  -5.358 -13.857  1.00 15.00      A    C  
ATOM    206  CD  GLN A  26      39.731  -5.406 -14.435  1.00 15.00      A    C  
ATOM    207  OE1 GLN A  26      40.645  -5.969 -13.833  1.00 15.00      A    O  
ATOM    208  NE2 GLN A  26      39.917  -4.791 -15.590  1.00 15.00      A    N  
ATOM    209 HE21 GLN A  26      39.140  -4.331 -16.011  1.00 15.00      A    H  
ATOM    210 HE22 GLN A  26      40.809  -4.810 -15.985  1.00 15.00      A    H  
ATOM    211  C   GLN A  26      37.712  -2.691 -12.590  1.00 15.00      A    C  
ATOM    212  O   GLN A  26      38.074  -1.917 -13.475  1.00 15.00      A    O  
ATOM    213  N   GLY A  27      36.474  -2.710 -12.098  1.00 15.00      A    N  
ATOM    214  HN  GLY A  27      36.249  -3.346 -11.380  1.00 15.00      A    H  
ATOM    215  CA  GLY A  27      35.456  -1.808 -12.607  1.00 15.00      A    C  
ATOM    216  C   GLY A  27      35.883  -0.363 -12.465  1.00 15.00      A    C  
ATOM    217  O   GLY A  27      35.618   0.466 -13.336  1.00 15.00      A    O  
ATOM    218  N   LYS A  28      36.570  -0.073 -11.367  1.00 15.00      A    N  
ATOM    219  HN  LYS A  28      36.753  -0.786 -10.719  1.00 15.00      A    H  
ATOM    220  CA  LYS A  28      37.060   1.267 -11.100  1.00 15.00      A    C  
ATOM    221  CB  LYS A  28      37.696   1.332  -9.707  1.00 15.00      A    C  
ATOM    222  CG  LYS A  28      38.360   2.661  -9.378  1.00 15.00      A    C  
ATOM    223  CD  LYS A  28      37.331   3.738  -9.079  1.00 15.00      A    C  
ATOM    224  CE  LYS A  28      36.603   3.451  -7.779  1.00 15.00      A    C  
ATOM    225  NZ  LYS A  28      35.535   4.445  -7.504  1.00 15.00      A    N  
ATOM    226  HZ1 LYS A  28      34.777   4.364  -8.213  1.00 15.00      A    H  
ATOM    227  HZ2 LYS A  28      35.923   5.408  -7.533  1.00 15.00      A    H  
ATOM    228  HZ3 LYS A  28      35.126   4.272  -6.553  1.00 15.00      A    H  
ATOM    229  C   LYS A  28      38.081   1.683 -12.152  1.00 15.00      A    C  
ATOM    230  O   LYS A  28      37.969   2.749 -12.740  1.00 15.00      A    O  
ATOM    231  N   LEU A  29      39.063   0.823 -12.392  1.00 15.00      A    N  
ATOM    232  HN  LEU A  29      39.078  -0.034 -11.907  1.00 15.00      A    H  
ATOM    233  CA  LEU A  29      40.114   1.106 -13.364  1.00 15.00      A    C  
ATOM    234  CB  LEU A  29      41.227   0.058 -13.273  1.00 15.00      A    C  
ATOM    235  CG  LEU A  29      41.979  -0.019 -11.942  1.00 15.00      A    C  
ATOM    236  CD1 LEU A  29      42.951  -1.189 -11.946  1.00 15.00      A    C  
ATOM    237  CD2 LEU A  29      42.709   1.285 -11.658  1.00 15.00      A    C  
ATOM    238  C   LEU A  29      39.573   1.171 -14.789  1.00 15.00      A    C  
ATOM    239  O   LEU A  29      39.973   2.034 -15.572  1.00 15.00      A    O  
ATOM    240  N   ASP A  30      38.663   0.261 -15.111  1.00 15.00      A    N  
ATOM    241  HN  ASP A  30      38.386  -0.399 -14.434  1.00 15.00      A    H  
ATOM    242  CA  ASP A  30      38.064   0.196 -16.443  1.00 15.00      A    C  
ATOM    243  CB  ASP A  30      37.128  -1.015 -16.552  1.00 15.00      A    C  
ATOM    244  CG  ASP A  30      37.748  -2.188 -17.288  1.00 15.00      A    C  
ATOM    245  OD1 ASP A  30      37.915  -2.097 -18.521  1.00 15.00      A    O  
ATOM    246  OD2 ASP A  30      38.055  -3.208 -16.631  1.00 15.00      A    O  
ATOM    247  C   ASP A  30      37.288   1.465 -16.778  1.00 15.00      A    C  
ATOM    248  O   ASP A  30      37.504   2.085 -17.821  1.00 15.00      A    O  
ATOM    249  N   LYS A  31      36.402   1.862 -15.875  1.00 15.00      A    N  
ATOM    250  HN  LYS A  31      36.299   1.346 -15.044  1.00 15.00      A    H  
ATOM    251  CA  LYS A  31      35.569   3.041 -16.085  1.00 15.00      A    C  
ATOM    252  CB  LYS A  31      34.329   2.979 -15.193  1.00 15.00      A    C  
ATOM    253  CG  LYS A  31      33.152   3.781 -15.718  1.00 15.00      A    C  
ATOM    254  CD  LYS A  31      32.647   4.768 -14.679  1.00 15.00      A    C  
ATOM    255  CE  LYS A  31      31.407   5.488 -15.175  1.00 15.00      A    C  
ATOM    256  NZ  LYS A  31      31.689   6.300 -16.388  1.00 15.00      A    N  
ATOM    257  HZ1 LYS A  31      32.236   5.743 -17.072  1.00 15.00      A    H  
ATOM    258  HZ2 LYS A  31      32.243   7.153 -16.127  1.00 15.00      A    H  
ATOM    259  HZ3 LYS A  31      30.799   6.607 -16.832  1.00 15.00      A    H  
ATOM    260  C   LYS A  31      36.322   4.350 -15.851  1.00 15.00      A    C  
ATOM    261  O   LYS A  31      35.894   5.405 -16.314  1.00 15.00      A    O  
ATOM    262  N   LEU A  32      37.441   4.278 -15.142  1.00 15.00      A    N  
ATOM    263  HN  LEU A  32      37.735   3.407 -14.802  1.00 15.00      A    H  
ATOM    264  CA  LEU A  32      38.237   5.467 -14.841  1.00 15.00      A    C  
ATOM    265  CB  LEU A  32      39.315   5.140 -13.803  1.00 15.00      A    C  
ATOM    266  CG  LEU A  32      39.198   5.832 -12.443  1.00 15.00      A    C  
ATOM    267  CD1 LEU A  32      40.261   5.306 -11.489  1.00 15.00      A    C  
ATOM    268  CD2 LEU A  32      39.315   7.341 -12.592  1.00 15.00      A    C  
ATOM    269  C   LEU A  32      38.908   6.033 -16.084  1.00 15.00      A    C  
ATOM    270  O   LEU A  32      39.152   7.240 -16.164  1.00 15.00      A    O  
ATOM    271  N   GLN A  33      39.213   5.156 -17.041  1.00 15.00      A    N  
ATOM    272  HN  GLN A  33      38.967   4.215 -16.918  1.00 15.00      A    H  
ATOM    273  CA  GLN A  33      39.894   5.557 -18.275  1.00 15.00      A    C  
ATOM    274  CB  GLN A  33      38.946   6.388 -19.156  1.00 15.00      A    C  
ATOM    275  CG  GLN A  33      37.782   5.599 -19.743  1.00 15.00      A    C  
ATOM    276  CD  GLN A  33      36.662   6.485 -20.260  1.00 15.00      A    C  
ATOM    277  OE1 GLN A  33      35.647   6.685 -19.596  1.00 15.00      A    O  
ATOM    278  NE2 GLN A  33      36.843   7.032 -21.453  1.00 15.00      A    N  
ATOM    279 HE21 GLN A  33      37.675   6.839 -21.929  1.00 15.00      A    H  
ATOM    280 HE22 GLN A  33      36.138   7.613 -21.803  1.00 15.00      A    H  
ATOM    281  C   GLN A  33      41.169   6.357 -17.947  1.00 15.00      A    C  
ATOM    282  O   GLN A  33      41.368   7.454 -18.469  1.00 15.00      A    O  
ATOM    283  N   PRO A  34      42.064   5.811 -17.087  1.00 15.00      A    N  
ATOM    284  CA  PRO A  34      43.278   6.491 -16.666  1.00 15.00      A    C  
ATOM    285  CB  PRO A  34      43.396   6.033 -15.207  1.00 15.00      A    C  
ATOM    286  CG  PRO A  34      42.700   4.699 -15.143  1.00 15.00      A    C  
ATOM    287  CD  PRO A  34      41.986   4.489 -16.459  1.00 15.00      A    C  
ATOM    288  C   PRO A  34      44.515   6.060 -17.453  1.00 15.00      A    C  
ATOM    289  O   PRO A  34      45.040   4.951 -17.262  1.00 15.00      A    O  
ATOM    290  N   ASP A  35      44.987   6.946 -18.321  1.00 15.00      A    N  
ATOM    291  HN  ASP A  35      44.533   7.812 -18.422  1.00 15.00      A    H  
ATOM    292  CA  ASP A  35      46.168   6.667 -19.128  1.00 15.00      A    C  
ATOM    293  CB  ASP A  35      46.150   7.500 -20.410  1.00 15.00      A    C  
ATOM    294  CG  ASP A  35      46.161   6.639 -21.656  1.00 15.00      A    C  
ATOM    295  OD1 ASP A  35      45.094   6.500 -22.293  1.00 15.00      A    O  
ATOM    296  OD2 ASP A  35      47.233   6.096 -21.993  1.00 15.00      A    O  
ATOM    297  C   ASP A  35      47.423   6.965 -18.326  1.00 15.00      A    C  
ATOM    298  O   ASP A  35      48.267   6.090 -18.116  1.00 15.00      A    O  
ATOM    299  N   GLU A  36      47.522   8.198 -17.856  1.00 15.00      A    N  
ATOM    300  HN  GLU A  36      46.809   8.852 -18.062  1.00 15.00      A    H  
ATOM    301  CA  GLU A  36      48.654   8.633 -17.055  1.00 15.00      A    C  
ATOM    302  CB  GLU A  36      49.330   9.870 -17.667  1.00 15.00      A    C  
ATOM    303  CG  GLU A  36      48.599  10.484 -18.852  1.00 15.00      A    C  
ATOM    304  CD  GLU A  36      47.326  11.203 -18.457  1.00 15.00      A    C  
ATOM    305  OE1 GLU A  36      47.359  12.440 -18.353  1.00 15.00      A    O  
ATOM    306  OE2 GLU A  36      46.294  10.524 -18.253  1.00 15.00      A    O  
ATOM    307  C   GLU A  36      48.209   8.923 -15.625  1.00 15.00      A    C  
ATOM    308  O   GLU A  36      47.217   8.359 -15.152  1.00 15.00      A    O  
ATOM    309  N   ASP A  37      48.987   9.767 -14.937  1.00 15.00      A    N  
ATOM    310  HN  ASP A  37      49.784  10.120 -15.379  1.00 15.00      A    H  
ATOM    311  CA  ASP A  37      48.723  10.185 -13.547  1.00 15.00      A    C  
ATOM    312  CB  ASP A  37      47.264  10.615 -13.343  1.00 15.00      A    C  
ATOM    313  CG  ASP A  37      47.080  11.593 -12.197  1.00 15.00      A    C  
ATOM    314  OD1 ASP A  37      47.459  12.769 -12.344  1.00 15.00      A    O  
ATOM    315  OD2 ASP A  37      46.521  11.190 -11.162  1.00 15.00      A    O  
ATOM    316  C   ASP A  37      49.136   9.109 -12.543  1.00 15.00      A    C  
ATOM    317  O   ASP A  37      49.457   9.402 -11.391  1.00 15.00      A    O  
ATOM    318  N   ASP A  38      49.131   7.863 -13.010  1.00 15.00      A    N  
ATOM    319  HN  ASP A  38      48.854   7.717 -13.938  1.00 15.00      A    H  
ATOM    320  CA  ASP A  38      49.513   6.703 -12.205  1.00 15.00      A    C  
ATOM    321  CB  ASP A  38      50.994   6.701 -11.829  1.00 15.00      A    C  
ATOM    322  CG  ASP A  38      51.761   5.627 -12.576  1.00 15.00      A    C  
ATOM    323  OD1 ASP A  38      51.269   4.476 -12.638  1.00 15.00      A    O  
ATOM    324  OD2 ASP A  38      52.852   5.930 -13.099  1.00 15.00      A    O  
ATOM    325  C   ASP A  38      48.610   6.475 -10.997  1.00 15.00      A    C  
ATOM    326  O   ASP A  38      49.043   5.975  -9.955  1.00 15.00      A    O  
ATOM    327  N   LYS A  39      47.336   6.814 -11.161  1.00 15.00      A    N  
ATOM    328  HN  LYS A  39      47.063   7.223 -12.006  1.00 15.00      A    H  
ATOM    329  CA  LYS A  39      46.342   6.624 -10.109  1.00 15.00      A    C  
ATOM    330  CB  LYS A  39      44.995   7.227 -10.532  1.00 15.00      A    C  
ATOM    331  CG  LYS A  39      44.891   8.734 -10.371  1.00 15.00      A    C  
ATOM    332  CD  LYS A  39      43.616   9.273 -11.008  1.00 15.00      A    C  
ATOM    333  CE  LYS A  39      43.619  10.796 -11.047  1.00 15.00      A    C  
ATOM    334  NZ  LYS A  39      42.380  11.359 -11.658  1.00 15.00      A    N  
ATOM    335  HZ1 LYS A  39      42.475  12.389 -11.770  1.00 15.00      A    H  
ATOM    336  HZ2 LYS A  39      41.558  11.165 -11.050  1.00 15.00      A    H  
ATOM    337  HZ3 LYS A  39      42.215  10.934 -12.594  1.00 15.00      A    H  
ATOM    338  C   LYS A  39      46.152   5.135  -9.839  1.00 15.00      A    C  
ATOM    339  O   LYS A  39      45.607   4.739  -8.808  1.00 15.00      A    O  
ATOM    340  N   ARG A  40      46.618   4.319 -10.784  1.00 15.00      A    N  
ATOM    341  HN  ARG A  40      47.079   4.712 -11.554  1.00 15.00      A    H  
ATOM    342  CA  ARG A  40      46.500   2.868 -10.699  1.00 15.00      A    C  
ATOM    343  CB  ARG A  40      47.085   2.205 -11.957  1.00 15.00      A    C  
ATOM    344  CG  ARG A  40      46.483   2.692 -13.272  1.00 15.00      A    C  
ATOM    345  CD  ARG A  40      47.137   2.018 -14.473  1.00 15.00      A    C  
ATOM    346  NE  ARG A  40      46.758   2.650 -15.744  1.00 15.00      A    N  
ATOM    347  HE  ARG A  40      46.119   3.398 -15.703  1.00 15.00      A    H  
ATOM    348  CZ  ARG A  40      47.231   2.277 -16.939  1.00 15.00      A    C  
ATOM    349  NH1 ARG A  40      48.100   1.275 -17.028  1.00 15.00      A    N  
ATOM    350 HH11 ARG A  40      48.470   0.986 -17.957  1.00 15.00      A    H  
ATOM    351 HH12 ARG A  40      48.416   0.777 -16.170  1.00 15.00      A    H  
ATOM    352  NH2 ARG A  40      46.837   2.910 -18.042  1.00 15.00      A    N  
ATOM    353 HH21 ARG A  40      47.206   2.626 -18.975  1.00 15.00      A    H  
ATOM    354 HH22 ARG A  40      46.156   3.708 -17.980  1.00 15.00      A    H  
ATOM    355  C   ARG A  40      47.199   2.335  -9.454  1.00 15.00      A    C  
ATOM    356  O   ARG A  40      46.708   1.419  -8.803  1.00 15.00      A    O  
ATOM    357  N   GLN A  41      48.335   2.934  -9.117  1.00 15.00      A    N  
ATOM    358  HN  GLN A  41      48.664   3.681  -9.664  1.00 15.00      A    H  
ATOM    359  CA  GLN A  41      49.104   2.514  -7.953  1.00 15.00      A    C  
ATOM    360  CB  GLN A  41      50.491   3.153  -7.959  1.00 15.00      A    C  
ATOM    361  CG  GLN A  41      51.551   2.268  -8.594  1.00 15.00      A    C  
ATOM    362  CD  GLN A  41      52.773   3.037  -9.058  1.00 15.00      A    C  
ATOM    363  OE1 GLN A  41      53.718   3.246  -8.294  1.00 15.00      A    O  
ATOM    364  NE2 GLN A  41      52.767   3.454 -10.319  1.00 15.00      A    N  
ATOM    365 HE21 GLN A  41      51.984   3.251 -10.879  1.00 15.00      A    H  
ATOM    366 HE22 GLN A  41      53.547   3.951 -10.648  1.00 15.00      A    H  
ATOM    367  C   GLN A  41      48.365   2.805  -6.652  1.00 15.00      A    C  
ATOM    368  O   GLN A  41      48.322   1.967  -5.754  1.00 15.00      A    O  
ATOM    369  N   THR A  42      47.765   3.987  -6.566  1.00 15.00      A    N  
ATOM    370  HN  THR A  42      47.830   4.612  -7.317  1.00 15.00      A    H  
ATOM    371  CA  THR A  42      47.019   4.376  -5.376  1.00 15.00      A    C  
ATOM    372  CB  THR A  42      46.564   5.850  -5.450  1.00 15.00      A    C  
ATOM    373  OG1 THR A  42      46.154   6.300  -4.151  1.00 15.00      A    O  
ATOM    374  HG1 THR A  42      45.785   7.183  -4.221  1.00 15.00      A    H  
ATOM    375  CG2 THR A  42      47.689   6.743  -5.962  1.00 15.00      A    C  
ATOM    376  C   THR A  42      45.796   3.473  -5.204  1.00 15.00      A    C  
ATOM    377  O   THR A  42      45.458   3.054  -4.091  1.00 15.00      A    O  
ATOM    378  N   LEU A  43      45.149   3.156  -6.319  1.00 15.00      A    N  
ATOM    379  HN  LEU A  43      45.472   3.511  -7.176  1.00 15.00      A    H  
ATOM    380  CA  LEU A  43      43.971   2.305  -6.304  1.00 15.00      A    C  
ATOM    381  CB  LEU A  43      43.251   2.345  -7.655  1.00 15.00      A    C  
ATOM    382  CG  LEU A  43      42.035   3.273  -7.755  1.00 15.00      A    C  
ATOM    383  CD1 LEU A  43      41.023   2.963  -6.663  1.00 15.00      A    C  
ATOM    384  CD2 LEU A  43      42.455   4.734  -7.709  1.00 15.00      A    C  
ATOM    385  C   LEU A  43      44.320   0.869  -5.920  1.00 15.00      A    C  
ATOM    386  O   LEU A  43      43.583   0.227  -5.172  1.00 15.00      A    O  
ATOM    387  N   LEU A  44      45.454   0.380  -6.416  1.00 15.00      A    N  
ATOM    388  HN  LEU A  44      46.005   0.950  -6.997  1.00 15.00      A    H  
ATOM    389  CA  LEU A  44      45.898  -0.985  -6.131  1.00 15.00      A    C  
ATOM    390  CB  LEU A  44      46.990  -1.427  -7.110  1.00 15.00      A    C  
ATOM    391  CG  LEU A  44      46.560  -2.413  -8.201  1.00 15.00      A    C  
ATOM    392  CD1 LEU A  44      45.895  -1.682  -9.361  1.00 15.00      A    C  
ATOM    393  CD2 LEU A  44      47.748  -3.235  -8.683  1.00 15.00      A    C  
ATOM    394  C   LEU A  44      46.387  -1.147  -4.694  1.00 15.00      A    C  
ATOM    395  O   LEU A  44      46.645  -2.263  -4.238  1.00 15.00      A    O  
ATOM    396  N   ALA A  45      46.535  -0.038  -3.990  1.00 15.00      A    N  
ATOM    397  HN  ALA A  45      46.345   0.828  -4.411  1.00 15.00      A    H  
ATOM    398  CA  ALA A  45      46.980  -0.078  -2.608  1.00 15.00      A    C  
ATOM    399  CB  ALA A  45      47.874   1.115  -2.305  1.00 15.00      A    C  
ATOM    400  C   ALA A  45      45.780  -0.099  -1.668  1.00 15.00      A    C  
ATOM    401  O   ALA A  45      45.695  -0.931  -0.761  1.00 15.00      A    O  
ATOM    402  N   THR A  46      44.843   0.807  -1.911  1.00 15.00      A    N  
ATOM    403  HN  THR A  46      44.964   1.427  -2.663  1.00 15.00      A    H  
ATOM    404  CA  THR A  46      43.645   0.916  -1.092  1.00 15.00      A    C  
ATOM    405  CB  THR A  46      43.007   2.318  -1.241  1.00 15.00      A    C  
ATOM    406  OG1 THR A  46      41.619   2.277  -0.870  1.00 15.00      A    O  
ATOM    407  HG1 THR A  46      41.537   2.447   0.077  1.00 15.00      A    H  
ATOM    408  CG2 THR A  46      43.733   3.333  -0.370  1.00 15.00      A    C  
ATOM    409  C   THR A  46      42.606  -0.148  -1.450  1.00 15.00      A    C  
ATOM    410  O   THR A  46      42.217  -0.963  -0.614  1.00 15.00      A    O  
ATOM    411  N   HIS A  47      42.183  -0.152  -2.705  1.00 15.00      A    N  
ATOM    412  HN  HIS A  47      42.591   0.467  -3.349  1.00 15.00      A    H  
ATOM    413  CA  HIS A  47      41.160  -1.079  -3.169  1.00 15.00      A    C  
ATOM    414  CB  HIS A  47      40.297  -0.404  -4.234  1.00 15.00      A    C  
ATOM    415  CG  HIS A  47      39.179   0.436  -3.700  1.00 15.00      A    C  
ATOM    416  ND1 HIS A  47      39.313   1.312  -2.636  1.00 15.00      A    N  
ATOM    417  HD1 HIS A  47      40.136   1.470  -2.114  1.00 15.00      A    H  
ATOM    418  CD2 HIS A  47      37.897   0.537  -4.106  1.00 15.00      A    C  
ATOM    419  CE1 HIS A  47      38.154   1.914  -2.420  1.00 15.00      A    C  
ATOM    420  NE2 HIS A  47      37.284   1.459  -3.302  1.00 15.00      A    N  
ATOM    421  HE2 HIS A  47      36.342   1.751  -3.388  1.00 15.00      A    H  
ATOM    422  C   HIS A  47      41.756  -2.359  -3.736  1.00 15.00      A    C  
ATOM    423  O   HIS A  47      41.597  -2.646  -4.920  1.00 15.00      A    O  
ATOM    424  N   ARG A  48      42.425  -3.134  -2.893  1.00 15.00      A    N  
ATOM    425  HN  ARG A  48      42.507  -2.865  -1.953  1.00 15.00      A    H  
ATOM    426  CA  ARG A  48      43.030  -4.385  -3.340  1.00 15.00      A    C  
ATOM    427  CB  ARG A  48      44.161  -4.115  -4.337  1.00 15.00      A    C  
ATOM    428  CG  ARG A  48      44.810  -5.368  -4.899  1.00 15.00      A    C  
ATOM    429  CD  ARG A  48      46.266  -5.459  -4.480  1.00 15.00      A    C  
ATOM    430  NE  ARG A  48      46.626  -6.805  -4.034  1.00 15.00      A    N  
ATOM    431  HE  ARG A  48      45.884  -7.418  -3.812  1.00 15.00      A    H  
ATOM    432  CZ  ARG A  48      47.879  -7.239  -3.915  1.00 15.00      A    C  
ATOM    433  NH1 ARG A  48      48.895  -6.429  -4.210  1.00 15.00      A    N  
ATOM    434 HH11 ARG A  48      48.710  -5.453  -4.535  1.00 15.00      A    H  
ATOM    435 HH12 ARG A  48      49.877  -6.764  -4.123  1.00 15.00      A    H  
ATOM    436  NH2 ARG A  48      48.115  -8.480  -3.501  1.00 15.00      A    N  
ATOM    437 HH21 ARG A  48      49.091  -8.828  -3.407  1.00 15.00      A    H  
ATOM    438 HH22 ARG A  48      47.316  -9.117  -3.270  1.00 15.00      A    H  
ATOM    439  C   ARG A  48      43.544  -5.215  -2.170  1.00 15.00      A    C  
ATOM    440  O   ARG A  48      43.456  -6.439  -2.182  1.00 15.00      A    O  
ATOM    441  N   ARG A  49      44.093  -4.549  -1.167  1.00 15.00      A    N  
ATOM    442  HN  ARG A  49      44.138  -3.571  -1.205  1.00 15.00      A    H  
ATOM    443  CA  ARG A  49      44.624  -5.246  -0.003  1.00 15.00      A    C  
ATOM    444  CB  ARG A  49      45.898  -4.559   0.502  1.00 15.00      A    C  
ATOM    445  CG  ARG A  49      47.185  -5.307   0.185  1.00 15.00      A    C  
ATOM    446  CD  ARG A  49      48.319  -4.861   1.099  1.00 15.00      A    C  
ATOM    447  NE  ARG A  49      49.572  -5.573   0.824  1.00 15.00      A    N  
ATOM    448  HE  ARG A  49      49.945  -5.488  -0.080  1.00 15.00      A    H  
ATOM    449  CZ  ARG A  49      50.234  -6.305   1.728  1.00 15.00      A    C  
ATOM    450  NH1 ARG A  49      49.767  -6.422   2.967  1.00 15.00      A    N  
ATOM    451 HH11 ARG A  49      50.283  -6.993   3.672  1.00 15.00      A    H  
ATOM    452 HH12 ARG A  49      48.884  -5.944   3.241  1.00 15.00      A    H  
ATOM    453  NH2 ARG A  49      51.365  -6.919   1.391  1.00 15.00      A    N  
ATOM    454 HH21 ARG A  49      51.883  -7.490   2.095  1.00 15.00      A    H  
ATOM    455 HH22 ARG A  49      51.744  -6.834   0.424  1.00 15.00      A    H  
ATOM    456  C   ARG A  49      43.597  -5.316   1.122  1.00 15.00      A    C  
ATOM    457  O   ARG A  49      42.473  -4.831   0.983  1.00 15.00      A    O  
ATOM    458  N   GLU A  50      44.015  -5.909   2.242  1.00 15.00      A    N  
ATOM    459  HN  GLU A  50      44.915  -6.288   2.261  1.00 15.00      A    H  
ATOM    460  CA  GLU A  50      43.176  -6.050   3.435  1.00 15.00      A    C  
ATOM    461  CB  GLU A  50      43.980  -6.734   4.543  1.00 15.00      A    C  
ATOM    462  CG  GLU A  50      44.647  -8.028   4.123  1.00 15.00      A    C  
ATOM    463  CD  GLU A  50      43.700  -9.209   4.168  1.00 15.00      A    C  
ATOM    464  OE1 GLU A  50      44.181 -10.352   4.033  1.00 15.00      A    O  
ATOM    465  OE2 GLU A  50      42.481  -8.995   4.339  1.00 15.00      A    O  
ATOM    466  C   GLU A  50      42.730  -4.687   3.948  1.00 15.00      A    C  
ATOM    467  O   GLU A  50      41.785  -4.577   4.729  1.00 15.00      A    O  
ATOM    468  N   ALA A  51      43.430  -3.651   3.501  1.00 15.00      A    N  
ATOM    469  HN  ALA A  51      44.163  -3.811   2.875  1.00 15.00      A    H  
ATOM    470  CA  ALA A  51      43.124  -2.290   3.898  1.00 15.00      A    C  
ATOM    471  CB  ALA A  51      44.120  -1.323   3.278  1.00 15.00      A    C  
ATOM    472  C   ALA A  51      41.701  -1.923   3.501  1.00 15.00      A    C  
ATOM    473  O   ALA A  51      41.042  -1.152   4.190  1.00 15.00      A    O  
ATOM    474  N   TRP A  52      41.223  -2.513   2.405  1.00 15.00      A    N  
ATOM    475  HN  TRP A  52      41.786  -3.154   1.919  1.00 15.00      A    H  
ATOM    476  CA  TRP A  52      39.876  -2.243   1.922  1.00 15.00      A    C  
ATOM    477  CB  TRP A  52      39.636  -2.890   0.555  1.00 15.00      A    C  
ATOM    478  CG  TRP A  52      38.307  -2.534  -0.048  1.00 15.00      A    C  
ATOM    479  CD1 TRP A  52      37.974  -1.363  -0.665  1.00 15.00      A    C  
ATOM    480  CD2 TRP A  52      37.130  -3.352  -0.082  1.00 15.00      A    C  
ATOM    481  NE1 TRP A  52      36.666  -1.403  -1.085  1.00 15.00      A    N  
ATOM    482  HE1 TRP A  52      36.193  -0.684  -1.554  1.00 15.00      A    H  
ATOM    483  CE2 TRP A  52      36.126  -2.612  -0.737  1.00 15.00      A    C  
ATOM    484  CE3 TRP A  52      36.828  -4.637   0.377  1.00 15.00      A    C  
ATOM    485  CZ2 TRP A  52      34.844  -3.114  -0.945  1.00 15.00      A    C  
ATOM    486  CZ3 TRP A  52      35.554  -5.133   0.170  1.00 15.00      A    C  
ATOM    487  CH2 TRP A  52      34.578  -4.374  -0.486  1.00 15.00      A    C  
ATOM    488  C   TRP A  52      38.836  -2.729   2.925  1.00 15.00      A    C  
ATOM    489  O   TRP A  52      37.829  -2.065   3.154  1.00 15.00      A    O  
ATOM    490  N   LEU A  53      39.089  -3.882   3.531  1.00 15.00      A    N  
ATOM    491  HN  LEU A  53      39.916  -4.365   3.322  1.00 15.00      A    H  
ATOM    492  CA  LEU A  53      38.167  -4.434   4.509  1.00 15.00      A    C  
ATOM    493  CB  LEU A  53      38.534  -5.874   4.864  1.00 15.00      A    C  
ATOM    494  CG  LEU A  53      38.303  -6.905   3.757  1.00 15.00      A    C  
ATOM    495  CD1 LEU A  53      38.840  -8.265   4.171  1.00 15.00      A    C  
ATOM    496  CD2 LEU A  53      36.826  -6.998   3.402  1.00 15.00      A    C  
ATOM    497  C   LEU A  53      38.123  -3.546   5.745  1.00 15.00      A    C  
ATOM    498  O   LEU A  53      37.054  -3.272   6.283  1.00 15.00      A    O  
ATOM    499  N   ALA A  54      39.293  -3.077   6.173  1.00 15.00      A    N  
ATOM    500  HN  ALA A  54      40.114  -3.342   5.706  1.00 15.00      A    H  
ATOM    501  CA  ALA A  54      39.384  -2.191   7.325  1.00 15.00      A    C  
ATOM    502  CB  ALA A  54      40.837  -1.946   7.691  1.00 15.00      A    C  
ATOM    503  C   ALA A  54      38.700  -0.872   7.001  1.00 15.00      A    C  
ATOM    504  O   ALA A  54      38.007  -0.291   7.838  1.00 15.00      A    O  
ATOM    505  N   ASP A  55      38.891  -0.420   5.767  1.00 15.00      A    N  
ATOM    506  HN  ASP A  55      39.459  -0.938   5.150  1.00 15.00      A    H  
ATOM    507  CA  ASP A  55      38.288   0.821   5.302  1.00 15.00      A    C  
ATOM    508  CB  ASP A  55      38.752   1.156   3.878  1.00 15.00      A    C  
ATOM    509  CG  ASP A  55      38.131   2.471   3.387  1.00 15.00      A    C  
ATOM    510  OD1 ASP A  55      37.405   2.470   2.353  1.00 15.00      A    O  
ATOM    511  OD2 ASP A  55      38.346   3.515   4.057  1.00 15.00      A    O  
ATOM    512  C   ASP A  55      36.771   0.692   5.310  1.00 15.00      A    C  
ATOM    513  O   ASP A  55      36.061   1.528   5.879  1.00 15.00      A    O  
ATOM    514  N   ALA A  56      36.286  -0.379   4.687  1.00 15.00      A    N  
ATOM    515  HN  ALA A  56      36.912  -1.015   4.267  1.00 15.00      A    H  
ATOM    516  CA  ALA A  56      34.863  -0.646   4.596  1.00 15.00      A    C  
ATOM    517  CB  ALA A  56      34.611  -1.875   3.741  1.00 15.00      A    C  
ATOM    518  C   ALA A  56      34.251  -0.820   5.977  1.00 15.00      A    C  
ATOM    519  O   ALA A  56      33.154  -0.330   6.239  1.00 15.00      A    O  
ATOM    520  N   ALA A  57      34.974  -1.502   6.859  1.00 15.00      A    N  
ATOM    521  HN  ALA A  57      35.846  -1.864   6.582  1.00 15.00      A    H  
ATOM    522  CA  ALA A  57      34.509  -1.733   8.224  1.00 15.00      A    C  
ATOM    523  CB  ALA A  57      35.480  -2.631   8.975  1.00 15.00      A    C  
ATOM    524  C   ALA A  57      34.331  -0.406   8.951  1.00 15.00      A    C  
ATOM    525  O   ALA A  57      33.385  -0.220   9.714  1.00 15.00      A    O  
ATOM    526  N   ARG A  58      35.237   0.524   8.681  1.00 15.00      A    N  
ATOM    527  HN  ARG A  58      35.963   0.312   8.054  1.00 15.00      A    H  
ATOM    528  CA  ARG A  58      35.192   1.848   9.288  1.00 15.00      A    C  
ATOM    529  CB  ARG A  58      36.508   2.589   8.998  1.00 15.00      A    C  
ATOM    530  CG  ARG A  58      36.655   3.952   9.665  1.00 15.00      A    C  
ATOM    531  CD  ARG A  58      36.269   5.088   8.722  1.00 15.00      A    C  
ATOM    532  NE  ARG A  58      36.796   4.890   7.367  1.00 15.00      A    N  
ATOM    533  HE  ARG A  58      36.835   3.964   7.032  1.00 15.00      A    H  
ATOM    534  CZ  ARG A  58      37.214   5.879   6.568  1.00 15.00      A    C  
ATOM    535  NH1 ARG A  58      37.164   7.145   6.986  1.00 15.00      A    N  
ATOM    536 HH11 ARG A  58      36.802   7.367   7.937  1.00 15.00      A    H  
ATOM    537 HH12 ARG A  58      37.491   7.918   6.366  1.00 15.00      A    H  
ATOM    538  NH2 ARG A  58      37.692   5.598   5.358  1.00 15.00      A    N  
ATOM    539 HH21 ARG A  58      37.751   4.592   5.023  1.00 15.00      A    H  
ATOM    540 HH22 ARG A  58      38.020   6.356   4.727  1.00 15.00      A    H  
ATOM    541  C   ARG A  58      34.001   2.634   8.742  1.00 15.00      A    C  
ATOM    542  O   ARG A  58      33.512   3.572   9.371  1.00 15.00      A    O  
ATOM    543  N   ARG A  59      33.530   2.233   7.571  1.00 15.00      A    N  
ATOM    544  HN  ARG A  59      33.947   1.461   7.127  1.00 15.00      A    H  
ATOM    545  CA  ARG A  59      32.407   2.896   6.929  1.00 15.00      A    C  
ATOM    546  CB  ARG A  59      32.571   2.874   5.411  1.00 15.00      A    C  
ATOM    547  CG  ARG A  59      33.634   3.827   4.885  1.00 15.00      A    C  
ATOM    548  CD  ARG A  59      34.416   3.210   3.734  1.00 15.00      A    C  
ATOM    549  NE  ARG A  59      33.625   2.223   3.003  1.00 15.00      A    N  
ATOM    550  HE  ARG A  59      32.871   1.817   3.477  1.00 15.00      A    H  
ATOM    551  CZ  ARG A  59      33.872   1.842   1.751  1.00 15.00      A    C  
ATOM    552  NH1 ARG A  59      34.895   2.352   1.079  1.00 15.00      A    N  
ATOM    553 HH11 ARG A  59      35.076   2.053   0.101  1.00 15.00      A    H  
ATOM    554 HH12 ARG A  59      35.532   3.045   1.533  1.00 15.00      A    H  
ATOM    555  NH2 ARG A  59      33.091   0.944   1.180  1.00 15.00      A    N  
ATOM    556 HH21 ARG A  59      33.264   0.631   0.189  1.00 15.00      A    H  
ATOM    557 HH22 ARG A  59      32.285   0.543   1.698  1.00 15.00      A    H  
ATOM    558  C   ARG A  59      31.071   2.274   7.331  1.00 15.00      A    C  
ATOM    559  O   ARG A  59      30.017   2.841   7.058  1.00 15.00      A    O  
ATOM    560  N   VAL A  60      31.117   1.112   7.988  1.00 15.00      A    N  
ATOM    561  HN  VAL A  60      31.988   0.699   8.173  1.00 15.00      A    H  
ATOM    562  CA  VAL A  60      29.895   0.432   8.430  1.00 15.00      A    C  
ATOM    563  CB  VAL A  60      30.188  -0.948   9.066  1.00 15.00      A    C  
ATOM    564  CG1 VAL A  60      28.896  -1.659   9.443  1.00 15.00      A    C  
ATOM    565  CG2 VAL A  60      31.000  -1.815   8.120  1.00 15.00      A    C  
ATOM    566  C   VAL A  60      29.131   1.307   9.424  1.00 15.00      A    C  
ATOM    567  O   VAL A  60      27.912   1.202   9.564  1.00 15.00      A    O  
ATOM    568  N   GLY A  61      29.858   2.192  10.096  1.00 15.00      A    N  
ATOM    569  HN  GLY A  61      30.824   2.233   9.939  1.00 15.00      A    H  
ATOM    570  CA  GLY A  61      29.243   3.091  11.053  1.00 15.00      A    C  
ATOM    571  C   GLY A  61      28.365   4.119  10.368  1.00 15.00      A    C  
ATOM    572  O   GLY A  61      27.583   4.814  11.015  1.00 15.00      A    O  
ATOM    573  N   GLN A  62      28.491   4.202   9.049  1.00 15.00      A    N  
ATOM    574  HN  GLN A  62      29.128   3.609   8.591  1.00 15.00      A    H  
ATOM    575  CA  GLN A  62      27.710   5.138   8.257  1.00 15.00      A    C  
ATOM    576  CB  GLN A  62      28.590   5.784   7.182  1.00 15.00      A    C  
ATOM    577  CG  GLN A  62      29.896   6.364   7.700  1.00 15.00      A    C  
ATOM    578  CD  GLN A  62      30.758   6.939   6.592  1.00 15.00      A    C  
ATOM    579  OE1 GLN A  62      30.707   6.490   5.446  1.00 15.00      A    O  
ATOM    580  NE2 GLN A  62      31.559   7.939   6.926  1.00 15.00      A    N  
ATOM    581 HE21 GLN A  62      31.549   8.248   7.856  1.00 15.00      A    H  
ATOM    582 HE22 GLN A  62      32.123   8.331   6.229  1.00 15.00      A    H  
ATOM    583  C   GLN A  62      26.531   4.431   7.591  1.00 15.00      A    C  
ATOM    584  O   GLN A  62      25.828   5.028   6.780  1.00 15.00      A    O  
ATOM    585  N   LEU A  63      26.324   3.160   7.925  1.00 15.00      A    N  
ATOM    586  HN  LEU A  63      26.916   2.732   8.582  1.00 15.00      A    H  
ATOM    587  CA  LEU A  63      25.234   2.385   7.343  1.00 15.00      A    C  
ATOM    588  CB  LEU A  63      25.775   1.371   6.334  1.00 15.00      A    C  
ATOM    589  CG  LEU A  63      25.909   1.826   4.881  1.00 15.00      A    C  
ATOM    590  CD1 LEU A  63      26.098   0.618   3.979  1.00 15.00      A    C  
ATOM    591  CD2 LEU A  63      24.696   2.638   4.447  1.00 15.00      A    C  
ATOM    592  C   LEU A  63      24.462   1.624   8.408  1.00 15.00      A    C  
ATOM    593  O   LEU A  63      25.005   1.281   9.463  1.00 15.00      A    O  
ATOM    594  N   GLN A  64      23.196   1.363   8.130  1.00 15.00      A    N  
ATOM    595  HN  GLN A  64      22.810   1.700   7.291  1.00 15.00      A    H  
ATOM    596  CA  GLN A  64      22.355   0.612   9.039  1.00 15.00      A    C  
ATOM    597  CB  GLN A  64      21.804   1.488  10.165  1.00 15.00      A    C  
ATOM    598  CG  GLN A  64      21.194   0.684  11.304  1.00 15.00      A    C  
ATOM    599  CD  GLN A  64      20.298   1.506  12.204  1.00 15.00      A    C  
ATOM    600  OE1 GLN A  64      20.517   2.701  12.399  1.00 15.00      A    O  
ATOM    601  NE2 GLN A  64      19.282   0.866  12.756  1.00 15.00      A    N  
ATOM    602 HE21 GLN A  64      19.169  -0.088  12.551  1.00 15.00      A    H  
ATOM    603 HE22 GLN A  64      18.680   1.371  13.348  1.00 15.00      A    H  
ATOM    604  C   GLN A  64      21.212  -0.064   8.297  1.00 15.00      A    C  
ATOM    605  O   GLN A  64      20.562   0.547   7.445  1.00 15.00      A    O  
ATOM    606  N   LEU A  65      20.993  -1.332   8.609  1.00 15.00      A    N  
ATOM    607  HN  LEU A  65      21.566  -1.762   9.282  1.00 15.00      A    H  
ATOM    608  CA  LEU A  65      19.914  -2.098   8.013  1.00 15.00      A    C  
ATOM    609  CB  LEU A  65      20.252  -3.593   8.017  1.00 15.00      A    C  
ATOM    610  CG  LEU A  65      21.383  -4.039   7.091  1.00 15.00      A    C  
ATOM    611  CD1 LEU A  65      21.523  -5.554   7.109  1.00 15.00      A    C  
ATOM    612  CD2 LEU A  65      21.146  -3.539   5.673  1.00 15.00      A    C  
ATOM    613  C   LEU A  65      18.669  -1.854   8.843  1.00 15.00      A    C  
ATOM    614  O   LEU A  65      18.736  -1.874  10.074  1.00 15.00      A    O  
ATOM    615  N   VAL A  66      17.541  -1.605   8.196  1.00 15.00      A    N  
ATOM    616  HN  VAL A  66      17.527  -1.614   7.210  1.00 15.00      A    H  
ATOM    617  CA  VAL A  66      16.322  -1.324   8.933  1.00 15.00      A    C  
ATOM    618  CB  VAL A  66      16.073   0.192   9.067  1.00 15.00      A    C  
ATOM    619  CG1 VAL A  66      17.020   0.804  10.083  1.00 15.00      A    C  
ATOM    620  CG2 VAL A  66      16.217   0.881   7.719  1.00 15.00      A    C  
ATOM    621  C   VAL A  66      15.080  -1.969   8.339  1.00 15.00      A    C  
ATOM    622  O   VAL A  66      15.006  -2.262   7.144  1.00 15.00      A    O  
ATOM    623  N   THR A  67      14.115  -2.204   9.214  1.00 15.00      A    N  
ATOM    624  HN  THR A  67      14.278  -1.991  10.160  1.00 15.00      A    H  
ATOM    625  CA  THR A  67      12.831  -2.764   8.837  1.00 15.00      A    C  
ATOM    626  CB  THR A  67      12.463  -3.963   9.738  1.00 15.00      A    C  
ATOM    627  OG1 THR A  67      13.529  -4.917   9.730  1.00 15.00      A    O  
ATOM    628  HG1 THR A  67      14.376  -4.460   9.626  1.00 15.00      A    H  
ATOM    629  CG2 THR A  67      11.190  -4.640   9.252  1.00 15.00      A    C  
ATOM    630  C   THR A  67      11.787  -1.673   9.027  1.00 15.00      A    C  
ATOM    631  O   THR A  67      10.769  -1.618   8.331  1.00 15.00      A    O  
ATOM    632  N   HIS A  68      12.082  -0.787   9.971  1.00 15.00      A    N  
ATOM    633  HN  HIS A  68      12.927  -0.881  10.463  1.00 15.00      A    H  
ATOM    634  CA  HIS A  68      11.211   0.325  10.303  1.00 15.00      A    C  
ATOM    635  CB  HIS A  68      10.624   0.134  11.703  1.00 15.00      A    C  
ATOM    636  CG  HIS A  68       9.890  -1.158  11.888  1.00 15.00      A    C  
ATOM    637  ND1 HIS A  68      10.443  -2.201  12.592  1.00 15.00      A    N  
ATOM    638  CD2 HIS A  68       8.669  -1.526  11.432  1.00 15.00      A    C  
ATOM    639  CE1 HIS A  68       9.554  -3.177  12.549  1.00 15.00      A    C  
ATOM    640  NE2 HIS A  68       8.468  -2.812  11.858  1.00 15.00      A    N  
ATOM    641  HE2 HIS A  68       7.677  -3.363  11.684  1.00 15.00      A    H  
ATOM    642  C   HIS A  68      12.002   1.623  10.242  1.00 15.00      A    C  
ATOM    643  O   HIS A  68      13.000   1.789  10.949  1.00 15.00      A    O  
ATOM    644  N   THR A  69      11.560   2.531   9.393  1.00 15.00      A    N  
ATOM    645  HN  THR A  69      10.750   2.339   8.871  1.00 15.00      A    H  
ATOM    646  CA  THR A  69      12.231   3.808   9.221  1.00 15.00      A    C  
ATOM    647  CB  THR A  69      12.499   4.085   7.729  1.00 15.00      A    C  
ATOM    648  OG1 THR A  69      11.332   3.747   6.966  1.00 15.00      A    O  
ATOM    649  HG1 THR A  69      10.629   3.469   7.561  1.00 15.00      A    H  
ATOM    650  CG2 THR A  69      13.685   3.277   7.228  1.00 15.00      A    C  
ATOM    651  C   THR A  69      11.393   4.950   9.776  1.00 15.00      A    C  
ATOM    652  O   THR A  69      10.163   4.923   9.700  1.00 15.00      A    O  
ATOM    653  N   LEU A  70      12.059   5.942  10.344  1.00 15.00      A    N  
ATOM    654  HN  LEU A  70      13.040   5.880  10.423  1.00 15.00      A    H  
ATOM    655  CA  LEU A  70      11.379   7.111  10.879  1.00 15.00      A    C  
ATOM    656  CB  LEU A  70      12.014   7.539  12.204  1.00 15.00      A    C  
ATOM    657  CG  LEU A  70      11.285   8.636  12.985  1.00 15.00      A    C  
ATOM    658  CD1 LEU A  70       9.860   8.214  13.312  1.00 15.00      A    C  
ATOM    659  CD2 LEU A  70      12.046   8.983  14.253  1.00 15.00      A    C  
ATOM    660  C   LEU A  70      11.454   8.245   9.861  1.00 15.00      A    C  
ATOM    661  O   LEU A  70      10.839   9.294  10.025  1.00 15.00      A    O  
ATOM    662  N   LYS A  71      12.211   8.002   8.794  1.00 15.00      A    N  
ATOM    663  HN  LYS A  71      12.655   7.133   8.724  1.00 15.00      A    H  
ATOM    664  CA  LYS A  71      12.405   8.980   7.722  1.00 15.00      A    C  
ATOM    665  CB  LYS A  71      13.447   8.499   6.712  1.00 15.00      A    C  
ATOM    666  CG  LYS A  71      14.783   9.214   6.821  1.00 15.00      A    C  
ATOM    667  CD  LYS A  71      14.713  10.614   6.222  1.00 15.00      A    C  
ATOM    668  CE  LYS A  71      15.944  11.433   6.581  1.00 15.00      A    C  
ATOM    669  NZ  LYS A  71      15.884  11.940   7.983  1.00 15.00      A    N  
ATOM    670  HZ1 LYS A  71      16.812  12.302   8.268  1.00 15.00      A    H  
ATOM    671  HZ2 LYS A  71      15.604  11.179   8.635  1.00 15.00      A    H  
ATOM    672  HZ3 LYS A  71      15.186  12.718   8.054  1.00 15.00      A    H  
ATOM    673  C   LYS A  71      11.107   9.415   7.018  1.00 15.00      A    C  
ATOM    674  O   LYS A  71      10.913  10.608   6.797  1.00 15.00      A    O  
ATOM    675  N   PRO A  72      10.214   8.471   6.625  1.00 15.00      A    N  
ATOM    676  CA  PRO A  72       8.941   8.823   5.967  1.00 15.00      A    C  
ATOM    677  CB  PRO A  72       8.226   7.474   5.850  1.00 15.00      A    C  
ATOM    678  CG  PRO A  72       9.330   6.482   5.801  1.00 15.00      A    C  
ATOM    679  CD  PRO A  72      10.377   7.009   6.734  1.00 15.00      A    C  
ATOM    680  C   PRO A  72       8.098   9.794   6.803  1.00 15.00      A    C  
ATOM    681  O   PRO A  72       7.227  10.492   6.281  1.00 15.00      A    O  
ATOM    682  N   ILE A  73       8.375   9.834   8.107  1.00 15.00      A    N  
ATOM    683  HN  ILE A  73       9.102   9.283   8.452  1.00 15.00      A    H  
ATOM    684  CA  ILE A  73       7.656  10.702   9.021  1.00 15.00      A    C  
ATOM    685  CB  ILE A  73       7.403  10.027  10.381  1.00 15.00      A    C  
ATOM    686  CG1 ILE A  73       7.066   8.546  10.167  1.00 15.00      A    C  
ATOM    687  CG2 ILE A  73       6.266  10.734  11.108  1.00 15.00      A    C  
ATOM    688  CD1 ILE A  73       6.881   7.764  11.444  1.00 15.00      A    C  
ATOM    689  C   ILE A  73       8.427  11.995   9.206  1.00 15.00      A    C  
ATOM    690  O   ILE A  73       9.006  12.241  10.272  1.00 15.00      A    O  
ATOM    691  N   HIS A  74       8.414  12.814   8.147  1.00 15.00      A    N  
ATOM    692  HN  HIS A  74       7.910  12.535   7.350  1.00 15.00      A    H  
ATOM    693  CA  HIS A  74       9.127  14.087   8.109  1.00 15.00      A    C  
ATOM    694  CB  HIS A  74       8.790  14.989   9.305  1.00 15.00      A    C  
ATOM    695  CG  HIS A  74       8.881  16.446   8.985  1.00 15.00      A    C  
ATOM    696  ND1 HIS A  74       9.937  17.204   9.419  1.00 15.00      A    N  
ATOM    697  CD2 HIS A  74       8.045  17.221   8.249  1.00 15.00      A    C  
ATOM    698  CE1 HIS A  74       9.731  18.416   8.939  1.00 15.00      A    C  
ATOM    699  NE2 HIS A  74       8.598  18.472   8.225  1.00 15.00      A    N  
ATOM    700  HE2 HIS A  74       8.234  19.261   7.772  1.00 15.00      A    H  
ATOM    701  C   HIS A  74      10.628  13.842   7.972  1.00 15.00      A    C  
ATOM    702  O   HIS A  74      11.277  13.347   8.887  1.00 15.00      A    O  
ATOM    703  N   PRO A  75      11.193  14.195   6.805  1.00 15.00      A    N  
ATOM    704  CA  PRO A  75      12.617  13.991   6.503  1.00 15.00      A    C  
ATOM    705  CB  PRO A  75      12.774  14.567   5.086  1.00 15.00      A    C  
ATOM    706  CG  PRO A  75      11.602  15.478   4.916  1.00 15.00      A    C  
ATOM    707  CD  PRO A  75      10.488  14.846   5.692  1.00 15.00      A    C  
ATOM    708  C   PRO A  75      13.554  14.721   7.470  1.00 15.00      A    C  
ATOM    709  O   PRO A  75      14.681  14.283   7.707  1.00 15.00      A    O  
ATOM    710  N   ASP A  76      13.066  15.803   8.058  1.00 15.00      A    N  
ATOM    711  HN  ASP A  76      12.138  16.069   7.884  1.00 15.00      A    H  
ATOM    712  CA  ASP A  76      13.869  16.602   8.977  1.00 15.00      A    C  
ATOM    713  CB  ASP A  76      13.265  17.998   9.149  1.00 15.00      A    C  
ATOM    714  CG  ASP A  76      13.233  18.783   7.850  1.00 15.00      A    C  
ATOM    715  OD1 ASP A  76      14.318  19.098   7.322  1.00 15.00      A    O  
ATOM    716  OD2 ASP A  76      12.118  19.076   7.356  1.00 15.00      A    O  
ATOM    717  C   ASP A  76      14.019  15.910  10.329  1.00 15.00      A    C  
ATOM    718  O   ASP A  76      14.830  16.323  11.171  1.00 15.00      A    O  
ATOM    719  N   ALA A  77      13.244  14.850  10.536  1.00 15.00      A    N  
ATOM    720  HN  ALA A  77      12.614  14.560   9.834  1.00 15.00      A    H  
ATOM    721  CA  ALA A  77      13.298  14.112  11.786  1.00 15.00      A    C  
ATOM    722  CB  ALA A  77      12.032  13.290  11.986  1.00 15.00      A    C  
ATOM    723  C   ALA A  77      14.534  13.220  11.859  1.00 15.00      A    C  
ATOM    724  O   ALA A  77      14.878  12.515  10.903  1.00 15.00      A    O  
ATOM    725  N   ARG A  78      15.211  13.280  13.000  1.00 15.00      A    N  
ATOM    726  HN  ARG A  78      14.903  13.892  13.704  1.00 15.00      A    H  
ATOM    727  CA  ARG A  78      16.390  12.474  13.252  1.00 15.00      A    C  
ATOM    728  CB  ARG A  78      17.619  13.358  13.480  1.00 15.00      A    C  
ATOM    729  CG  ARG A  78      18.268  13.870  12.206  1.00 15.00      A    C  
ATOM    730  CD  ARG A  78      18.065  15.368  12.038  1.00 15.00      A    C  
ATOM    731  NE  ARG A  78      18.658  16.135  13.137  1.00 15.00      A    N  
ATOM    732  HE  ARG A  78      18.175  16.135  13.992  1.00 15.00      A    H  
ATOM    733  CZ  ARG A  78      19.797  16.824  13.042  1.00 15.00      A    C  
ATOM    734  NH1 ARG A  78      20.481  16.833  11.900  1.00 15.00      A    N  
ATOM    735 HH11 ARG A  78      20.124  16.307  11.074  1.00 15.00      A    H  
ATOM    736 HH12 ARG A  78      21.371  17.368  11.823  1.00 15.00      A    H  
ATOM    737  NH2 ARG A  78      20.250  17.510  14.088  1.00 15.00      A    N  
ATOM    738 HH21 ARG A  78      21.139  18.048  14.018  1.00 15.00      A    H  
ATOM    739 HH22 ARG A  78      19.714  17.517  14.983  1.00 15.00      A    H  
ATOM    740  C   ARG A  78      16.139  11.612  14.479  1.00 15.00      A    C  
ATOM    741  O   ARG A  78      16.358  12.043  15.610  1.00 15.00      A    O  
ATOM    742  N   GLY A  79      15.640  10.411  14.251  1.00 15.00      A    N  
ATOM    743  HN  GLY A  79      15.475  10.125  13.331  1.00 15.00      A    H  
ATOM    744  CA  GLY A  79      15.352   9.513  15.345  1.00 15.00      A    C  
ATOM    745  C   GLY A  79      16.073   8.196  15.205  1.00 15.00      A    C  
ATOM    746  O   GLY A  79      17.014   8.077  14.419  1.00 15.00      A    O  
ATOM    747  N   SER A  80      15.617   7.204  15.949  1.00 15.00      A    N  
ATOM    748  HN  SER A  80      14.842   7.359  16.531  1.00 15.00      A    H  
ATOM    749  CA  SER A  80      16.230   5.892  15.925  1.00 15.00      A    C  
ATOM    750  CB  SER A  80      16.227   5.290  17.335  1.00 15.00      A    C  
ATOM    751  OG  SER A  80      16.673   3.945  17.332  1.00 15.00      A    O  
ATOM    752  HG  SER A  80      16.084   3.416  16.784  1.00 15.00      A    H  
ATOM    753  C   SER A  80      15.526   4.956  14.951  1.00 15.00      A    C  
ATOM    754  O   SER A  80      14.337   4.674  15.093  1.00 15.00      A    O  
ATOM    755  N   ASN A  81      16.265   4.492  13.956  1.00 15.00      A    N  
ATOM    756  HN  ASN A  81      17.198   4.782  13.882  1.00 15.00      A    H  
ATOM    757  CA  ASN A  81      15.734   3.552  12.980  1.00 15.00      A    C  
ATOM    758  CB  ASN A  81      16.452   3.714  11.635  1.00 15.00      A    C  
ATOM    759  CG  ASN A  81      15.967   4.904  10.820  1.00 15.00      A    C  
ATOM    760  OD1 ASN A  81      14.792   5.275  10.860  1.00 15.00      A    O  
ATOM    761  ND2 ASN A  81      16.875   5.510  10.067  1.00 15.00      A    N  
ATOM    762 HD21 ASN A  81      17.793   5.164  10.080  1.00 15.00      A    H  
ATOM    763 HD22 ASN A  81      16.593   6.273   9.525  1.00 15.00      A    H  
ATOM    764  C   ASN A  81      15.951   2.146  13.534  1.00 15.00      A    C  
ATOM    765  O   ASN A  81      16.972   1.894  14.180  1.00 15.00      A    O  
ATOM    766  N   LEU A  82      15.018   1.232  13.296  1.00 15.00      A    N  
ATOM    767  HN  LEU A  82      14.245   1.457  12.734  1.00 15.00      A    H  
ATOM    768  CA  LEU A  82      15.144  -0.114  13.847  1.00 15.00      A    C  
ATOM    769  CB  LEU A  82      14.162  -0.318  15.005  1.00 15.00      A    C  
ATOM    770  CG  LEU A  82      14.513   0.388  16.320  1.00 15.00      A    C  
ATOM    771  CD1 LEU A  82      13.412   0.182  17.347  1.00 15.00      A    C  
ATOM    772  CD2 LEU A  82      15.853  -0.100  16.855  1.00 15.00      A    C  
ATOM    773  C   LEU A  82      14.976  -1.223  12.818  1.00 15.00      A    C  
ATOM    774  O   LEU A  82      14.364  -1.040  11.762  1.00 15.00      A    O  
ATOM    775  N   HIS A  83      15.526  -2.383  13.161  1.00 15.00      A    N  
ATOM    776  HN  HIS A  83      15.988  -2.447  14.023  1.00 15.00      A    H  
ATOM    777  CA  HIS A  83      15.465  -3.572  12.323  1.00 15.00      A    C  
ATOM    778  CB  HIS A  83      16.821  -3.816  11.644  1.00 15.00      A    C  
ATOM    779  CG  HIS A  83      16.799  -4.847  10.552  1.00 15.00      A    C  
ATOM    780  ND1 HIS A  83      16.260  -4.573   9.319  1.00 15.00      A    N  
ATOM    781  CD2 HIS A  83      17.276  -6.119  10.553  1.00 15.00      A    C  
ATOM    782  CE1 HIS A  83      16.416  -5.668   8.600  1.00 15.00      A    C  
ATOM    783  NE2 HIS A  83      17.025  -6.628   9.305  1.00 15.00      A    N  
ATOM    784  HE2 HIS A  83      17.261  -7.524   8.988  1.00 15.00      A    H  
ATOM    785  C   HIS A  83      15.102  -4.760  13.207  1.00 15.00      A    C  
ATOM    786  O   HIS A  83      15.897  -5.674  13.415  1.00 15.00      A    O  
ATOM    787  N   SER A  84      13.904  -4.718  13.758  1.00 15.00      A    N  
ATOM    788  HN  SER A  84      13.317  -3.958  13.570  1.00 15.00      A    H  
ATOM    789  CA  SER A  84      13.437  -5.771  14.639  1.00 15.00      A    C  
ATOM    790  CB  SER A  84      13.378  -5.246  16.074  1.00 15.00      A    C  
ATOM    791  OG  SER A  84      13.286  -3.826  16.086  1.00 15.00      A    O  
ATOM    792  HG  SER A  84      12.365  -3.566  16.002  1.00 15.00      A    H  
ATOM    793  C   SER A  84      12.074  -6.289  14.205  1.00 15.00      A    C  
ATOM    794  O   SER A  84      11.150  -5.511  13.962  1.00 15.00      A    O  
ATOM    795  N   LEU A  85      11.960  -7.603  14.093  1.00 15.00      A    N  
ATOM    796  HN  LEU A  85      12.735  -8.169  14.283  1.00 15.00      A    H  
ATOM    797  CA  LEU A  85      10.708  -8.230  13.704  1.00 15.00      A    C  
ATOM    798  CB  LEU A  85      10.958  -9.604  13.073  1.00 15.00      A    C  
ATOM    799  CG  LEU A  85      11.437  -9.614  11.617  1.00 15.00      A    C  
ATOM    800  CD1 LEU A  85      12.910  -9.240  11.522  1.00 15.00      A    C  
ATOM    801  CD2 LEU A  85      11.184 -10.972  10.981  1.00 15.00      A    C  
ATOM    802  C   LEU A  85       9.806  -8.378  14.923  1.00 15.00      A    C  
ATOM    803  O   LEU A  85      10.241  -8.874  15.964  1.00 15.00      A    O  
ATOM    804  N   PRO A  86       8.549  -7.930  14.822  1.00 15.00      A    N  
ATOM    805  CA  PRO A  86       7.597  -8.025  15.926  1.00 15.00      A    C  
ATOM    806  CB  PRO A  86       6.373  -7.257  15.419  1.00 15.00      A    C  
ATOM    807  CG  PRO A  86       6.486  -7.294  13.934  1.00 15.00      A    C  
ATOM    808  CD  PRO A  86       7.958  -7.300  13.629  1.00 15.00      A    C  
ATOM    809  C   PRO A  86       7.228  -9.476  16.212  1.00 15.00      A    C  
ATOM    810  O   PRO A  86       7.145 -10.296  15.298  1.00 15.00      A    O  
ATOM    811  N   GLN A  87       7.023  -9.789  17.482  1.00 15.00      A    N  
ATOM    812  HN  GLN A  87       7.114  -9.098  18.166  1.00 15.00      A    H  
ATOM    813  CA  GLN A  87       6.654 -11.139  17.875  1.00 15.00      A    C  
ATOM    814  CB  GLN A  87       6.804 -11.331  19.386  1.00 15.00      A    C  
ATOM    815  CG  GLN A  87       8.243 -11.288  19.878  1.00 15.00      A    C  
ATOM    816  CD  GLN A  87       9.105 -12.380  19.271  1.00 15.00      A    C  
ATOM    817  OE1 GLN A  87       8.626 -13.470  18.969  1.00 15.00      A    O  
ATOM    818  NE2 GLN A  87      10.385 -12.095  19.084  1.00 15.00      A    N  
ATOM    819 HE21 GLN A  87      10.705 -11.207  19.344  1.00 15.00      A    H  
ATOM    820 HE22 GLN A  87      10.956 -12.784  18.688  1.00 15.00      A    H  
ATOM    821  C   GLN A  87       5.226 -11.433  17.442  1.00 15.00      A    C  
ATOM    822  O   GLN A  87       4.362 -10.554  17.492  1.00 15.00      A    O  
ATOM    823  N   ALA A  88       4.992 -12.659  17.004  1.00 15.00      A    N  
ATOM    824  HN  ALA A  88       5.727 -13.305  16.985  1.00 15.00      A    H  
ATOM    825  CA  ALA A  88       3.671 -13.073  16.555  1.00 15.00      A    C  
ATOM    826  CB  ALA A  88       3.730 -14.460  15.931  1.00 15.00      A    C  
ATOM    827  C   ALA A  88       2.670 -13.044  17.706  1.00 15.00      A    C  
ATOM    828  O   ALA A  88       2.848 -13.727  18.714  1.00 15.00      A    O  
ATOM    829  N   PRO A  89       1.612 -12.234  17.578  1.00 15.00      A    N  
ATOM    830  CA  PRO A  89       0.584 -12.120  18.612  1.00 15.00      A    C  
ATOM    831  CB  PRO A  89      -0.298 -10.968  18.120  1.00 15.00      A    C  
ATOM    832  CG  PRO A  89      -0.072 -10.910  16.648  1.00 15.00      A    C  
ATOM    833  CD  PRO A  89       1.341 -11.363  16.421  1.00 15.00      A    C  
ATOM    834  C   PRO A  89      -0.242 -13.397  18.746  1.00 15.00      A    C  
ATOM    835  O   PRO A  89      -0.404 -14.149  17.784  1.00 15.00      A    O  
ATOM    836  N   GLY A  90      -0.772 -13.629  19.942  1.00 15.00      A    N  
ATOM    837  HN  GLY A  90      -0.611 -12.994  20.670  1.00 15.00      A    H  
ATOM    838  CA  GLY A  90      -1.581 -14.810  20.182  1.00 15.00      A    C  
ATOM    839  C   GLY A  90      -3.025 -14.591  19.784  1.00 15.00      A    C  
ATOM    840  O   GLY A  90      -3.878 -15.451  20.001  1.00 15.00      A    O  
ATOM    841  N   GLN A  91      -3.295 -13.425  19.212  1.00 15.00      A    N  
ATOM    842  HN  GLN A  91      -2.568 -12.786  19.075  1.00 15.00      A    H  
ATOM    843  CA  GLN A  91      -4.631 -13.073  18.765  1.00 15.00      A    C  
ATOM    844  CB  GLN A  91      -4.956 -11.631  19.158  1.00 15.00      A    C  
ATOM    845  CG  GLN A  91      -5.507 -11.479  20.567  1.00 15.00      A    C  
ATOM    846  CD  GLN A  91      -5.348 -10.069  21.106  1.00 15.00      A    C  
ATOM    847  OE1 GLN A  91      -4.360  -9.392  20.830  1.00 15.00      A    O  
ATOM    848  NE2 GLN A  91      -6.326  -9.613  21.871  1.00 15.00      A    N  
ATOM    849 HE21 GLN A  91      -7.090 -10.201  22.046  1.00 15.00      A    H  
ATOM    850 HE22 GLN A  91      -6.246  -8.703  22.227  1.00 15.00      A    H  
ATOM    851  C   GLN A  91      -4.734 -13.244  17.253  1.00 15.00      A    C  
ATOM    852  O   GLN A  91      -4.125 -12.487  16.493  1.00 15.00      A    O  
ATOM    853  N   PRO A  92      -5.496 -14.253  16.803  1.00 15.00      A    N  
ATOM    854  CA  PRO A  92      -5.672 -14.535  15.377  1.00 15.00      A    C  
ATOM    855  CB  PRO A  92      -6.414 -15.876  15.369  1.00 15.00      A    C  
ATOM    856  CG  PRO A  92      -7.126 -15.924  16.677  1.00 15.00      A    C  
ATOM    857  CD  PRO A  92      -6.247 -15.197  17.654  1.00 15.00      A    C  
ATOM    858  C   PRO A  92      -6.505 -13.470  14.667  1.00 15.00      A    C  
ATOM    859  O   PRO A  92      -7.490 -12.965  15.214  1.00 15.00      A    O  
ATOM    860  N   GLY A  93      -6.099 -13.127  13.451  1.00 15.00      A    N  
ATOM    861  HN  GLY A  93      -5.294 -13.542  13.076  1.00 15.00      A    H  
ATOM    862  CA  GLY A  93      -6.823 -12.140  12.682  1.00 15.00      A    C  
ATOM    863  C   GLY A  93      -5.940 -11.002  12.226  1.00 15.00      A    C  
ATOM    864  O   GLY A  93      -5.794 -10.759  11.026  1.00 15.00      A    O  
ATOM    865  N   LEU A  94      -5.335 -10.312  13.181  1.00 15.00      A    N  
ATOM    866  HN  LEU A  94      -5.465 -10.568  14.120  1.00 15.00      A    H  
ATOM    867  CA  LEU A  94      -4.474  -9.185  12.862  1.00 15.00      A    C  
ATOM    868  CB  LEU A  94      -4.610  -8.065  13.899  1.00 15.00      A    C  
ATOM    869  CG  LEU A  94      -4.219  -8.401  15.343  1.00 15.00      A    C  
ATOM    870  CD1 LEU A  94      -3.731  -7.149  16.058  1.00 15.00      A    C  
ATOM    871  CD2 LEU A  94      -5.396  -9.013  16.091  1.00 15.00      A    C  
ATOM    872  C   LEU A  94      -3.017  -9.604  12.710  1.00 15.00      A    C  
ATOM    873  O   LEU A  94      -2.455 -10.280  13.574  1.00 15.00      A    O  
ATOM    874  N   ALA A  95      -2.424  -9.212  11.595  1.00 15.00      A    N  
ATOM    875  HN  ALA A  95      -2.943  -8.703  10.933  1.00 15.00      A    H  
ATOM    876  CA  ALA A  95      -1.029  -9.508  11.308  1.00 15.00      A    C  
ATOM    877  CB  ALA A  95      -0.930 -10.666  10.322  1.00 15.00      A    C  
ATOM    878  C   ALA A  95      -0.372  -8.262  10.732  1.00 15.00      A    C  
ATOM    879  O   ALA A  95      -1.022  -7.218  10.618  1.00 15.00      A    O  
ATOM    880  N   GLY A  96       0.900  -8.359  10.373  1.00 15.00      A    N  
ATOM    881  HN  GLY A  96       1.381  -9.213  10.477  1.00 15.00      A    H  
ATOM    882  CA  GLY A  96       1.577  -7.217   9.808  1.00 15.00      A    C  
ATOM    883  C   GLY A  96       3.017  -7.074  10.257  1.00 15.00      A    C  
ATOM    884  O   GLY A  96       3.287  -6.829  11.431  1.00 15.00      A    O  
ATOM    885  N   SER A  97       3.933  -7.267   9.314  1.00 15.00      A    N  
ATOM    886  HN  SER A  97       3.629  -7.544   8.423  1.00 15.00      A    H  
ATOM    887  CA  SER A  97       5.370  -7.115   9.551  1.00 15.00      A    C  
ATOM    888  CB  SER A  97       5.685  -5.794  10.281  1.00 15.00      A    C  
ATOM    889  OG  SER A  97       7.032  -5.395  10.088  1.00 15.00      A    O  
ATOM    890  HG  SER A  97       7.607  -6.160  10.208  1.00 15.00      A    H  
ATOM    891  C   SER A  97       6.031  -8.310  10.248  1.00 15.00      A    C  
ATOM    892  O   SER A  97       7.221  -8.255  10.562  1.00 15.00      A    O  
ATOM    893  N   HIS A  98       5.296  -9.392  10.483  1.00 15.00      A    N  
ATOM    894  HN  HIS A  98       4.345  -9.417  10.201  1.00 15.00      A    H  
ATOM    895  CA  HIS A  98       5.894 -10.556  11.141  1.00 15.00      A    C  
ATOM    896  CB  HIS A  98       5.293 -10.869  12.520  1.00 15.00      A    C  
ATOM    897  CG  HIS A  98       3.796 -10.907  12.591  1.00 15.00      A    C  
ATOM    898  ND1 HIS A  98       3.087 -12.051  12.299  1.00 15.00      A    N  
ATOM    899  CD2 HIS A  98       2.930  -9.934  12.970  1.00 15.00      A    C  
ATOM    900  CE1 HIS A  98       1.818 -11.752  12.509  1.00 15.00      A    C  
ATOM    901  NE2 HIS A  98       1.676 -10.484  12.917  1.00 15.00      A    N  
ATOM    902  HE2 HIS A  98       0.836 -10.036  13.151  1.00 15.00      A    H  
ATOM    903  C   HIS A  98       5.947 -11.774  10.234  1.00 15.00      A    C  
ATOM    904  O   HIS A  98       6.766 -12.675  10.425  1.00 15.00      A    O  
ATOM    905  N   GLU A  99       5.094 -11.773   9.220  1.00 15.00      A    N  
ATOM    906  HN  GLU A  99       4.458 -11.022   9.129  1.00 15.00      A    H  
ATOM    907  CA  GLU A  99       5.033 -12.861   8.257  1.00 15.00      A    C  
ATOM    908  CB  GLU A  99       3.670 -12.878   7.554  1.00 15.00      A    C  
ATOM    909  CG  GLU A  99       2.515 -12.341   8.395  1.00 15.00      A    C  
ATOM    910  CD  GLU A  99       2.459 -10.819   8.417  1.00 15.00      A    C  
ATOM    911  OE1 GLU A  99       2.964 -10.204   9.402  1.00 15.00      A    O  
ATOM    912  OE2 GLU A  99       1.935 -10.237   7.444  1.00 15.00      A    O  
ATOM    913  C   GLU A  99       6.152 -12.722   7.231  1.00 15.00      A    C  
ATOM    914  O   GLU A  99       6.222 -13.474   6.247  1.00 15.00      A    O  
ATOM    915  N   LEU A 100       7.041 -11.769   7.488  1.00 15.00      A    N  
ATOM    916  HN  LEU A 100       6.943 -11.244   8.313  1.00 15.00      A    H  
ATOM    917  CA  LEU A 100       8.164 -11.496   6.609  1.00 15.00      A    C  
ATOM    918  CB  LEU A 100       8.459  -9.994   6.572  1.00 15.00      A    C  
ATOM    919  CG  LEU A 100       7.303  -9.081   6.157  1.00 15.00      A    C  
ATOM    920  CD1 LEU A 100       7.726  -7.622   6.227  1.00 15.00      A    C  
ATOM    921  CD2 LEU A 100       6.811  -9.433   4.761  1.00 15.00      A    C  
ATOM    922  C   LEU A 100       9.407 -12.253   7.059  1.00 15.00      A    C  
ATOM    923  O   LEU A 100      10.332 -11.669   7.613  1.00 15.00      A    O  
ATOM    924  N   GLY A 101       9.416 -13.558   6.829  1.00 15.00      A    N  
ATOM    925  HN  GLY A 101       8.642 -13.976   6.410  1.00 15.00      A    H  
ATOM    926  CA  GLY A 101      10.559 -14.364   7.204  1.00 15.00      A    C  
ATOM    927  C   GLY A 101      11.632 -14.330   6.136  1.00 15.00      A    C  
ATOM    928  O   GLY A 101      12.414 -13.378   6.062  1.00 15.00      A    O  
ATOM    929  N   ASP A 102      11.638 -15.347   5.276  1.00 15.00      A    N  
ATOM    930  HN  ASP A 102      10.986 -16.068   5.388  1.00 15.00      A    H  
ATOM    931  CA  ASP A 102      12.610 -15.446   4.187  1.00 15.00      A    C  
ATOM    932  CB  ASP A 102      12.700 -16.891   3.677  1.00 15.00      A    C  
ATOM    933  CG  ASP A 102      13.285 -17.853   4.692  1.00 15.00      A    C  
ATOM    934  OD1 ASP A 102      13.898 -17.385   5.677  1.00 15.00      A    O  
ATOM    935  OD2 ASP A 102      13.122 -19.077   4.506  1.00 15.00      A    O  
ATOM    936  C   ASP A 102      12.217 -14.524   3.037  1.00 15.00      A    C  
ATOM    937  O   ASP A 102      12.561 -14.761   1.882  1.00 15.00      A    O  
ATOM    938  N   ARG A 103      11.493 -13.462   3.366  1.00 15.00      A    N  
ATOM    939  HN  ARG A 103      11.284 -13.311   4.312  1.00 15.00      A    H  
ATOM    940  CA  ARG A 103      11.035 -12.500   2.379  1.00 15.00      A    C  
ATOM    941  CB  ARG A 103       9.532 -12.673   2.119  1.00 15.00      A    C  
ATOM    942  CG  ARG A 103       8.683 -12.739   3.380  1.00 15.00      A    C  
ATOM    943  CD  ARG A 103       7.217 -12.993   3.060  1.00 15.00      A    C  
ATOM    944  NE  ARG A 103       7.006 -14.288   2.406  1.00 15.00      A    N  
ATOM    945  HE  ARG A 103       7.450 -14.427   1.540  1.00 15.00      A    H  
ATOM    946  CZ  ARG A 103       6.256 -15.273   2.913  1.00 15.00      A    C  
ATOM    947  NH1 ARG A 103       5.647 -15.116   4.085  1.00 15.00      A    N  
ATOM    948 HH11 ARG A 103       5.060 -15.882   4.481  1.00 15.00      A    H  
ATOM    949 HH12 ARG A 103       5.756 -14.221   4.622  1.00 15.00      A    H  
ATOM    950  NH2 ARG A 103       6.114 -16.415   2.243  1.00 15.00      A    N  
ATOM    951 HH21 ARG A 103       5.529 -17.186   2.634  1.00 15.00      A    H  
ATOM    952 HH22 ARG A 103       6.586 -16.546   1.322  1.00 15.00      A    H  
ATOM    953  C   ARG A 103      11.342 -11.081   2.842  1.00 15.00      A    C  
ATOM    954  O   ARG A 103      10.672 -10.124   2.455  1.00 15.00      A    O  
ATOM    955  N   LEU A 104      12.359 -10.963   3.683  1.00 15.00      A    N  
ATOM    956  HN  LEU A 104      12.850 -11.769   3.950  1.00 15.00      A    H  
ATOM    957  CA  LEU A 104      12.779  -9.674   4.210  1.00 15.00      A    C  
ATOM    958  CB  LEU A 104      13.568  -9.859   5.507  1.00 15.00      A    C  
ATOM    959  CG  LEU A 104      12.767  -9.818   6.806  1.00 15.00      A    C  
ATOM    960  CD1 LEU A 104      13.660 -10.169   7.986  1.00 15.00      A    C  
ATOM    961  CD2 LEU A 104      12.134  -8.448   7.002  1.00 15.00      A    C  
ATOM    962  C   LEU A 104      13.644  -8.939   3.197  1.00 15.00      A    C  
ATOM    963  O   LEU A 104      14.787  -9.324   2.953  1.00 15.00      A    O  
ATOM    964  N   VAL A 105      13.092  -7.888   2.605  1.00 15.00      A    N  
ATOM    965  HN  VAL A 105      12.167  -7.650   2.821  1.00 15.00      A    H  
ATOM    966  CA  VAL A 105      13.824  -7.097   1.623  1.00 15.00      A    C  
ATOM    967  CB  VAL A 105      12.911  -6.084   0.907  1.00 15.00      A    C  
ATOM    968  CG1 VAL A 105      13.557  -5.617  -0.388  1.00 15.00      A    C  
ATOM    969  CG2 VAL A 105      11.542  -6.691   0.638  1.00 15.00      A    C  
ATOM    970  C   VAL A 105      14.982  -6.363   2.294  1.00 15.00      A    C  
ATOM    971  O   VAL A 105      16.084  -6.304   1.754  1.00 15.00      A    O  
ATOM    972  N   SER A 106      14.710  -5.827   3.488  1.00 15.00      A    N  
ATOM    973  HN  SER A 106      13.806  -5.918   3.842  1.00 15.00      A    H  
ATOM    974  CA  SER A 106      15.702  -5.104   4.282  1.00 15.00      A    C  
ATOM    975  CB  SER A 106      16.941  -5.972   4.552  1.00 15.00      A    C  
ATOM    976  OG  SER A 106      17.668  -5.500   5.670  1.00 15.00      A    O  
ATOM    977  HG  SER A 106      18.301  -4.841   5.377  1.00 15.00      A    H  
ATOM    978  C   SER A 106      16.096  -3.767   3.658  1.00 15.00      A    C  
ATOM    979  O   SER A 106      16.700  -3.716   2.589  1.00 15.00      A    O  
ATOM    980  N   ASP A 107      15.756  -2.682   4.342  1.00 15.00      A    N  
ATOM    981  HN  ASP A 107      15.287  -2.778   5.198  1.00 15.00      A    H  
ATOM    982  CA  ASP A 107      16.085  -1.350   3.863  1.00 15.00      A    C  
ATOM    983  CB  ASP A 107      15.023  -0.342   4.305  1.00 15.00      A    C  
ATOM    984  CG  ASP A 107      14.797   0.766   3.290  1.00 15.00      A    C  
ATOM    985  OD1 ASP A 107      15.784   1.251   2.693  1.00 15.00      A    O  
ATOM    986  OD2 ASP A 107      13.630   1.166   3.088  1.00 15.00      A    O  
ATOM    987  C   ASP A 107      17.452  -0.942   4.397  1.00 15.00      A    C  
ATOM    988  O   ASP A 107      17.940  -1.517   5.374  1.00 15.00      A    O  
ATOM    989  N   VAL A 108      18.065   0.045   3.766  1.00 15.00      A    N  
ATOM    990  HN  VAL A 108      17.606   0.491   3.020  1.00 15.00      A    H  
ATOM    991  CA  VAL A 108      19.384   0.509   4.174  1.00 15.00      A    C  
ATOM    992  CB  VAL A 108      20.476   0.099   3.158  1.00 15.00      A    C  
ATOM    993  CG1 VAL A 108      21.864   0.375   3.717  1.00 15.00      A    C  
ATOM    994  CG2 VAL A 108      20.340  -1.363   2.761  1.00 15.00      A    C  
ATOM    995  C   VAL A 108      19.398   2.027   4.319  1.00 15.00      A    C  
ATOM    996  O   VAL A 108      19.043   2.750   3.387  1.00 15.00      A    O  
ATOM    997  N   VAL A 109      19.796   2.501   5.491  1.00 15.00      A    N  
ATOM    998  HN  VAL A 109      20.050   1.870   6.202  1.00 15.00      A    H  
ATOM    999  CA  VAL A 109      19.872   3.931   5.752  1.00 15.00      A    C  
ATOM   1000  CB  VAL A 109      18.940   4.369   6.908  1.00 15.00      A    C  
ATOM   1001  CG1 VAL A 109      17.490   4.385   6.456  1.00 15.00      A    C  
ATOM   1002  CG2 VAL A 109      19.114   3.471   8.126  1.00 15.00      A    C  
ATOM   1003  C   VAL A 109      21.303   4.340   6.082  1.00 15.00      A    C  
ATOM   1004  O   VAL A 109      22.019   3.615   6.779  1.00 15.00      A    O  
ATOM   1005  N   GLY A 110      21.726   5.486   5.564  1.00 15.00      A    N  
ATOM   1006  HN  GLY A 110      21.132   6.006   4.982  1.00 15.00      A    H  
ATOM   1007  CA  GLY A 110      23.064   5.962   5.836  1.00 15.00      A    C  
ATOM   1008  C   GLY A 110      23.719   6.617   4.639  1.00 15.00      A    C  
ATOM   1009  O   GLY A 110      23.041   7.150   3.761  1.00 15.00      A    O  
ATOM   1010  N   ASN A 111      25.043   6.559   4.608  1.00 15.00      A    N  
ATOM   1011  HN  ASN A 111      25.511   6.087   5.333  1.00 15.00      A    H  
ATOM   1012  CA  ASN A 111      25.828   7.154   3.534  1.00 15.00      A    C  
ATOM   1013  CB  ASN A 111      27.289   7.316   3.979  1.00 15.00      A    C  
ATOM   1014  CG  ASN A 111      28.208   7.824   2.881  1.00 15.00      A    C  
ATOM   1015  OD1 ASN A 111      27.774   8.480   1.935  1.00 15.00      A    O  
ATOM   1016  ND2 ASN A 111      29.495   7.530   3.005  1.00 15.00      A    N  
ATOM   1017 HD21 ASN A 111      29.781   7.008   3.791  1.00 15.00      A    H  
ATOM   1018 HD22 ASN A 111      30.108   7.845   2.312  1.00 15.00      A    H  
ATOM   1019  C   ASN A 111      25.743   6.325   2.257  1.00 15.00      A    C  
ATOM   1020  O   ASN A 111      26.080   5.139   2.246  1.00 15.00      A    O  
ATOM   1021  N   ALA A 112      25.300   6.964   1.181  1.00 15.00      A    N  
ATOM   1022  HN  ALA A 112      25.054   7.911   1.261  1.00 15.00      A    H  
ATOM   1023  CA  ALA A 112      25.160   6.305  -0.112  1.00 15.00      A    C  
ATOM   1024  CB  ALA A 112      24.421   7.206  -1.086  1.00 15.00      A    C  
ATOM   1025  C   ALA A 112      26.515   5.909  -0.689  1.00 15.00      A    C  
ATOM   1026  O   ALA A 112      26.612   4.965  -1.469  1.00 15.00      A    O  
ATOM   1027  N   ALA A 113      27.562   6.619  -0.284  1.00 15.00      A    N  
ATOM   1028  HN  ALA A 113      27.426   7.348   0.362  1.00 15.00      A    H  
ATOM   1029  CA  ALA A 113      28.910   6.342  -0.770  1.00 15.00      A    C  
ATOM   1030  CB  ALA A 113      29.809   7.555  -0.581  1.00 15.00      A    C  
ATOM   1031  C   ALA A 113      29.509   5.110  -0.093  1.00 15.00      A    C  
ATOM   1032  O   ALA A 113      30.689   4.812  -0.258  1.00 15.00      A    O  
ATOM   1033  N   ALA A 114      28.690   4.410   0.680  1.00 15.00      A    N  
ATOM   1034  HN  ALA A 114      27.765   4.714   0.794  1.00 15.00      A    H  
ATOM   1035  CA  ALA A 114      29.127   3.206   1.370  1.00 15.00      A    C  
ATOM   1036  CB  ALA A 114      29.206   3.455   2.869  1.00 15.00      A    C  
ATOM   1037  C   ALA A 114      28.172   2.055   1.068  1.00 15.00      A    C  
ATOM   1038  O   ALA A 114      28.171   1.034   1.756  1.00 15.00      A    O  
ATOM   1039  N   LEU A 115      27.373   2.220   0.015  1.00 15.00      A    N  
ATOM   1040  HN  LEU A 115      27.444   3.047  -0.511  1.00 15.00      A    H  
ATOM   1041  CA  LEU A 115      26.397   1.206  -0.383  1.00 15.00      A    C  
ATOM   1042  CB  LEU A 115      25.448   1.745  -1.456  1.00 15.00      A    C  
ATOM   1043  CG  LEU A 115      24.332   2.672  -0.970  1.00 15.00      A    C  
ATOM   1044  CD1 LEU A 115      23.474   3.129  -2.140  1.00 15.00      A    C  
ATOM   1045  CD2 LEU A 115      23.478   1.983   0.085  1.00 15.00      A    C  
ATOM   1046  C   LEU A 115      27.065  -0.077  -0.867  1.00 15.00      A    C  
ATOM   1047  O   LEU A 115      26.403  -1.109  -1.030  1.00 15.00      A    O  
ATOM   1048  N   ASP A 116      28.370  -0.007  -1.092  1.00 15.00      A    N  
ATOM   1049  HN  ASP A 116      28.839   0.844  -0.931  1.00 15.00      A    H  
ATOM   1050  CA  ASP A 116      29.143  -1.154  -1.546  1.00 15.00      A    C  
ATOM   1051  CB  ASP A 116      30.489  -0.710  -2.136  1.00 15.00      A    C  
ATOM   1052  CG  ASP A 116      31.373   0.002  -1.128  1.00 15.00      A    C  
ATOM   1053  OD1 ASP A 116      32.610  -0.191  -1.168  1.00 15.00      A    O  
ATOM   1054  OD2 ASP A 116      30.830   0.751  -0.286  1.00 15.00      A    O  
ATOM   1055  C   ASP A 116      29.358  -2.131  -0.394  1.00 15.00      A    C  
ATOM   1056  O   ASP A 116      29.407  -3.345  -0.600  1.00 15.00      A    O  
ATOM   1057  N   VAL A 117      29.458  -1.594   0.822  1.00 15.00      A    N  
ATOM   1058  HN  VAL A 117      29.415  -0.615   0.915  1.00 15.00      A    H  
ATOM   1059  CA  VAL A 117      29.644  -2.419   2.014  1.00 15.00      A    C  
ATOM   1060  CB  VAL A 117      29.798  -1.560   3.290  1.00 15.00      A    C  
ATOM   1061  CG1 VAL A 117      30.095  -2.438   4.498  1.00 15.00      A    C  
ATOM   1062  CG2 VAL A 117      30.886  -0.515   3.112  1.00 15.00      A    C  
ATOM   1063  C   VAL A 117      28.447  -3.346   2.183  1.00 15.00      A    C  
ATOM   1064  O   VAL A 117      28.593  -4.526   2.503  1.00 15.00      A    O  
ATOM   1065  N   PHE A 118      27.259  -2.799   1.947  1.00 15.00      A    N  
ATOM   1066  HN  PHE A 118      27.214  -1.850   1.701  1.00 15.00      A    H  
ATOM   1067  CA  PHE A 118      26.030  -3.569   2.051  1.00 15.00      A    C  
ATOM   1068  CB  PHE A 118      24.806  -2.663   1.867  1.00 15.00      A    C  
ATOM   1069  CG  PHE A 118      23.520  -3.412   1.647  1.00 15.00      A    C  
ATOM   1070  CD1 PHE A 118      23.012  -4.251   2.627  1.00 15.00      A    C  
ATOM   1071  CD2 PHE A 118      22.823  -3.282   0.457  1.00 15.00      A    C  
ATOM   1072  CE1 PHE A 118      21.835  -4.946   2.422  1.00 15.00      A    C  
ATOM   1073  CE2 PHE A 118      21.644  -3.972   0.247  1.00 15.00      A    C  
ATOM   1074  CZ  PHE A 118      21.149  -4.806   1.231  1.00 15.00      A    C  
ATOM   1075  C   PHE A 118      26.021  -4.689   1.016  1.00 15.00      A    C  
ATOM   1076  O   PHE A 118      25.579  -5.799   1.295  1.00 15.00      A    O  
ATOM   1077  N   LYS A 119      26.537  -4.394  -0.173  1.00 15.00      A    N  
ATOM   1078  HN  LYS A 119      26.909  -3.499  -0.324  1.00 15.00      A    H  
ATOM   1079  CA  LYS A 119      26.587  -5.378  -1.248  1.00 15.00      A    C  
ATOM   1080  CB  LYS A 119      26.979  -4.720  -2.574  1.00 15.00      A    C  
ATOM   1081  CG  LYS A 119      26.102  -3.540  -2.978  1.00 15.00      A    C  
ATOM   1082  CD  LYS A 119      24.649  -3.952  -3.171  1.00 15.00      A    C  
ATOM   1083  CE  LYS A 119      23.789  -2.772  -3.608  1.00 15.00      A    C  
ATOM   1084  NZ  LYS A 119      23.597  -1.776  -2.514  1.00 15.00      A    N  
ATOM   1085  HZ1 LYS A 119      24.520  -1.427  -2.181  1.00 15.00      A    H  
ATOM   1086  HZ2 LYS A 119      23.094  -2.214  -1.716  1.00 15.00      A    H  
ATOM   1087  HZ3 LYS A 119      23.037  -0.969  -2.860  1.00 15.00      A    H  
ATOM   1088  C   LYS A 119      27.559  -6.500  -0.898  1.00 15.00      A    C  
ATOM   1089  O   LYS A 119      27.351  -7.654  -1.271  1.00 15.00      A    O  
ATOM   1090  N   PHE A 120      28.614  -6.150  -0.170  1.00 15.00      A    N  
ATOM   1091  HN  PHE A 120      28.726  -5.208   0.084  1.00 15.00      A    H  
ATOM   1092  CA  PHE A 120      29.618  -7.119   0.254  1.00 15.00      A    C  
ATOM   1093  CB  PHE A 120      30.799  -6.397   0.918  1.00 15.00      A    C  
ATOM   1094  CG  PHE A 120      31.817  -7.306   1.552  1.00 15.00      A    C  
ATOM   1095  CD1 PHE A 120      32.627  -8.117   0.774  1.00 15.00      A    C  
ATOM   1096  CD2 PHE A 120      31.965  -7.345   2.930  1.00 15.00      A    C  
ATOM   1097  CE1 PHE A 120      33.563  -8.951   1.356  1.00 15.00      A    C  
ATOM   1098  CE2 PHE A 120      32.898  -8.176   3.519  1.00 15.00      A    C  
ATOM   1099  CZ  PHE A 120      33.700  -8.980   2.731  1.00 15.00      A    C  
ATOM   1100  C   PHE A 120      29.005  -8.135   1.215  1.00 15.00      A    C  
ATOM   1101  O   PHE A 120      29.263  -9.331   1.121  1.00 15.00      A    O  
ATOM   1102  N   LEU A 121      28.174  -7.650   2.129  1.00 15.00      A    N  
ATOM   1103  HN  LEU A 121      27.993  -6.685   2.147  1.00 15.00      A    H  
ATOM   1104  CA  LEU A 121      27.526  -8.517   3.105  1.00 15.00      A    C  
ATOM   1105  CB  LEU A 121      27.128  -7.717   4.349  1.00 15.00      A    C  
ATOM   1106  CG  LEU A 121      28.275  -7.106   5.157  1.00 15.00      A    C  
ATOM   1107  CD1 LEU A 121      27.739  -6.259   6.301  1.00 15.00      A    C  
ATOM   1108  CD2 LEU A 121      29.200  -8.194   5.682  1.00 15.00      A    C  
ATOM   1109  C   LEU A 121      26.293  -9.188   2.511  1.00 15.00      A    C  
ATOM   1110  O   LEU A 121      25.729 -10.109   3.104  1.00 15.00      A    O  
ATOM   1111  N   SER A 122      25.899  -8.738   1.328  1.00 15.00      A    N  
ATOM   1112  HN  SER A 122      26.417  -8.031   0.890  1.00 15.00      A    H  
ATOM   1113  CA  SER A 122      24.721  -9.267   0.659  1.00 15.00      A    C  
ATOM   1114  CB  SER A 122      23.983  -8.133  -0.061  1.00 15.00      A    C  
ATOM   1115  OG  SER A 122      22.596  -8.408  -0.192  1.00 15.00      A    O  
ATOM   1116  HG  SER A 122      22.430  -9.340   0.007  1.00 15.00      A    H  
ATOM   1117  C   SER A 122      25.066 -10.374  -0.335  1.00 15.00      A    C  
ATOM   1118  O   SER A 122      24.181 -10.883  -1.025  1.00 15.00      A    O  
ATOM   1119  N   LEU A 123      26.342 -10.750  -0.427  1.00 15.00      A    N  
ATOM   1120  HN  LEU A 123      27.019 -10.324   0.133  1.00 15.00      A    H  
ATOM   1121  CA  LEU A 123      26.727 -11.803  -1.357  1.00 15.00      A    C  
ATOM   1122  CB  LEU A 123      28.227 -11.765  -1.725  1.00 15.00      A    C  
ATOM   1123  CG  LEU A 123      29.246 -12.186  -0.659  1.00 15.00      A    C  
ATOM   1124  CD1 LEU A 123      29.518 -13.687  -0.726  1.00 15.00      A    C  
ATOM   1125  CD2 LEU A 123      30.541 -11.410  -0.842  1.00 15.00      A    C  
ATOM   1126  C   LEU A 123      26.274 -13.168  -0.848  1.00 15.00      A    C  
ATOM   1127  O   LEU A 123      26.545 -13.541   0.297  1.00 15.00      A    O  
ATOM   1128  N   GLN A 124      25.544 -13.893  -1.686  1.00 15.00      A    N  
ATOM   1129  HN  GLN A 124      25.320 -13.529  -2.561  1.00 15.00      A    H  
ATOM   1130  CA  GLN A 124      25.060 -15.213  -1.322  1.00 15.00      A    C  
ATOM   1131  CB  GLN A 124      23.563 -15.344  -1.584  1.00 15.00      A    C  
ATOM   1132  CG  GLN A 124      22.753 -14.103  -1.229  1.00 15.00      A    C  
ATOM   1133  CD  GLN A 124      21.370 -14.421  -0.688  1.00 15.00      A    C  
ATOM   1134  OE1 GLN A 124      20.720 -13.577  -0.073  1.00 15.00      A    O  
ATOM   1135  NE2 GLN A 124      20.921 -15.653  -0.889  1.00 15.00      A    N  
ATOM   1136 HE21 GLN A 124      21.501 -16.284  -1.360  1.00 15.00      A    H  
ATOM   1137 HE22 GLN A 124      20.018 -15.869  -0.575  1.00 15.00      A    H  
ATOM   1138  C   GLN A 124      25.835 -16.282  -2.087  1.00 15.00      A    C  
ATOM   1139  O   GLN A 124      25.678 -16.439  -3.292  1.00 15.00      A    O  
ATOM   1140  N   TYR A 125      26.708 -16.993  -1.385  1.00 15.00      A    N  
ATOM   1141  HN  TYR A 125      26.820 -16.807  -0.431  1.00 15.00      A    H  
ATOM   1142  CA  TYR A 125      27.524 -18.023  -2.013  1.00 15.00      A    C  
ATOM   1143  CB  TYR A 125      28.979 -17.979  -1.469  1.00 15.00      A    C  
ATOM   1144  CG  TYR A 125      29.841 -19.150  -1.883  1.00 15.00      A    C  
ATOM   1145  CD1 TYR A 125      30.268 -19.296  -3.189  1.00 15.00      A    C  
ATOM   1146  CD2 TYR A 125      30.213 -20.118  -0.959  1.00 15.00      A    C  
ATOM   1147  CE1 TYR A 125      31.048 -20.371  -3.572  1.00 15.00      A    C  
ATOM   1148  CE2 TYR A 125      30.989 -21.199  -1.317  1.00 15.00      A    C  
ATOM   1149  CZ  TYR A 125      31.405 -21.324  -2.634  1.00 15.00      A    C  
ATOM   1150  OH  TYR A 125      32.207 -22.389  -3.006  1.00 15.00      A    O  
ATOM   1151  HH  TYR A 125      33.138 -22.188  -2.700  1.00 15.00      A    H  
ATOM   1152  C   TYR A 125      26.926 -19.428  -1.852  1.00 15.00      A    C  
ATOM   1153  O   TYR A 125      26.662 -20.119  -2.832  1.00 15.00      A    O  
ATOM   1154  N   GLN A 126      26.742 -19.863  -0.605  1.00 15.00      A    N  
ATOM   1155  HN  GLN A 126      26.973 -19.279   0.143  1.00 15.00      A    H  
ATOM   1156  CA  GLN A 126      26.214 -21.195  -0.331  1.00 15.00      A    C  
ATOM   1157  CB  GLN A 126      26.701 -21.698   1.034  1.00 15.00      A    C  
ATOM   1158  CG  GLN A 126      26.234 -23.107   1.387  1.00 15.00      A    C  
ATOM   1159  CD  GLN A 126      26.839 -24.172   0.493  1.00 15.00      A    C  
ATOM   1160  OE1 GLN A 126      27.980 -24.061   0.055  1.00 15.00      A    O  
ATOM   1161  NE2 GLN A 126      26.067 -25.207   0.203  1.00 15.00      A    N  
ATOM   1162 HE21 GLN A 126      25.160 -25.228   0.574  1.00 15.00      A    H  
ATOM   1163 HE22 GLN A 126      26.435 -25.908  -0.374  1.00 15.00      A    H  
ATOM   1164  C   GLN A 126      24.689 -21.217  -0.390  1.00 15.00      A    C  
ATOM   1165  O   GLN A 126      24.097 -21.870  -1.243  1.00 15.00      A    O  
ATOM   1166  N   GLY A 127      24.052 -20.511   0.531  1.00 15.00      A    N  
ATOM   1167  HN  GLY A 127      24.569 -20.023   1.200  1.00 15.00      A    H  
ATOM   1168  CA  GLY A 127      22.606 -20.465   0.562  1.00 15.00      A    C  
ATOM   1169  C   GLY A 127      22.096 -19.421   1.530  1.00 15.00      A    C  
ATOM   1170  O   GLY A 127      21.038 -19.585   2.137  1.00 15.00      A    O  
ATOM   1171  N   LYS A 128      22.860 -18.346   1.678  1.00 15.00      A    N  
ATOM   1172  HN  LYS A 128      23.679 -18.272   1.150  1.00 15.00      A    H  
ATOM   1173  CA  LYS A 128      22.507 -17.254   2.575  1.00 15.00      A    C  
ATOM   1174  CB  LYS A 128      22.480 -17.716   4.045  1.00 15.00      A    C  
ATOM   1175  CG  LYS A 128      23.754 -18.400   4.529  1.00 15.00      A    C  
ATOM   1176  CD  LYS A 128      23.472 -19.415   5.636  1.00 15.00      A    C  
ATOM   1177  CE  LYS A 128      23.191 -18.743   6.974  1.00 15.00      A    C  
ATOM   1178  NZ  LYS A 128      23.037 -19.729   8.080  1.00 15.00      A    N  
ATOM   1179  HZ1 LYS A 128      23.955 -20.189   8.286  1.00 15.00      A    H  
ATOM   1180  HZ2 LYS A 128      22.346 -20.459   7.826  1.00 15.00      A    H  
ATOM   1181  HZ3 LYS A 128      22.716 -19.247   8.954  1.00 15.00      A    H  
ATOM   1182  C   LYS A 128      23.479 -16.095   2.389  1.00 15.00      A    C  
ATOM   1183  O   LYS A 128      24.550 -16.273   1.802  1.00 15.00      A    O  
ATOM   1184  N   ASN A 129      23.095 -14.918   2.871  1.00 15.00      A    N  
ATOM   1185  HN  ASN A 129      22.225 -14.848   3.307  1.00 15.00      A    H  
ATOM   1186  CA  ASN A 129      23.933 -13.724   2.770  1.00 15.00      A    C  
ATOM   1187  CB  ASN A 129      23.190 -12.494   3.309  1.00 15.00      A    C  
ATOM   1188  CG  ASN A 129      22.194 -11.907   2.332  1.00 15.00      A    C  
ATOM   1189  OD1 ASN A 129      22.561 -11.166   1.428  1.00 15.00      A    O  
ATOM   1190  ND2 ASN A 129      20.921 -12.208   2.525  1.00 15.00      A    N  
ATOM   1191 HD21 ASN A 129      20.689 -12.784   3.278  1.00 15.00      A    H  
ATOM   1192 HD22 ASN A 129      20.263 -11.842   1.895  1.00 15.00      A    H  
ATOM   1193  C   ASN A 129      25.207 -13.907   3.576  1.00 15.00      A    C  
ATOM   1194  O   ASN A 129      25.251 -14.725   4.498  1.00 15.00      A    O  
ATOM   1195  N   LEU A 130      26.234 -13.138   3.242  1.00 15.00      A    N  
ATOM   1196  HN  LEU A 130      26.141 -12.507   2.495  1.00 15.00      A    H  
ATOM   1197  CA  LEU A 130      27.498 -13.214   3.958  1.00 15.00      A    C  
ATOM   1198  CB  LEU A 130      28.564 -12.347   3.286  1.00 15.00      A    C  
ATOM   1199  CG  LEU A 130      29.981 -12.464   3.857  1.00 15.00      A    C  
ATOM   1200  CD1 LEU A 130      30.531 -13.870   3.664  1.00 15.00      A    C  
ATOM   1201  CD2 LEU A 130      30.902 -11.431   3.230  1.00 15.00      A    C  
ATOM   1202  C   LEU A 130      27.285 -12.774   5.398  1.00 15.00      A    C  
ATOM   1203  O   LEU A 130      27.895 -13.305   6.324  1.00 15.00      A    O  
ATOM   1204  N   LEU A 131      26.391 -11.808   5.578  1.00 15.00      A    N  
ATOM   1205  HN  LEU A 131      25.942 -11.419   4.795  1.00 15.00      A    H  
ATOM   1206  CA  LEU A 131      26.067 -11.309   6.903  1.00 15.00      A    C  
ATOM   1207  CB  LEU A 131      25.145 -10.093   6.813  1.00 15.00      A    C  
ATOM   1208  CG  LEU A 131      24.794  -9.420   8.143  1.00 15.00      A    C  
ATOM   1209  CD1 LEU A 131      26.023  -8.773   8.762  1.00 15.00      A    C  
ATOM   1210  CD2 LEU A 131      23.682  -8.402   7.955  1.00 15.00      A    C  
ATOM   1211  C   LEU A 131      25.406 -12.412   7.720  1.00 15.00      A    C  
ATOM   1212  O   LEU A 131      25.622 -12.520   8.924  1.00 15.00      A    O  
ATOM   1213  N   ASN A 132      24.628 -13.253   7.038  1.00 15.00      A    N  
ATOM   1214  HN  ASN A 132      24.524 -13.127   6.072  1.00 15.00      A    H  
ATOM   1215  CA  ASN A 132      23.933 -14.363   7.687  1.00 15.00      A    C  
ATOM   1216  CB  ASN A 132      22.877 -14.981   6.763  1.00 15.00      A    C  
ATOM   1217  CG  ASN A 132      21.550 -14.244   6.774  1.00 15.00      A    C  
ATOM   1218  OD1 ASN A 132      21.496 -13.030   6.582  1.00 15.00      A    O  
ATOM   1219  ND2 ASN A 132      20.465 -14.979   6.991  1.00 15.00      A    N  
ATOM   1220 HD21 ASN A 132      20.574 -15.944   7.131  1.00 15.00      A    H  
ATOM   1221 HD22 ASN A 132      19.594 -14.525   7.004  1.00 15.00      A    H  
ATOM   1222  C   ASN A 132      24.922 -15.436   8.122  1.00 15.00      A    C  
ATOM   1223  O   ASN A 132      24.600 -16.291   8.942  1.00 15.00      A    O  
ATOM   1224  N   TRP A 133      26.118 -15.396   7.552  1.00 15.00      A    N  
ATOM   1225  HN  TRP A 133      26.304 -14.706   6.879  1.00 15.00      A    H  
ATOM   1226  CA  TRP A 133      27.163 -16.346   7.901  1.00 15.00      A    C  
ATOM   1227  CB  TRP A 133      28.120 -16.551   6.725  1.00 15.00      A    C  
ATOM   1228  CG  TRP A 133      27.698 -17.616   5.762  1.00 15.00      A    C  
ATOM   1229  CD1 TRP A 133      27.406 -17.454   4.441  1.00 15.00      A    C  
ATOM   1230  CD2 TRP A 133      27.529 -19.011   6.043  1.00 15.00      A    C  
ATOM   1231  NE1 TRP A 133      27.063 -18.660   3.881  1.00 15.00      A    N  
ATOM   1232  HE1 TRP A 133      26.815 -18.802   2.947  1.00 15.00      A    H  
ATOM   1233  CE2 TRP A 133      27.132 -19.632   4.844  1.00 15.00      A    C  
ATOM   1234  CE3 TRP A 133      27.675 -19.795   7.193  1.00 15.00      A    C  
ATOM   1235  CZ2 TRP A 133      26.880 -21.000   4.760  1.00 15.00      A    C  
ATOM   1236  CZ3 TRP A 133      27.425 -21.150   7.109  1.00 15.00      A    C  
ATOM   1237  CH2 TRP A 133      27.032 -21.739   5.902  1.00 15.00      A    C  
ATOM   1238  C   TRP A 133      27.949 -15.816   9.087  1.00 15.00      A    C  
ATOM   1239  O   TRP A 133      28.452 -16.574   9.909  1.00 15.00      A    O  
ATOM   1240  N   LEU A 134      28.038 -14.497   9.171  1.00 15.00      A    N  
ATOM   1241  HN  LEU A 134      27.599 -13.946   8.491  1.00 15.00      A    H  
ATOM   1242  CA  LEU A 134      28.769 -13.848  10.244  1.00 15.00      A    C  
ATOM   1243  CB  LEU A 134      29.126 -12.410   9.862  1.00 15.00      A    C  
ATOM   1244  CG  LEU A 134      30.066 -12.245   8.665  1.00 15.00      A    C  
ATOM   1245  CD1 LEU A 134      30.253 -10.775   8.326  1.00 15.00      A    C  
ATOM   1246  CD2 LEU A 134      31.408 -12.913   8.934  1.00 15.00      A    C  
ATOM   1247  C   LEU A 134      27.989 -13.873  11.551  1.00 15.00      A    C  
ATOM   1248  O   LEU A 134      28.583 -13.904  12.628  1.00 15.00      A    O  
ATOM   1249  N   THR A 135      26.664 -13.851  11.455  1.00 15.00      A    N  
ATOM   1250  HN  THR A 135      26.245 -13.807  10.565  1.00 15.00      A    H  
ATOM   1251  CA  THR A 135      25.806 -13.878  12.634  1.00 15.00      A    C  
ATOM   1252  CB  THR A 135      24.322 -13.803  12.229  1.00 15.00      A    C  
ATOM   1253  OG1 THR A 135      24.172 -14.299  10.890  1.00 15.00      A    O  
ATOM   1254  HG1 THR A 135      24.129 -15.269  10.903  1.00 15.00      A    H  
ATOM   1255  CG2 THR A 135      23.820 -12.370  12.298  1.00 15.00      A    C  
ATOM   1256  C   THR A 135      26.046 -15.141  13.459  1.00 15.00      A    C  
ATOM   1257  O   THR A 135      26.036 -15.107  14.689  1.00 15.00      A    O  
ATOM   1258  N   GLU A 136      26.280 -16.245  12.767  1.00 15.00      A    N  
ATOM   1259  HN  GLU A 136      26.301 -16.199  11.788  1.00 15.00      A    H  
ATOM   1260  CA  GLU A 136      26.528 -17.523  13.412  1.00 15.00      A    C  
ATOM   1261  CB  GLU A 136      25.703 -18.620  12.722  1.00 15.00      A    C  
ATOM   1262  CG  GLU A 136      25.628 -18.469  11.206  1.00 15.00      A    C  
ATOM   1263  CD  GLU A 136      24.493 -19.251  10.573  1.00 15.00      A    C  
ATOM   1264  OE1 GLU A 136      23.337 -18.755  10.585  1.00 15.00      A    O  
ATOM   1265  OE2 GLU A 136      24.750 -20.347  10.015  1.00 15.00      A    O  
ATOM   1266  C   GLU A 136      28.022 -17.853  13.358  1.00 15.00      A    C  
ATOM   1267  O   GLU A 136      28.531 -18.288  12.323  1.00 15.00      A    O  
ATOM   1268  N   ASP A 137      28.730 -17.619  14.463  1.00 15.00      A    N  
ATOM   1269  HN  ASP A 137      28.280 -17.267  15.268  1.00 15.00      A    H  
ATOM   1270  CA  ASP A 137      30.164 -17.888  14.509  1.00 15.00      A    C  
ATOM   1271  CB  ASP A 137      30.917 -17.220  15.682  1.00 15.00      A    C  
ATOM   1272  CG  ASP A 137      30.093 -16.902  16.924  1.00 15.00      A    C  
ATOM   1273  OD1 ASP A 137      30.621 -17.099  18.044  1.00 15.00      A    O  
ATOM   1274  OD2 ASP A 137      28.950 -16.396  16.786  1.00 15.00      A    O  
ATOM   1275  C   ASP A 137      30.490 -19.371  14.355  1.00 15.00      A    C  
ATOM   1276  O   ASP A 137      30.393 -20.158  15.298  1.00 15.00      A    O  
ATOM   1277  N   SER A 138      30.858 -19.733  13.132  1.00 15.00      A    N  
ATOM   1278  HN  SER A 138      30.892 -19.052  12.430  1.00 15.00      A    H  
ATOM   1279  CA  SER A 138      31.193 -21.101  12.781  1.00 15.00      A    C  
ATOM   1280  CB  SER A 138      30.368 -21.494  11.554  1.00 15.00      A    C  
ATOM   1281  OG  SER A 138      30.063 -20.343  10.777  1.00 15.00      A    O  
ATOM   1282  HG  SER A 138      29.349 -19.847  11.202  1.00 15.00      A    H  
ATOM   1283  C   SER A 138      32.690 -21.233  12.486  1.00 15.00      A    C  
ATOM   1284  O   SER A 138      33.520 -20.663  13.196  1.00 15.00      A    O  
ATOM   1285  N   ALA A 139      33.032 -21.981  11.438  1.00 15.00      A    N  
ATOM   1286  HN  ALA A 139      32.325 -22.404  10.893  1.00 15.00      A    H  
ATOM   1287  CA  ALA A 139      34.426 -22.178  11.060  1.00 15.00      A    C  
ATOM   1288  CB  ALA A 139      34.730 -23.661  10.908  1.00 15.00      A    C  
ATOM   1289  C   ALA A 139      34.725 -21.438   9.766  1.00 15.00      A    C  
ATOM   1290  O   ALA A 139      35.771 -20.801   9.623  1.00 15.00      A    O  
ATOM   1291  N   GLU A 140      33.793 -21.534   8.827  1.00 15.00      A    N  
ATOM   1292  HN  GLU A 140      32.987 -22.080   9.009  1.00 15.00      A    H  
ATOM   1293  CA  GLU A 140      33.915 -20.874   7.533  1.00 15.00      A    C  
ATOM   1294  CB  GLU A 140      32.779 -21.304   6.591  1.00 15.00      A    C  
ATOM   1295  CG  GLU A 140      31.431 -21.544   7.266  1.00 15.00      A    C  
ATOM   1296  CD  GLU A 140      31.329 -22.914   7.917  1.00 15.00      A    C  
ATOM   1297  OE1 GLU A 140      30.955 -23.878   7.223  1.00 15.00      A    O  
ATOM   1298  OE2 GLU A 140      31.634 -23.021   9.128  1.00 15.00      A    O  
ATOM   1299  C   GLU A 140      33.924 -19.361   7.716  1.00 15.00      A    C  
ATOM   1300  O   GLU A 140      34.592 -18.628   6.982  1.00 15.00      A    O  
ATOM   1301  N   ALA A 141      33.178 -18.903   8.711  1.00 15.00      A    N  
ATOM   1302  HN  ALA A 141      32.664 -19.541   9.255  1.00 15.00      A    H  
ATOM   1303  CA  ALA A 141      33.111 -17.488   9.024  1.00 15.00      A    C  
ATOM   1304  CB  ALA A 141      31.749 -17.137   9.606  1.00 15.00      A    C  
ATOM   1305  C   ALA A 141      34.215 -17.137  10.009  1.00 15.00      A    C  
ATOM   1306  O   ALA A 141      34.725 -18.015  10.701  1.00 15.00      A    O  
ATOM   1307  N   LEU A 142      34.596 -15.859  10.039  1.00 15.00      A    N  
ATOM   1308  HN  LEU A 142      34.167 -15.231   9.427  1.00 15.00      A    H  
ATOM   1309  CA  LEU A 142      35.640 -15.356  10.945  1.00 15.00      A    C  
ATOM   1310  CB  LEU A 142      35.416 -15.809  12.397  1.00 15.00      A    C  
ATOM   1311  CG  LEU A 142      36.185 -15.042  13.477  1.00 15.00      A    C  
ATOM   1312  CD1 LEU A 142      35.473 -13.748  13.834  1.00 15.00      A    C  
ATOM   1313  CD2 LEU A 142      36.389 -15.905  14.713  1.00 15.00      A    C  
ATOM   1314  C   LEU A 142      37.056 -15.704  10.473  1.00 15.00      A    C  
ATOM   1315  O   LEU A 142      37.976 -14.903  10.622  1.00 15.00      A    O  
ATOM   1316  N   GLN A 143      37.228 -16.884   9.891  1.00 15.00      A    N  
ATOM   1317  HN  GLN A 143      36.462 -17.497   9.805  1.00 15.00      A    H  
ATOM   1318  CA  GLN A 143      38.541 -17.313   9.418  1.00 15.00      A    C  
ATOM   1319  CB  GLN A 143      38.634 -18.840   9.461  1.00 15.00      A    C  
ATOM   1320  CG  GLN A 143      39.998 -19.389   9.075  1.00 15.00      A    C  
ATOM   1321  CD  GLN A 143      40.007 -20.901   8.949  1.00 15.00      A    C  
ATOM   1322  OE1 GLN A 143      39.012 -21.519   8.574  1.00 15.00      A    O  
ATOM   1323  NE2 GLN A 143      41.139 -21.509   9.265  1.00 15.00      A    N  
ATOM   1324 HE21 GLN A 143      41.894 -20.956   9.556  1.00 15.00      A    H  
ATOM   1325 HE22 GLN A 143      41.172 -22.485   9.196  1.00 15.00      A    H  
ATOM   1326  C   GLN A 143      38.850 -16.817   8.004  1.00 15.00      A    C  
ATOM   1327  O   GLN A 143      39.974 -16.418   7.706  1.00 15.00      A    O  
ATOM   1328  N   ALA A 144      37.841 -16.807   7.146  1.00 15.00      A    N  
ATOM   1329  HN  ALA A 144      36.949 -17.077   7.452  1.00 15.00      A    H  
ATOM   1330  CA  ALA A 144      38.022 -16.414   5.749  1.00 15.00      A    C  
ATOM   1331  CB  ALA A 144      36.864 -16.921   4.904  1.00 15.00      A    C  
ATOM   1332  C   ALA A 144      38.230 -14.916   5.516  1.00 15.00      A    C  
ATOM   1333  O   ALA A 144      38.515 -14.507   4.391  1.00 15.00      A    O  
ATOM   1334  N   LEU A 145      38.103 -14.094   6.548  1.00 15.00      A    N  
ATOM   1335  HN  LEU A 145      37.909 -14.456   7.440  1.00 15.00      A    H  
ATOM   1336  CA  LEU A 145      38.266 -12.651   6.361  1.00 15.00      A    C  
ATOM   1337  CB  LEU A 145      37.067 -11.847   6.885  1.00 15.00      A    C  
ATOM   1338  CG  LEU A 145      36.713 -12.009   8.362  1.00 15.00      A    C  
ATOM   1339  CD1 LEU A 145      36.462 -10.646   8.994  1.00 15.00      A    C  
ATOM   1340  CD2 LEU A 145      35.488 -12.895   8.513  1.00 15.00      A    C  
ATOM   1341  C   LEU A 145      39.588 -12.112   6.896  1.00 15.00      A    C  
ATOM   1342  O   LEU A 145      39.934 -10.960   6.634  1.00 15.00      A    O  
ATOM   1343  N   SER A 146      40.324 -12.937   7.632  1.00 15.00      A    N  
ATOM   1344  HN  SER A 146      40.008 -13.853   7.796  1.00 15.00      A    H  
ATOM   1345  CA  SER A 146      41.605 -12.525   8.194  1.00 15.00      A    C  
ATOM   1346  CB  SER A 146      41.407 -11.481   9.305  1.00 15.00      A    C  
ATOM   1347  OG  SER A 146      41.238 -10.177   8.771  1.00 15.00      A    O  
ATOM   1348  HG  SER A 146      40.927 -10.246   7.851  1.00 15.00      A    H  
ATOM   1349  C   SER A 146      42.362 -13.716   8.758  1.00 15.00      A    C  
ATOM   1350  O   SER A 146      41.773 -14.577   9.413  1.00 15.00      A    O  
ATOM   1351  N   ASP A 147      43.663 -13.764   8.491  1.00 15.00      A    N  
ATOM   1352  HN  ASP A 147      44.062 -13.073   7.912  1.00 15.00      A    H  
ATOM   1353  CA  ASP A 147      44.515 -14.838   8.996  1.00 15.00      A    C  
ATOM   1354  CB  ASP A 147      45.932 -14.708   8.423  1.00 15.00      A    C  
ATOM   1355  CG  ASP A 147      45.958 -14.684   6.901  1.00 15.00      A    C  
ATOM   1356  OD1 ASP A 147      46.288 -15.725   6.290  1.00 15.00      A    O  
ATOM   1357  OD2 ASP A 147      45.644 -13.621   6.317  1.00 15.00      A    O  
ATOM   1358  C   ASP A 147      44.567 -14.779  10.518  1.00 15.00      A    C  
ATOM   1359  O   ASP A 147      44.613 -15.806  11.196  1.00 15.00      A    O  
ATOM   1360  N   ASN A 148      44.564 -13.560  11.046  1.00 15.00      A    N  
ATOM   1361  HN  ASN A 148      44.547 -12.787  10.447  1.00 15.00      A    H  
ATOM   1362  CA  ASN A 148      44.585 -13.340  12.486  1.00 15.00      A    C  
ATOM   1363  CB  ASN A 148      45.362 -12.066  12.832  1.00 15.00      A    C  
ATOM   1364  CG  ASN A 148      46.813 -12.340  13.178  1.00 15.00      A    C  
ATOM   1365  OD1 ASN A 148      47.689 -12.285  12.317  1.00 15.00      A    O  
ATOM   1366  ND2 ASN A 148      47.077 -12.641  14.440  1.00 15.00      A    N  
ATOM   1367 HD21 ASN A 148      46.321 -12.670  15.083  1.00 15.00      A    H  
ATOM   1368 HD22 ASN A 148      48.004 -12.825  14.688  1.00 15.00      A    H  
ATOM   1369  C   ASN A 148      43.155 -13.243  13.008  1.00 15.00      A    C  
ATOM   1370  O   ASN A 148      42.361 -12.430  12.523  1.00 15.00      A    O  
ATOM   1371  N   ALA A 149      42.834 -14.059  14.006  1.00 15.00      A    N  
ATOM   1372  HN  ALA A 149      43.524 -14.650  14.378  1.00 15.00      A    H  
ATOM   1373  CA  ALA A 149      41.488 -14.092  14.575  1.00 15.00      A    C  
ATOM   1374  CB  ALA A 149      41.299 -15.333  15.435  1.00 15.00      A    C  
ATOM   1375  C   ALA A 149      41.156 -12.826  15.364  1.00 15.00      A    C  
ATOM   1376  O   ALA A 149      39.983 -12.509  15.577  1.00 15.00      A    O  
ATOM   1377  N   GLU A 150      42.188 -12.113  15.792  1.00 15.00      A    N  
ATOM   1378  HN  GLU A 150      43.104 -12.430  15.600  1.00 15.00      A    H  
ATOM   1379  CA  GLU A 150      42.018 -10.883  16.552  1.00 15.00      A    C  
ATOM   1380  CB  GLU A 150      43.380 -10.333  16.995  1.00 15.00      A    C  
ATOM   1381  CG  GLU A 150      44.159 -11.243  17.938  1.00 15.00      A    C  
ATOM   1382  CD  GLU A 150      44.832 -12.409  17.231  1.00 15.00      A    C  
ATOM   1383  OE1 GLU A 150      45.367 -13.295  17.921  1.00 15.00      A    O  
ATOM   1384  OE2 GLU A 150      44.818 -12.442  15.978  1.00 15.00      A    O  
ATOM   1385  C   GLU A 150      41.276  -9.838  15.725  1.00 15.00      A    C  
ATOM   1386  O   GLU A 150      40.177  -9.409  16.087  1.00 15.00      A    O  
ATOM   1387  N   GLN A 151      41.871  -9.455  14.598  1.00 15.00      A    N  
ATOM   1388  HN  GLN A 151      42.735  -9.851  14.357  1.00 15.00      A    H  
ATOM   1389  CA  GLN A 151      41.269  -8.463  13.711  1.00 15.00      A    C  
ATOM   1390  CB  GLN A 151      42.251  -8.035  12.613  1.00 15.00      A    C  
ATOM   1391  CG  GLN A 151      42.959  -9.188  11.919  1.00 15.00      A    C  
ATOM   1392  CD  GLN A 151      43.929  -8.724  10.850  1.00 15.00      A    C  
ATOM   1393  OE1 GLN A 151      45.077  -8.400  11.141  1.00 15.00      A    O  
ATOM   1394  NE2 GLN A 151      43.480  -8.710   9.604  1.00 15.00      A    N  
ATOM   1395 HE21 GLN A 151      42.550  -8.996   9.436  1.00 15.00      A    H  
ATOM   1396 HE22 GLN A 151      44.092  -8.420   8.896  1.00 15.00      A    H  
ATOM   1397  C   GLN A 151      39.978  -8.997  13.101  1.00 15.00      A    C  
ATOM   1398  O   GLN A 151      39.038  -8.245  12.852  1.00 15.00      A    O  
ATOM   1399  N   ALA A 152      39.937 -10.305  12.877  1.00 15.00      A    N  
ATOM   1400  HN  ALA A 152      40.722 -10.854  13.094  1.00 15.00      A    H  
ATOM   1401  CA  ALA A 152      38.760 -10.943  12.309  1.00 15.00      A    C  
ATOM   1402  CB  ALA A 152      39.034 -12.414  12.052  1.00 15.00      A    C  
ATOM   1403  C   ALA A 152      37.564 -10.780  13.239  1.00 15.00      A    C  
ATOM   1404  O   ALA A 152      36.452 -10.486  12.796  1.00 15.00      A    O  
ATOM   1405  N   ARG A 153      37.801 -10.962  14.536  1.00 15.00      A    N  
ATOM   1406  HN  ARG A 153      38.711 -11.196  14.828  1.00 15.00      A    H  
ATOM   1407  CA  ARG A 153      36.747 -10.830  15.533  1.00 15.00      A    C  
ATOM   1408  CB  ARG A 153      37.235 -11.294  16.911  1.00 15.00      A    C  
ATOM   1409  CG  ARG A 153      36.157 -11.314  17.990  1.00 15.00      A    C  
ATOM   1410  CD  ARG A 153      35.100 -12.377  17.717  1.00 15.00      A    C  
ATOM   1411  NE  ARG A 153      35.582 -13.728  18.010  1.00 15.00      A    N  
ATOM   1412  HE  ARG A 153      36.550 -13.835  18.151  1.00 15.00      A    H  
ATOM   1413  CZ  ARG A 153      34.794 -14.807  18.097  1.00 15.00      A    C  
ATOM   1414  NH1 ARG A 153      33.480 -14.698  17.915  1.00 15.00      A    N  
ATOM   1415 HH11 ARG A 153      32.863 -15.546  17.984  1.00 15.00      A    H  
ATOM   1416 HH12 ARG A 153      33.057 -13.776  17.703  1.00 15.00      A    H  
ATOM   1417  NH2 ARG A 153      35.322 -15.996  18.369  1.00 15.00      A    N  
ATOM   1418 HH21 ARG A 153      34.708 -16.839  18.437  1.00 15.00      A    H  
ATOM   1419 HH22 ARG A 153      36.349 -16.095  18.515  1.00 15.00      A    H  
ATOM   1420  C   ARG A 153      36.240  -9.391  15.596  1.00 15.00      A    C  
ATOM   1421  O   ARG A 153      35.044  -9.153  15.791  1.00 15.00      A    O  
ATOM   1422  N   GLU A 154      37.153  -8.441  15.424  1.00 15.00      A    N  
ATOM   1423  HN  GLU A 154      38.090  -8.699  15.271  1.00 15.00      A    H  
ATOM   1424  CA  GLU A 154      36.806  -7.027  15.449  1.00 15.00      A    C  
ATOM   1425  CB  GLU A 154      38.069  -6.164  15.493  1.00 15.00      A    C  
ATOM   1426  CG  GLU A 154      37.803  -4.669  15.406  1.00 15.00      A    C  
ATOM   1427  CD  GLU A 154      39.070  -3.859  15.216  1.00 15.00      A    C  
ATOM   1428  OE1 GLU A 154      39.827  -4.151  14.262  1.00 15.00      A    O  
ATOM   1429  OE2 GLU A 154      39.304  -2.931  16.019  1.00 15.00      A    O  
ATOM   1430  C   GLU A 154      35.962  -6.666  14.231  1.00 15.00      A    C  
ATOM   1431  O   GLU A 154      34.863  -6.122  14.363  1.00 15.00      A    O  
ATOM   1432  N   TRP A 155      36.471  -6.997  13.046  1.00 15.00      A    N  
ATOM   1433  HN  TRP A 155      37.353  -7.434  13.008  1.00 15.00      A    H  
ATOM   1434  CA  TRP A 155      35.767  -6.711  11.802  1.00 15.00      A    C  
ATOM   1435  CB  TRP A 155      36.591  -7.141  10.582  1.00 15.00      A    C  
ATOM   1436  CG  TRP A 155      37.839  -6.329  10.373  1.00 15.00      A    C  
ATOM   1437  CD1 TRP A 155      38.235  -5.229  11.080  1.00 15.00      A    C  
ATOM   1438  CD2 TRP A 155      38.853  -6.552   9.384  1.00 15.00      A    C  
ATOM   1439  NE1 TRP A 155      39.432  -4.760  10.600  1.00 15.00      A    N  
ATOM   1440  HE1 TRP A 155      39.920  -3.984  10.952  1.00 15.00      A    H  
ATOM   1441  CE2 TRP A 155      39.833  -5.554   9.558  1.00 15.00      A    C  
ATOM   1442  CE3 TRP A 155      39.029  -7.501   8.372  1.00 15.00      A    C  
ATOM   1443  CZ2 TRP A 155      40.971  -5.479   8.757  1.00 15.00      A    C  
ATOM   1444  CZ3 TRP A 155      40.158  -7.423   7.579  1.00 15.00      A    C  
ATOM   1445  CH2 TRP A 155      41.115  -6.420   7.776  1.00 15.00      A    C  
ATOM   1446  C   TRP A 155      34.389  -7.370  11.788  1.00 15.00      A    C  
ATOM   1447  O   TRP A 155      33.412  -6.769  11.342  1.00 15.00      A    O  
ATOM   1448  N   ARG A 156      34.312  -8.600  12.297  1.00 15.00      A    N  
ATOM   1449  HN  ARG A 156      35.131  -9.035  12.627  1.00 15.00      A    H  
ATOM   1450  CA  ARG A 156      33.044  -9.321  12.358  1.00 15.00      A    C  
ATOM   1451  CB  ARG A 156      33.241 -10.737  12.916  1.00 15.00      A    C  
ATOM   1452  CG  ARG A 156      31.989 -11.610  12.900  1.00 15.00      A    C  
ATOM   1453  CD  ARG A 156      31.267 -11.601  14.245  1.00 15.00      A    C  
ATOM   1454  NE  ARG A 156      30.276 -12.673  14.336  1.00 15.00      A    N  
ATOM   1455  HE  ARG A 156      29.961 -13.069  13.487  1.00 15.00      A    H  
ATOM   1456  CZ  ARG A 156      29.762 -13.145  15.475  1.00 15.00      A    C  
ATOM   1457  NH1 ARG A 156      30.127 -12.636  16.649  1.00 15.00      A    N  
ATOM   1458 HH11 ARG A 156      30.814 -11.860  16.691  1.00 15.00      A    H  
ATOM   1459 HH12 ARG A 156      29.715 -13.015  17.531  1.00 15.00      A    H  
ATOM   1460  NH2 ARG A 156      28.878 -14.129  15.430  1.00 15.00      A    N  
ATOM   1461 HH21 ARG A 156      28.471 -14.525  16.313  1.00 15.00      A    H  
ATOM   1462 HH22 ARG A 156      28.584 -14.528  14.511  1.00 15.00      A    H  
ATOM   1463  C   ARG A 156      32.045  -8.555  13.217  1.00 15.00      A    C  
ATOM   1464  O   ARG A 156      30.861  -8.495  12.900  1.00 15.00      A    O  
ATOM   1465  N   GLN A 157      32.536  -7.966  14.302  1.00 15.00      A    N  
ATOM   1466  HN  GLN A 157      33.496  -8.037  14.494  1.00 15.00      A    H  
ATOM   1467  CA  GLN A 157      31.684  -7.202  15.201  1.00 15.00      A    C  
ATOM   1468  CB  GLN A 157      32.436  -6.828  16.482  1.00 15.00      A    C  
ATOM   1469  CG  GLN A 157      31.528  -6.401  17.624  1.00 15.00      A    C  
ATOM   1470  CD  GLN A 157      30.874  -7.578  18.325  1.00 15.00      A    C  
ATOM   1471  OE1 GLN A 157      29.716  -7.514  18.724  1.00 15.00      A    O  
ATOM   1472  NE2 GLN A 157      31.622  -8.659  18.500  1.00 15.00      A    N  
ATOM   1473 HE21 GLN A 157      32.543  -8.641  18.172  1.00 15.00      A    H  
ATOM   1474 HE22 GLN A 157      31.223  -9.421  18.967  1.00 15.00      A    H  
ATOM   1475  C   GLN A 157      31.181  -5.945  14.501  1.00 15.00      A    C  
ATOM   1476  O   GLN A 157      30.020  -5.563  14.644  1.00 15.00      A    O  
ATOM   1477  N   ALA A 158      32.065  -5.314  13.735  1.00 15.00      A    N  
ATOM   1478  HN  ALA A 158      32.981  -5.668  13.672  1.00 15.00      A    H  
ATOM   1479  CA  ALA A 158      31.719  -4.109  12.996  1.00 15.00      A    C  
ATOM   1480  CB  ALA A 158      32.954  -3.515  12.335  1.00 15.00      A    C  
ATOM   1481  C   ALA A 158      30.645  -4.409  11.955  1.00 15.00      A    C  
ATOM   1482  O   ALA A 158      29.700  -3.641  11.787  1.00 15.00      A    O  
ATOM   1483  N   PHE A 159      30.793  -5.540  11.269  1.00 15.00      A    N  
ATOM   1484  HN  PHE A 159      31.574  -6.109  11.450  1.00 15.00      A    H  
ATOM   1485  CA  PHE A 159      29.835  -5.951  10.249  1.00 15.00      A    C  
ATOM   1486  CB  PHE A 159      30.351  -7.158   9.461  1.00 15.00      A    C  
ATOM   1487  CG  PHE A 159      31.513  -6.846   8.557  1.00 15.00      A    C  
ATOM   1488  CD1 PHE A 159      31.542  -5.671   7.821  1.00 15.00      A    C  
ATOM   1489  CD2 PHE A 159      32.573  -7.728   8.443  1.00 15.00      A    C  
ATOM   1490  CE1 PHE A 159      32.608  -5.383   6.991  1.00 15.00      A    C  
ATOM   1491  CE2 PHE A 159      33.643  -7.447   7.615  1.00 15.00      A    C  
ATOM   1492  CZ  PHE A 159      33.661  -6.272   6.887  1.00 15.00      A    C  
ATOM   1493  C   PHE A 159      28.474  -6.256  10.866  1.00 15.00      A    C  
ATOM   1494  O   PHE A 159      27.438  -5.932  10.293  1.00 15.00      A    O  
ATOM   1495  N   ILE A 160      28.480  -6.879  12.040  1.00 15.00      A    N  
ATOM   1496  HN  ILE A 160      29.339  -7.128  12.447  1.00 15.00      A    H  
ATOM   1497  CA  ILE A 160      27.239  -7.203  12.737  1.00 15.00      A    C  
ATOM   1498  CB  ILE A 160      27.484  -8.169  13.924  1.00 15.00      A    C  
ATOM   1499  CG1 ILE A 160      28.037  -9.510  13.428  1.00 15.00      A    C  
ATOM   1500  CG2 ILE A 160      26.216  -8.387  14.740  1.00 15.00      A    C  
ATOM   1501  CD1 ILE A 160      27.164 -10.204  12.405  1.00 15.00      A    C  
ATOM   1502  C   ILE A 160      26.579  -5.918  13.236  1.00 15.00      A    C  
ATOM   1503  O   ILE A 160      25.355  -5.828  13.349  1.00 15.00      A    O  
ATOM   1504  N   GLY A 161      27.405  -4.906  13.479  1.00 15.00      A    N  
ATOM   1505  HN  GLY A 161      28.368  -5.033  13.331  1.00 15.00      A    H  
ATOM   1506  CA  GLY A 161      26.919  -3.628  13.962  1.00 15.00      A    C  
ATOM   1507  C   GLY A 161      26.126  -2.847  12.926  1.00 15.00      A    C  
ATOM   1508  O   GLY A 161      25.732  -1.705  13.170  1.00 15.00      A    O  
ATOM   1509  N   ILE A 162      25.896  -3.446  11.764  1.00 15.00      A    N  
ATOM   1510  HN  ILE A 162      26.253  -4.348  11.609  1.00 15.00      A    H  
ATOM   1511  CA  ILE A 162      25.134  -2.788  10.713  1.00 15.00      A    C  
ATOM   1512  CB  ILE A 162      25.522  -3.289   9.301  1.00 15.00      A    C  
ATOM   1513  CG1 ILE A 162      25.089  -2.276   8.234  1.00 15.00      A    C  
ATOM   1514  CG2 ILE A 162      24.919  -4.661   9.018  1.00 15.00      A    C  
ATOM   1515  CD1 ILE A 162      25.567  -2.609   6.836  1.00 15.00      A    C  
ATOM   1516  C   ILE A 162      23.633  -2.968  10.939  1.00 15.00      A    C  
ATOM   1517  O   ILE A 162      22.825  -2.193  10.435  1.00 15.00      A    O  
ATOM   1518  N   THR A 163      23.267  -3.977  11.721  1.00 15.00      A    N  
ATOM   1519  HN  THR A 163      23.956  -4.550  12.123  1.00 15.00      A    H  
ATOM   1520  CA  THR A 163      21.864  -4.251  11.994  1.00 15.00      A    C  
ATOM   1521  CB  THR A 163      21.548  -5.763  11.888  1.00 15.00      A    C  
ATOM   1522  OG1 THR A 163      20.132  -5.970  11.902  1.00 15.00      A    O  
ATOM   1523  HG1 THR A 163      19.720  -5.327  12.493  1.00 15.00      A    H  
ATOM   1524  CG2 THR A 163      22.183  -6.540  13.033  1.00 15.00      A    C  
ATOM   1525  C   THR A 163      21.441  -3.718  13.363  1.00 15.00      A    C  
ATOM   1526  O   THR A 163      20.258  -3.719  13.702  1.00 15.00      A    O  
ATOM   1527  N   THR A 164      22.408  -3.256  14.140  1.00 15.00      A    N  
ATOM   1528  HN  THR A 164      23.333  -3.265  13.818  1.00 15.00      A    H  
ATOM   1529  CA  THR A 164      22.127  -2.729  15.463  1.00 15.00      A    C  
ATOM   1530  CB  THR A 164      23.230  -3.135  16.455  1.00 15.00      A    C  
ATOM   1531  OG1 THR A 164      24.508  -3.028  15.811  1.00 15.00      A    O  
ATOM   1532  HG1 THR A 164      25.090  -2.476  16.344  1.00 15.00      A    H  
ATOM   1533  CG2 THR A 164      23.022  -4.566  16.934  1.00 15.00      A    C  
ATOM   1534  C   THR A 164      22.011  -1.208  15.433  1.00 15.00      A    C  
ATOM   1535  O   THR A 164      22.573  -0.547  14.552  1.00 15.00      A    O  
ATOM   1536  N   VAL A 165      21.271  -0.662  16.390  1.00 15.00      A    N  
ATOM   1537  HN  VAL A 165      20.840  -1.243  17.048  1.00 15.00      A    H  
ATOM   1538  CA  VAL A 165      21.087   0.780  16.492  1.00 15.00      A    C  
ATOM   1539  CB  VAL A 165      19.982   1.139  17.517  1.00 15.00      A    C  
ATOM   1540  CG1 VAL A 165      20.326   0.628  18.910  1.00 15.00      A    C  
ATOM   1541  CG2 VAL A 165      19.706   2.635  17.533  1.00 15.00      A    C  
ATOM   1542  C   VAL A 165      22.407   1.450  16.876  1.00 15.00      A    C  
ATOM   1543  O   VAL A 165      23.198   0.893  17.640  1.00 15.00      A    O  
ATOM   1544  N   LYS A 166      22.653   2.630  16.326  1.00 15.00      A    N  
ATOM   1545  HN  LYS A 166      21.991   3.029  15.724  1.00 15.00      A    H  
ATOM   1546  CA  LYS A 166      23.880   3.354  16.607  1.00 15.00      A    C  
ATOM   1547  CB  LYS A 166      24.606   3.702  15.308  1.00 15.00      A    C  
ATOM   1548  CG  LYS A 166      25.053   2.480  14.525  1.00 15.00      A    C  
ATOM   1549  CD  LYS A 166      25.706   2.869  13.212  1.00 15.00      A    C  
ATOM   1550  CE  LYS A 166      26.249   1.646  12.494  1.00 15.00      A    C  
ATOM   1551  NZ  LYS A 166      25.169   0.703  12.104  1.00 15.00      A    N  
ATOM   1552  HZ1 LYS A 166      25.449  -0.276  12.337  1.00 15.00      A    H  
ATOM   1553  HZ2 LYS A 166      24.993   0.768  11.077  1.00 15.00      A    H  
ATOM   1554  HZ3 LYS A 166      24.291   0.932  12.612  1.00 15.00      A    H  
ATOM   1555  C   LYS A 166      23.608   4.605  17.429  1.00 15.00      A    C  
ATOM   1556  O   LYS A 166      23.399   5.688  16.886  1.00 15.00      A    O  
ATOM   1557  N   GLY A 167      23.593   4.438  18.742  1.00 15.00      A    N  
ATOM   1558  HN  GLY A 167      23.731   3.543  19.115  1.00 15.00      A    H  
ATOM   1559  CA  GLY A 167      23.349   5.553  19.628  1.00 15.00      A    C  
ATOM   1560  C   GLY A 167      22.286   5.226  20.649  1.00 15.00      A    C  
ATOM   1561  O   GLY A 167      22.073   4.058  20.979  1.00 15.00      A    O  
ATOM   1562  N   ALA A 168      21.613   6.253  21.142  1.00 15.00      A    N  
ATOM   1563  HN  ALA A 168      21.814   7.157  20.822  1.00 15.00      A    H  
ATOM   1564  CA  ALA A 168      20.563   6.072  22.128  1.00 15.00      A    C  
ATOM   1565  CB  ALA A 168      20.704   7.098  23.243  1.00 15.00      A    C  
ATOM   1566  C   ALA A 168      19.200   6.190  21.462  1.00 15.00      A    C  
ATOM   1567  O   ALA A 168      18.981   7.089  20.650  1.00 15.00      A    O  
ATOM   1568  N   PRO A 169      18.279   5.264  21.773  1.00 15.00      A    N  
ATOM   1569  CA  PRO A 169      16.928   5.270  21.203  1.00 15.00      A    C  
ATOM   1570  CB  PRO A 169      16.243   4.070  21.868  1.00 15.00      A    C  
ATOM   1571  CG  PRO A 169      17.362   3.201  22.329  1.00 15.00      A    C  
ATOM   1572  CD  PRO A 169      18.483   4.132  22.691  1.00 15.00      A    C  
ATOM   1573  C   PRO A 169      16.176   6.557  21.533  1.00 15.00      A    C  
ATOM   1574  O   PRO A 169      15.692   6.739  22.652  1.00 15.00      A    O  
ATOM   1575  N   ALA A 170      16.096   7.453  20.556  1.00 15.00      A    N  
ATOM   1576  HN  ALA A 170      16.518   7.258  19.690  1.00 15.00      A    H  
ATOM   1577  CA  ALA A 170      15.409   8.719  20.736  1.00 15.00      A    C  
ATOM   1578  CB  ALA A 170      16.414   9.850  20.895  1.00 15.00      A    C  
ATOM   1579  C   ALA A 170      14.481   8.990  19.560  1.00 15.00      A    C  
ATOM   1580  O   ALA A 170      14.513   8.275  18.554  1.00 15.00      A    O  
ATOM   1581  N   SER A 171      13.651  10.013  19.690  1.00 15.00      A    N  
ATOM   1582  HN  SER A 171      13.668  10.544  20.515  1.00 15.00      A    H  
ATOM   1583  CA  SER A 171      12.719  10.378  18.640  1.00 15.00      A    C  
ATOM   1584  CB  SER A 171      11.328   9.820  18.947  1.00 15.00      A    C  
ATOM   1585  OG  SER A 171      11.388   8.415  19.130  1.00 15.00      A    O  
ATOM   1586  HG  SER A 171      12.307   8.139  19.192  1.00 15.00      A    H  
ATOM   1587  C   SER A 171      12.669  11.892  18.469  1.00 15.00      A    C  
ATOM   1588  O   SER A 171      12.626  12.635  19.450  1.00 15.00      A    O  
ATOM   1589  N   HIS A 172      12.698  12.339  17.221  1.00 15.00      A    N  
ATOM   1590  HN  HIS A 172      12.745  11.696  16.486  1.00 15.00      A    H  
ATOM   1591  CA  HIS A 172      12.657  13.761  16.913  1.00 15.00      A    C  
ATOM   1592  CB  HIS A 172      13.034  13.982  15.446  1.00 15.00      A    C  
ATOM   1593  CG  HIS A 172      13.670  15.308  15.156  1.00 15.00      A    C  
ATOM   1594  ND1 HIS A 172      15.036  15.458  15.136  1.00 15.00      A    N  
ATOM   1595  CD2 HIS A 172      13.090  16.498  14.864  1.00 15.00      A    C  
ATOM   1596  CE1 HIS A 172      15.259  16.723  14.833  1.00 15.00      A    C  
ATOM   1597  NE2 HIS A 172      14.112  17.388  14.660  1.00 15.00      A    N  
ATOM   1598  HE2 HIS A 172      14.019  18.334  14.417  1.00 15.00      A    H  
ATOM   1599  C   HIS A 172      11.264  14.319  17.184  1.00 15.00      A    C  
ATOM   1600  O   HIS A 172      10.279  13.586  17.152  1.00 15.00      A    O  
ATOM   1601  N   SER A 173      11.188  15.622  17.428  1.00 15.00      A    N  
ATOM   1602  HN  SER A 173      12.009  16.156  17.428  1.00 15.00      A    H  
ATOM   1603  CA  SER A 173       9.916  16.279  17.715  1.00 15.00      A    C  
ATOM   1604  CB  SER A 173      10.157  17.710  18.212  1.00 15.00      A    C  
ATOM   1605  OG  SER A 173       8.975  18.273  18.751  1.00 15.00      A    O  
ATOM   1606  HG  SER A 173       8.210  17.945  18.260  1.00 15.00      A    H  
ATOM   1607  C   SER A 173       8.979  16.285  16.504  1.00 15.00      A    C  
ATOM   1608  O   SER A 173       7.793  16.580  16.634  1.00 15.00      A    O  
ATOM   1609  N   LEU A 174       9.513  15.957  15.329  1.00 15.00      A    N  
ATOM   1610  HN  LEU A 174      10.462  15.730  15.284  1.00 15.00      A    H  
ATOM   1611  CA  LEU A 174       8.715  15.930  14.107  1.00 15.00      A    C  
ATOM   1612  CB  LEU A 174       9.536  16.408  12.902  1.00 15.00      A    C  
ATOM   1613  CG  LEU A 174       9.605  17.924  12.676  1.00 15.00      A    C  
ATOM   1614  CD1 LEU A 174       8.223  18.555  12.762  1.00 15.00      A    C  
ATOM   1615  CD2 LEU A 174      10.572  18.590  13.645  1.00 15.00      A    C  
ATOM   1616  C   LEU A 174       8.145  14.539  13.845  1.00 15.00      A    C  
ATOM   1617  O   LEU A 174       7.341  14.345  12.927  1.00 15.00      A    O  
ATOM   1618  N   ALA A 175       8.550  13.577  14.668  1.00 15.00      A    N  
ATOM   1619  HN  ALA A 175       9.169  13.800  15.396  1.00 15.00      A    H  
ATOM   1620  CA  ALA A 175       8.085  12.203  14.532  1.00 15.00      A    C  
ATOM   1621  CB  ALA A 175       9.008  11.259  15.290  1.00 15.00      A    C  
ATOM   1622  C   ALA A 175       6.646  12.066  15.029  1.00 15.00      A    C  
ATOM   1623  O   ALA A 175       5.872  13.030  15.009  1.00 15.00      A    O  
ATOM   1624  N   LYS A 176       6.280  10.867  15.455  1.00 15.00      A    N  
ATOM   1625  HN  LYS A 176       6.932  10.130  15.443  1.00 15.00      A    H  
ATOM   1626  CA  LYS A 176       4.936  10.615  15.955  1.00 15.00      A    C  
ATOM   1627  CB  LYS A 176       4.079   9.901  14.902  1.00 15.00      A    C  
ATOM   1628  CG  LYS A 176       3.785  10.729  13.658  1.00 15.00      A    C  
ATOM   1629  CD  LYS A 176       3.032  12.007  14.001  1.00 15.00      A    C  
ATOM   1630  CE  LYS A 176       3.041  12.989  12.836  1.00 15.00      A    C  
ATOM   1631  NZ  LYS A 176       4.432  13.369  12.425  1.00 15.00      A    N  
ATOM   1632  HZ1 LYS A 176       4.932  12.538  12.039  1.00 15.00      A    H  
ATOM   1633  HZ2 LYS A 176       4.969  13.733  13.247  1.00 15.00      A    H  
ATOM   1634  HZ3 LYS A 176       4.403  14.110  11.696  1.00 15.00      A    H  
ATOM   1635  C   LYS A 176       4.985   9.791  17.231  1.00 15.00      A    C  
ATOM   1636  O   LYS A 176       5.666   8.772  17.291  1.00 15.00      A    O  
ATOM   1637  N   GLN A 177       4.286  10.265  18.250  1.00 15.00      A    N  
ATOM   1638  HN  GLN A 177       3.796  11.107  18.138  1.00 15.00      A    H  
ATOM   1639  CA  GLN A 177       4.208   9.583  19.534  1.00 15.00      A    C  
ATOM   1640  CB  GLN A 177       5.178  10.204  20.552  1.00 15.00      A    C  
ATOM   1641  CG  GLN A 177       6.122  11.250  19.970  1.00 15.00      A    C  
ATOM   1642  CD  GLN A 177       7.443  11.350  20.709  1.00 15.00      A    C  
ATOM   1643  OE1 GLN A 177       7.928  10.377  21.286  1.00 15.00      A    O  
ATOM   1644  NE2 GLN A 177       8.040  12.532  20.687  1.00 15.00      A    N  
ATOM   1645 HE21 GLN A 177       7.601  13.263  20.202  1.00 15.00      A    H  
ATOM   1646 HE22 GLN A 177       8.895  12.625  21.153  1.00 15.00      A    H  
ATOM   1647  C   GLN A 177       2.774   9.690  20.030  1.00 15.00      A    C  
ATOM   1648  O   GLN A 177       2.230  10.792  20.115  1.00 15.00      A    O  
ATOM   1649  N   LEU A 178       2.152   8.559  20.329  1.00 15.00      A    N  
ATOM   1650  HN  LEU A 178       2.644   7.708  20.277  1.00 15.00      A    H  
ATOM   1651  CA  LEU A 178       0.763   8.556  20.768  1.00 15.00      A    C  
ATOM   1652  CB  LEU A 178      -0.125   7.839  19.748  1.00 15.00      A    C  
ATOM   1653  CG  LEU A 178      -0.205   8.473  18.353  1.00 15.00      A    C  
ATOM   1654  CD1 LEU A 178      -1.046   7.614  17.423  1.00 15.00      A    C  
ATOM   1655  CD2 LEU A 178      -0.769   9.884  18.432  1.00 15.00      A    C  
ATOM   1656  C   LEU A 178       0.595   7.927  22.142  1.00 15.00      A    C  
ATOM   1657  O   LEU A 178       1.013   6.794  22.373  1.00 15.00      A    O  
ATOM   1658  N   TYR A 179      -0.032   8.671  23.041  1.00 15.00      A    N  
ATOM   1659  HN  TYR A 179      -0.345   9.560  22.784  1.00 15.00      A    H  
ATOM   1660  CA  TYR A 179      -0.273   8.204  24.397  1.00 15.00      A    C  
ATOM   1661  CB  TYR A 179      -0.726   9.357  25.292  1.00 15.00      A    C  
ATOM   1662  CG  TYR A 179       0.384  10.295  25.698  1.00 15.00      A    C  
ATOM   1663  CD1 TYR A 179       1.328   9.913  26.643  1.00 15.00      A    C  
ATOM   1664  CD2 TYR A 179       0.484  11.563  25.145  1.00 15.00      A    C  
ATOM   1665  CE1 TYR A 179       2.342  10.769  27.024  1.00 15.00      A    C  
ATOM   1666  CE2 TYR A 179       1.496  12.426  25.518  1.00 15.00      A    C  
ATOM   1667  CZ  TYR A 179       2.421  12.024  26.459  1.00 15.00      A    C  
ATOM   1668  OH  TYR A 179       3.426  12.883  26.839  1.00 15.00      A    O  
ATOM   1669  HH  TYR A 179       4.255  12.403  26.891  1.00 15.00      A    H  
ATOM   1670  C   TYR A 179      -1.311   7.093  24.425  1.00 15.00      A    C  
ATOM   1671  O   TYR A 179      -2.501   7.330  24.197  1.00 15.00      A    O  
ATOM   1672  N   PHE A 180      -0.851   5.882  24.696  1.00 15.00      A    N  
ATOM   1673  HN  PHE A 180       0.114   5.759  24.841  1.00 15.00      A    H  
ATOM   1674  CA  PHE A 180      -1.735   4.732  24.770  1.00 15.00      A    C  
ATOM   1675  CB  PHE A 180      -1.088   3.511  24.120  1.00 15.00      A    C  
ATOM   1676  CG  PHE A 180      -2.073   2.464  23.682  1.00 15.00      A    C  
ATOM   1677  CD1 PHE A 180      -2.347   1.369  24.486  1.00 15.00      A    C  
ATOM   1678  CD2 PHE A 180      -2.729   2.578  22.467  1.00 15.00      A    C  
ATOM   1679  CE1 PHE A 180      -3.254   0.406  24.085  1.00 15.00      A    C  
ATOM   1680  CE2 PHE A 180      -3.637   1.619  22.059  1.00 15.00      A    C  
ATOM   1681  CZ  PHE A 180      -3.901   0.531  22.870  1.00 15.00      A    C  
ATOM   1682  C   PHE A 180      -2.087   4.436  26.221  1.00 15.00      A    C  
ATOM   1683  O   PHE A 180      -1.199   4.198  27.045  1.00 15.00      A    O  
ATOM   1684  N   PRO A 181      -3.384   4.472  26.552  1.00 15.00      A    N  
ATOM   1685  CA  PRO A 181      -3.865   4.211  27.910  1.00 15.00      A    C  
ATOM   1686  CB  PRO A 181      -5.332   4.644  27.856  1.00 15.00      A    C  
ATOM   1687  CG  PRO A 181      -5.723   4.486  26.426  1.00 15.00      A    C  
ATOM   1688  CD  PRO A 181      -4.487   4.782  25.622  1.00 15.00      A    C  
ATOM   1689  C   PRO A 181      -3.769   2.738  28.292  1.00 15.00      A    C  
ATOM   1690  O   PRO A 181      -4.074   1.851  27.493  1.00 15.00      A    O  
ATOM   1691  N   LEU A 182      -3.334   2.487  29.518  1.00 15.00      A    N  
ATOM   1692  HN  LEU A 182      -3.089   3.237  30.101  1.00 15.00      A    H  
ATOM   1693  CA  LEU A 182      -3.213   1.131  30.023  1.00 15.00      A    C  
ATOM   1694  CB  LEU A 182      -2.047   1.039  31.011  1.00 15.00      A    C  
ATOM   1695  CG  LEU A 182      -0.662   1.355  30.442  1.00 15.00      A    C  
ATOM   1696  CD1 LEU A 182       0.400   1.266  31.526  1.00 15.00      A    C  
ATOM   1697  CD2 LEU A 182      -0.330   0.423  29.285  1.00 15.00      A    C  
ATOM   1698  C   LEU A 182      -4.520   0.711  30.690  1.00 15.00      A    C  
ATOM   1699  O   LEU A 182      -5.290   1.563  31.127  1.00 15.00      A    O  
ATOM   1700  N   PRO A 183      -4.786  -0.606  30.782  1.00 15.00      A    N  
ATOM   1701  CA  PRO A 183      -6.019  -1.134  31.394  1.00 15.00      A    C  
ATOM   1702  CB  PRO A 183      -5.868  -2.657  31.267  1.00 15.00      A    C  
ATOM   1703  CG  PRO A 183      -4.412  -2.883  31.042  1.00 15.00      A    C  
ATOM   1704  CD  PRO A 183      -3.920  -1.686  30.283  1.00 15.00      A    C  
ATOM   1705  C   PRO A 183      -6.175  -0.734  32.863  1.00 15.00      A    C  
ATOM   1706  O   PRO A 183      -7.260  -0.846  33.432  1.00 15.00      A    O  
ATOM   1707  N   GLY A 184      -5.085  -0.286  33.470  1.00 15.00      A    N  
ATOM   1708  HN  GLY A 184      -4.250  -0.226  32.967  1.00 15.00      A    H  
ATOM   1709  CA  GLY A 184      -5.126   0.133  34.854  1.00 15.00      A    C  
ATOM   1710  C   GLY A 184      -4.887   1.620  34.982  1.00 15.00      A    C  
ATOM   1711  O   GLY A 184      -5.818   2.393  35.197  1.00 15.00      A    O  
ATOM   1712  N   SER A 185      -3.631   2.018  34.845  1.00 15.00      A    N  
ATOM   1713  HN  SER A 185      -2.936   1.350  34.682  1.00 15.00      A    H  
ATOM   1714  CA  SER A 185      -3.245   3.418  34.931  1.00 15.00      A    C  
ATOM   1715  CB  SER A 185      -3.145   3.860  36.395  1.00 15.00      A    C  
ATOM   1716  OG  SER A 185      -4.398   3.762  37.050  1.00 15.00      A    O  
ATOM   1717  HG  SER A 185      -5.050   3.384  36.441  1.00 15.00      A    H  
ATOM   1718  C   SER A 185      -1.906   3.621  34.237  1.00 15.00      A    C  
ATOM   1719  O   SER A 185      -1.022   2.768  34.327  1.00 15.00      A    O  
ATOM   1720  N   GLY A 186      -1.767   4.732  33.528  1.00 15.00      A    N  
ATOM   1721  HN  GLY A 186      -2.519   5.358  33.458  1.00 15.00      A    H  
ATOM   1722  CA  GLY A 186      -0.526   5.016  32.839  1.00 15.00      A    C  
ATOM   1723  C   GLY A 186      -0.725   5.198  31.351  1.00 15.00      A    C  
ATOM   1724  O   GLY A 186      -1.746   4.777  30.801  1.00 15.00      A    O  
ATOM   1725  N   TYR A 187       0.244   5.831  30.704  1.00 15.00      A    N  
ATOM   1726  HN  TYR A 187       1.033   6.133  31.202  1.00 15.00      A    H  
ATOM   1727  CA  TYR A 187       0.183   6.077  29.271  1.00 15.00      A    C  
ATOM   1728  CB  TYR A 187      -0.211   7.530  28.988  1.00 15.00      A    C  
ATOM   1729  CG  TYR A 187      -1.587   7.916  29.479  1.00 15.00      A    C  
ATOM   1730  CD1 TYR A 187      -2.728   7.481  28.818  1.00 15.00      A    C  
ATOM   1731  CD2 TYR A 187      -1.745   8.712  30.606  1.00 15.00      A    C  
ATOM   1732  CE1 TYR A 187      -3.988   7.835  29.261  1.00 15.00      A    C  
ATOM   1733  CE2 TYR A 187      -3.000   9.071  31.056  1.00 15.00      A    C  
ATOM   1734  CZ  TYR A 187      -4.118   8.626  30.383  1.00 15.00      A    C  
ATOM   1735  OH  TYR A 187      -5.369   8.981  30.829  1.00 15.00      A    O  
ATOM   1736  HH  TYR A 187      -5.409   9.933  30.945  1.00 15.00      A    H  
ATOM   1737  C   TYR A 187       1.532   5.795  28.631  1.00 15.00      A    C  
ATOM   1738  O   TYR A 187       2.562   6.281  29.098  1.00 15.00      A    O  
ATOM   1739  N   HIS A 188       1.523   5.002  27.573  1.00 15.00      A    N  
ATOM   1740  HN  HIS A 188       0.666   4.633  27.259  1.00 15.00      A    H  
ATOM   1741  CA  HIS A 188       2.748   4.669  26.860  1.00 15.00      A    C  
ATOM   1742  CB  HIS A 188       2.648   3.269  26.247  1.00 15.00      A    C  
ATOM   1743  CG  HIS A 188       3.083   2.164  27.163  1.00 15.00      A    C  
ATOM   1744  ND1 HIS A 188       3.511   0.928  26.728  1.00 15.00      A    N  
ATOM   1745  HD1 HIS A 188       3.572   0.633  25.797  1.00 15.00      A    H  
ATOM   1746  CD2 HIS A 188       3.154   2.125  28.518  1.00 15.00      A    C  
ATOM   1747  CE1 HIS A 188       3.821   0.196  27.806  1.00 15.00      A    C  
ATOM   1748  NE2 HIS A 188       3.622   0.877  28.916  1.00 15.00      A    N  
ATOM   1749  C   HIS A 188       2.999   5.697  25.765  1.00 15.00      A    C  
ATOM   1750  O   HIS A 188       2.058   6.163  25.130  1.00 15.00      A    O  
ATOM   1751  N   LEU A 189       4.262   6.069  25.566  1.00 15.00      A    N  
ATOM   1752  HN  LEU A 189       4.965   5.696  26.136  1.00 15.00      A    H  
ATOM   1753  CA  LEU A 189       4.616   7.040  24.534  1.00 15.00      A    C  
ATOM   1754  CB  LEU A 189       6.078   7.472  24.670  1.00 15.00      A    C  
ATOM   1755  CG  LEU A 189       6.355   8.635  25.627  1.00 15.00      A    C  
ATOM   1756  CD1 LEU A 189       7.852   8.872  25.764  1.00 15.00      A    C  
ATOM   1757  CD2 LEU A 189       5.650   9.900  25.155  1.00 15.00      A    C  
ATOM   1758  C   LEU A 189       4.355   6.472  23.142  1.00 15.00      A    C  
ATOM   1759  O   LEU A 189       3.924   7.193  22.247  1.00 15.00      A    O  
ATOM   1760  N   LEU A 190       4.632   5.177  22.994  1.00 15.00      A    N  
ATOM   1761  HN  LEU A 190       4.986   4.691  23.765  1.00 15.00      A    H  
ATOM   1762  CA  LEU A 190       4.425   4.437  21.746  1.00 15.00      A    C  
ATOM   1763  CB  LEU A 190       3.008   3.867  21.664  1.00 15.00      A    C  
ATOM   1764  CG  LEU A 190       2.736   2.617  22.503  1.00 15.00      A    C  
ATOM   1765  CD1 LEU A 190       1.388   2.016  22.137  1.00 15.00      A    C  
ATOM   1766  CD2 LEU A 190       3.849   1.592  22.330  1.00 15.00      A    C  
ATOM   1767  C   LEU A 190       4.776   5.209  20.474  1.00 15.00      A    C  
ATOM   1768  O   LEU A 190       3.916   5.849  19.865  1.00 15.00      A    O  
ATOM   1769  N   ALA A 191       6.034   5.130  20.073  1.00 15.00      A    N  
ATOM   1770  HN  ALA A 191       6.673   4.613  20.602  1.00 15.00      A    H  
ATOM   1771  CA  ALA A 191       6.486   5.792  18.860  1.00 15.00      A    C  
ATOM   1772  CB  ALA A 191       7.891   6.345  19.049  1.00 15.00      A    C  
ATOM   1773  C   ALA A 191       6.452   4.798  17.702  1.00 15.00      A    C  
ATOM   1774  O   ALA A 191       7.283   3.892  17.630  1.00 15.00      A    O  
ATOM   1775  N   PRO A 192       5.471   4.932  16.795  1.00 15.00      A    N  
ATOM   1776  CA  PRO A 192       5.332   4.034  15.655  1.00 15.00      A    C  
ATOM   1777  CB  PRO A 192       3.868   4.213  15.254  1.00 15.00      A    C  
ATOM   1778  CG  PRO A 192       3.531   5.612  15.649  1.00 15.00      A    C  
ATOM   1779  CD  PRO A 192       4.421   5.967  16.814  1.00 15.00      A    C  
ATOM   1780  C   PRO A 192       6.252   4.404  14.495  1.00 15.00      A    C  
ATOM   1781  O   PRO A 192       6.271   5.546  14.034  1.00 15.00      A    O  
ATOM   1782  N   LEU A 193       7.017   3.428  14.031  1.00 15.00      A    N  
ATOM   1783  HN  LEU A 193       6.966   2.544  14.447  1.00 15.00      A    H  
ATOM   1784  CA  LEU A 193       7.926   3.635  12.917  1.00 15.00      A    C  
ATOM   1785  CB  LEU A 193       9.251   2.911  13.166  1.00 15.00      A    C  
ATOM   1786  CG  LEU A 193      10.018   3.317  14.429  1.00 15.00      A    C  
ATOM   1787  CD1 LEU A 193      11.254   2.450  14.611  1.00 15.00      A    C  
ATOM   1788  CD2 LEU A 193      10.396   4.790  14.383  1.00 15.00      A    C  
ATOM   1789  C   LEU A 193       7.278   3.141  11.629  1.00 15.00      A    C  
ATOM   1790  O   LEU A 193       6.301   2.395  11.670  1.00 15.00      A    O  
ATOM   1791  N   PHE A 194       7.814   3.557  10.492  1.00 15.00      A    N  
ATOM   1792  HN  PHE A 194       8.597   4.151  10.517  1.00 15.00      A    H  
ATOM   1793  CA  PHE A 194       7.268   3.155   9.203  1.00 15.00      A    C  
ATOM   1794  CB  PHE A 194       7.481   4.267   8.173  1.00 15.00      A    C  
ATOM   1795  CG  PHE A 194       6.772   4.046   6.868  1.00 15.00      A    C  
ATOM   1796  CD1 PHE A 194       5.419   4.315   6.749  1.00 15.00      A    C  
ATOM   1797  CD2 PHE A 194       7.460   3.579   5.759  1.00 15.00      A    C  
ATOM   1798  CE1 PHE A 194       4.764   4.120   5.549  1.00 15.00      A    C  
ATOM   1799  CE2 PHE A 194       6.812   3.381   4.557  1.00 15.00      A    C  
ATOM   1800  CZ  PHE A 194       5.463   3.653   4.453  1.00 15.00      A    C  
ATOM   1801  C   PHE A 194       7.900   1.851   8.716  1.00 15.00      A    C  
ATOM   1802  O   PHE A 194       9.089   1.819   8.380  1.00 15.00      A    O  
ATOM   1803  N   PRO A 195       7.111   0.761   8.676  1.00 15.00      A    N  
ATOM   1804  CA  PRO A 195       7.585  -0.551   8.222  1.00 15.00      A    C  
ATOM   1805  CB  PRO A 195       6.444  -1.501   8.602  1.00 15.00      A    C  
ATOM   1806  CG  PRO A 195       5.229  -0.639   8.655  1.00 15.00      A    C  
ATOM   1807  CD  PRO A 195       5.691   0.729   9.076  1.00 15.00      A    C  
ATOM   1808  C   PRO A 195       7.826  -0.576   6.714  1.00 15.00      A    C  
ATOM   1809  O   PRO A 195       6.998  -1.064   5.942  1.00 15.00      A    O  
ATOM   1810  N   THR A 196       8.974  -0.056   6.308  1.00 15.00      A    N  
ATOM   1811  HN  THR A 196       9.595   0.301   6.980  1.00 15.00      A    H  
ATOM   1812  CA  THR A 196       9.345   0.011   4.902  1.00 15.00      A    C  
ATOM   1813  CB  THR A 196      10.642   0.831   4.700  1.00 15.00      A    C  
ATOM   1814  OG1 THR A 196      11.025   0.846   3.317  1.00 15.00      A    O  
ATOM   1815  HG1 THR A 196      12.001   0.923   3.254  1.00 15.00      A    H  
ATOM   1816  CG2 THR A 196      11.778   0.285   5.554  1.00 15.00      A    C  
ATOM   1817  C   THR A 196       9.464  -1.383   4.274  1.00 15.00      A    C  
ATOM   1818  O   THR A 196       9.077  -1.584   3.120  1.00 15.00      A    O  
ATOM   1819  N   SER A 197       9.964  -2.349   5.043  1.00 15.00      A    N  
ATOM   1820  HN  SER A 197      10.247  -2.139   5.959  1.00 15.00      A    H  
ATOM   1821  CA  SER A 197      10.114  -3.710   4.548  1.00 15.00      A    C  
ATOM   1822  CB  SER A 197      10.926  -4.555   5.533  1.00 15.00      A    C  
ATOM   1823  OG  SER A 197      12.140  -3.903   5.872  1.00 15.00      A    O  
ATOM   1824  HG  SER A 197      12.549  -4.350   6.620  1.00 15.00      A    H  
ATOM   1825  C   SER A 197       8.750  -4.345   4.277  1.00 15.00      A    C  
ATOM   1826  O   SER A 197       8.594  -5.134   3.348  1.00 15.00      A    O  
ATOM   1827  N   LEU A 198       7.760  -3.982   5.087  1.00 15.00      A    N  
ATOM   1828  HN  LEU A 198       7.940  -3.339   5.804  1.00 15.00      A    H  
ATOM   1829  CA  LEU A 198       6.412  -4.509   4.922  1.00 15.00      A    C  
ATOM   1830  CB  LEU A 198       5.581  -4.269   6.185  1.00 15.00      A    C  
ATOM   1831  CG  LEU A 198       4.103  -4.671   6.115  1.00 15.00      A    C  
ATOM   1832  CD1 LEU A 198       3.951  -6.178   5.959  1.00 15.00      A    C  
ATOM   1833  CD2 LEU A 198       3.354  -4.172   7.340  1.00 15.00      A    C  
ATOM   1834  C   LEU A 198       5.748  -3.854   3.720  1.00 15.00      A    C  
ATOM   1835  O   LEU A 198       5.112  -4.522   2.907  1.00 15.00      A    O  
ATOM   1836  N   VAL A 199       5.917  -2.542   3.611  1.00 15.00      A    N  
ATOM   1837  HN  VAL A 199       6.432  -2.069   4.299  1.00 15.00      A    H  
ATOM   1838  CA  VAL A 199       5.349  -1.785   2.504  1.00 15.00      A    C  
ATOM   1839  CB  VAL A 199       5.585  -0.269   2.677  1.00 15.00      A    C  
ATOM   1840  CG1 VAL A 199       5.180   0.496   1.424  1.00 15.00      A    C  
ATOM   1841  CG2 VAL A 199       4.814   0.246   3.882  1.00 15.00      A    C  
ATOM   1842  C   VAL A 199       5.931  -2.264   1.178  1.00 15.00      A    C  
ATOM   1843  O   VAL A 199       5.224  -2.354   0.179  1.00 15.00      A    O  
ATOM   1844  N   HIS A 200       7.219  -2.591   1.184  1.00 15.00      A    N  
ATOM   1845  HN  HIS A 200       7.733  -2.500   2.017  1.00 15.00      A    H  
ATOM   1846  CA  HIS A 200       7.888  -3.078  -0.016  1.00 15.00      A    C  
ATOM   1847  CB  HIS A 200       9.378  -3.295   0.254  1.00 15.00      A    C  
ATOM   1848  CG  HIS A 200      10.210  -3.414  -0.985  1.00 15.00      A    C  
ATOM   1849  ND1 HIS A 200      10.254  -4.580  -1.714  1.00 15.00      A    N  
ATOM   1850  CD2 HIS A 200      11.015  -2.495  -1.570  1.00 15.00      A    C  
ATOM   1851  CE1 HIS A 200      11.079  -4.349  -2.716  1.00 15.00      A    C  
ATOM   1852  NE2 HIS A 200      11.561  -3.103  -2.668  1.00 15.00      A    N  
ATOM   1853  HE2 HIS A 200      12.221  -2.701  -3.297  1.00 15.00      A    H  
ATOM   1854  C   HIS A 200       7.243  -4.382  -0.476  1.00 15.00      A    C  
ATOM   1855  O   HIS A 200       7.010  -4.590  -1.668  1.00 15.00      A    O  
ATOM   1856  N   HIS A 201       6.944  -5.247   0.487  1.00 15.00      A    N  
ATOM   1857  HN  HIS A 201       7.158  -5.014   1.416  1.00 15.00      A    H  
ATOM   1858  CA  HIS A 201       6.311  -6.529   0.211  1.00 15.00      A    C  
ATOM   1859  CB  HIS A 201       6.199  -7.338   1.509  1.00 15.00      A    C  
ATOM   1860  CG  HIS A 201       5.472  -8.641   1.382  1.00 15.00      A    C  
ATOM   1861  ND1 HIS A 201       4.392  -8.933   2.181  1.00 15.00      A    N  
ATOM   1862  CD2 HIS A 201       5.707  -9.688   0.552  1.00 15.00      A    C  
ATOM   1863  CE1 HIS A 201       3.992 -10.138   1.828  1.00 15.00      A    C  
ATOM   1864  NE2 HIS A 201       4.757 -10.634   0.846  1.00 15.00      A    N  
ATOM   1865  HE2 HIS A 201       4.650 -11.502   0.411  1.00 15.00      A    H  
ATOM   1866  C   HIS A 201       4.933  -6.305  -0.409  1.00 15.00      A    C  
ATOM   1867  O   HIS A 201       4.579  -6.930  -1.412  1.00 15.00      A    O  
ATOM   1868  N   VAL A 202       4.168  -5.393   0.184  1.00 15.00      A    N  
ATOM   1869  HN  VAL A 202       4.508  -4.932   0.982  1.00 15.00      A    H  
ATOM   1870  CA  VAL A 202       2.838  -5.063  -0.314  1.00 15.00      A    C  
ATOM   1871  CB  VAL A 202       2.102  -4.095   0.642  1.00 15.00      A    C  
ATOM   1872  CG1 VAL A 202       0.720  -3.744   0.106  1.00 15.00      A    C  
ATOM   1873  CG2 VAL A 202       1.992  -4.702   2.032  1.00 15.00      A    C  
ATOM   1874  C   VAL A 202       2.942  -4.438  -1.704  1.00 15.00      A    C  
ATOM   1875  O   VAL A 202       2.179  -4.780  -2.610  1.00 15.00      A    O  
ATOM   1876  N   HIS A 203       3.908  -3.539  -1.863  1.00 15.00      A    N  
ATOM   1877  HN  HIS A 203       4.475  -3.311  -1.089  1.00 15.00      A    H  
ATOM   1878  CA  HIS A 203       4.148  -2.862  -3.133  1.00 15.00      A    C  
ATOM   1879  CB  HIS A 203       5.325  -1.888  -2.988  1.00 15.00      A    C  
ATOM   1880  CG  HIS A 203       5.392  -0.819  -4.038  1.00 15.00      A    C  
ATOM   1881  ND1 HIS A 203       5.019   0.475  -3.762  1.00 15.00      A    N  
ATOM   1882  CD2 HIS A 203       5.798  -0.896  -5.332  1.00 15.00      A    C  
ATOM   1883  CE1 HIS A 203       5.205   1.155  -4.877  1.00 15.00      A    C  
ATOM   1884  NE2 HIS A 203       5.676   0.368  -5.853  1.00 15.00      A    N  
ATOM   1885  HE2 HIS A 203       5.881   0.644  -6.771  1.00 15.00      A    H  
ATOM   1886  C   HIS A 203       4.453  -3.879  -4.228  1.00 15.00      A    C  
ATOM   1887  O   HIS A 203       4.024  -3.727  -5.370  1.00 15.00      A    O  
ATOM   1888  N   ALA A 204       5.201  -4.918  -3.870  1.00 15.00      A    N  
ATOM   1889  HN  ALA A 204       5.522  -4.980  -2.941  1.00 15.00      A    H  
ATOM   1890  CA  ALA A 204       5.560  -5.965  -4.815  1.00 15.00      A    C  
ATOM   1891  CB  ALA A 204       6.605  -6.892  -4.211  1.00 15.00      A    C  
ATOM   1892  C   ALA A 204       4.329  -6.755  -5.248  1.00 15.00      A    C  
ATOM   1893  O   ALA A 204       4.111  -6.976  -6.441  1.00 15.00      A    O  
ATOM   1894  N   LEU A 205       3.519  -7.160  -4.274  1.00 15.00      A    N  
ATOM   1895  HN  LEU A 205       3.747  -6.939  -3.343  1.00 15.00      A    H  
ATOM   1896  CA  LEU A 205       2.305  -7.924  -4.547  1.00 15.00      A    C  
ATOM   1897  CB  LEU A 205       1.648  -8.371  -3.238  1.00 15.00      A    C  
ATOM   1898  CG  LEU A 205       2.504  -9.230  -2.303  1.00 15.00      A    C  
ATOM   1899  CD1 LEU A 205       1.767  -9.488  -0.998  1.00 15.00      A    C  
ATOM   1900  CD2 LEU A 205       2.890 -10.541  -2.970  1.00 15.00      A    C  
ATOM   1901  C   LEU A 205       1.315  -7.101  -5.365  1.00 15.00      A    C  
ATOM   1902  O   LEU A 205       0.729  -7.591  -6.332  1.00 15.00      A    O  
ATOM   1903  N   LEU A 206       1.142  -5.845  -4.974  1.00 15.00      A    N  
ATOM   1904  HN  LEU A 206       1.639  -5.515  -4.188  1.00 15.00      A    H  
ATOM   1905  CA  LEU A 206       0.229  -4.941  -5.662  1.00 15.00      A    C  
ATOM   1906  CB  LEU A 206       0.080  -3.633  -4.879  1.00 15.00      A    C  
ATOM   1907  CG  LEU A 206      -1.139  -3.516  -3.960  1.00 15.00      A    C  
ATOM   1908  CD1 LEU A 206      -1.256  -4.726  -3.044  1.00 15.00      A    C  
ATOM   1909  CD2 LEU A 206      -1.066  -2.234  -3.145  1.00 15.00      A    C  
ATOM   1910  C   LEU A 206       0.712  -4.651  -7.079  1.00 15.00      A    C  
ATOM   1911  O   LEU A 206      -0.087  -4.395  -7.980  1.00 15.00      A    O  
ATOM   1912  N   ARG A 207       2.024  -4.688  -7.269  1.00 15.00      A    N  
ATOM   1913  HN  ARG A 207       2.612  -4.885  -6.506  1.00 15.00      A    H  
ATOM   1914  CA  ARG A 207       2.615  -4.434  -8.573  1.00 15.00      A    C  
ATOM   1915  CB  ARG A 207       4.117  -4.178  -8.439  1.00 15.00      A    C  
ATOM   1916  CG  ARG A 207       4.786  -3.687  -9.713  1.00 15.00      A    C  
ATOM   1917  CD  ARG A 207       6.266  -4.038  -9.727  1.00 15.00      A    C  
ATOM   1918  NE  ARG A 207       6.977  -3.499  -8.565  1.00 15.00      A    N  
ATOM   1919  HE  ARG A 207       6.726  -2.598  -8.266  1.00 15.00      A    H  
ATOM   1920  CZ  ARG A 207       7.930  -4.160  -7.900  1.00 15.00      A    C  
ATOM   1921  NH1 ARG A 207       8.284  -5.384  -8.283  1.00 15.00      A    N  
ATOM   1922 HH11 ARG A 207       9.026  -5.903  -7.767  1.00 15.00      A    H  
ATOM   1923 HH12 ARG A 207       7.818  -5.831  -9.101  1.00 15.00      A    H  
ATOM   1924  NH2 ARG A 207       8.533  -3.593  -6.857  1.00 15.00      A    N  
ATOM   1925 HH21 ARG A 207       8.265  -2.634  -6.552  1.00 15.00      A    H  
ATOM   1926 HH22 ARG A 207       9.278  -4.107  -6.336  1.00 15.00      A    H  
ATOM   1927  C   ARG A 207       2.373  -5.608  -9.516  1.00 15.00      A    C  
ATOM   1928  O   ARG A 207       2.046  -5.414 -10.686  1.00 15.00      A    O  
ATOM   1929  N   GLU A 208       2.524  -6.822  -8.997  1.00 15.00      A    N  
ATOM   1930  HN  GLU A 208       2.766  -6.910  -8.047  1.00 15.00      A    H  
ATOM   1931  CA  GLU A 208       2.336  -8.030  -9.795  1.00 15.00      A    C  
ATOM   1932  CB  GLU A 208       2.764  -9.266  -8.996  1.00 15.00      A    C  
ATOM   1933  CG  GLU A 208       3.389 -10.379  -9.830  1.00 15.00      A    C  
ATOM   1934  CD  GLU A 208       2.406 -11.040 -10.780  1.00 15.00      A    C  
ATOM   1935  OE1 GLU A 208       1.383 -11.571 -10.306  1.00 15.00      A    O  
ATOM   1936  OE2 GLU A 208       2.659 -11.029 -12.004  1.00 15.00      A    O  
ATOM   1937  C   GLU A 208       0.884  -8.168 -10.247  1.00 15.00      A    C  
ATOM   1938  O   GLU A 208       0.603  -8.313 -11.436  1.00 15.00      A    O  
ATOM   1939  N   ALA A 209      -0.036  -8.063  -9.299  1.00 15.00      A    N  
ATOM   1940  HN  ALA A 209       0.251  -7.902  -8.373  1.00 15.00      A    H  
ATOM   1941  CA  ALA A 209      -1.461  -8.195  -9.587  1.00 15.00      A    C  
ATOM   1942  CB  ALA A 209      -2.259  -8.207  -8.296  1.00 15.00      A    C  
ATOM   1943  C   ALA A 209      -1.986  -7.113 -10.537  1.00 15.00      A    C  
ATOM   1944  O   ALA A 209      -3.115  -7.198 -11.021  1.00 15.00      A    O  
ATOM   1945  N   ARG A 210      -1.177  -6.100 -10.812  1.00 15.00      A    N  
ATOM   1946  HN  ARG A 210      -0.281  -6.078 -10.414  1.00 15.00      A    H  
ATOM   1947  CA  ARG A 210      -1.600  -5.029 -11.700  1.00 15.00      A    C  
ATOM   1948  CB  ARG A 210      -1.521  -3.669 -11.000  1.00 15.00      A    C  
ATOM   1949  CG  ARG A 210      -2.527  -3.478  -9.877  1.00 15.00      A    C  
ATOM   1950  CD  ARG A 210      -3.290  -2.168 -10.024  1.00 15.00      A    C  
ATOM   1951  NE  ARG A 210      -2.403  -1.019 -10.251  1.00 15.00      A    N  
ATOM   1952  HE  ARG A 210      -2.230  -0.769 -11.183  1.00 15.00      A    H  
ATOM   1953  CZ  ARG A 210      -1.843  -0.301  -9.274  1.00 15.00      A    C  
ATOM   1954  NH1 ARG A 210      -2.073  -0.611  -8.003  1.00 15.00      A    N  
ATOM   1955 HH11 ARG A 210      -1.638  -0.053  -7.237  1.00 15.00      A    H  
ATOM   1956 HH12 ARG A 210      -2.695  -1.415  -7.765  1.00 15.00      A    H  
ATOM   1957  NH2 ARG A 210      -1.054   0.730  -9.572  1.00 15.00      A    N  
ATOM   1958 HH21 ARG A 210      -0.614   1.293  -8.812  1.00 15.00      A    H  
ATOM   1959 HH22 ARG A 210      -0.872   0.981 -10.567  1.00 15.00      A    H  
ATOM   1960  C   ARG A 210      -0.796  -4.989 -12.998  1.00 15.00      A    C  
ATOM   1961  O   ARG A 210      -1.368  -4.954 -14.092  1.00 15.00      A    O  
ATOM   1962  N   PHE A 211       0.526  -5.015 -12.885  1.00 15.00      A    N  
ATOM   1963  HN  PHE A 211       0.934  -5.114 -11.995  1.00 15.00      A    H  
ATOM   1964  CA  PHE A 211       1.389  -4.918 -14.056  1.00 15.00      A    C  
ATOM   1965  CB  PHE A 211       2.439  -3.825 -13.849  1.00 15.00      A    C  
ATOM   1966  CG  PHE A 211       1.855  -2.499 -13.454  1.00 15.00      A    C  
ATOM   1967  CD1 PHE A 211       1.178  -1.723 -14.380  1.00 15.00      A    C  
ATOM   1968  CD2 PHE A 211       1.979  -2.030 -12.155  1.00 15.00      A    C  
ATOM   1969  CE1 PHE A 211       0.635  -0.505 -14.020  1.00 15.00      A    C  
ATOM   1970  CE2 PHE A 211       1.439  -0.813 -11.789  1.00 15.00      A    C  
ATOM   1971  CZ  PHE A 211       0.765  -0.049 -12.722  1.00 15.00      A    C  
ATOM   1972  C   PHE A 211       2.066  -6.230 -14.430  1.00 15.00      A    C  
ATOM   1973  O   PHE A 211       2.583  -6.354 -15.539  1.00 15.00      A    O  
ATOM   1974  N   GLY A 212       2.052  -7.199 -13.523  1.00 15.00      A    N  
ATOM   1975  HN  GLY A 212       1.590  -7.057 -12.670  1.00 15.00      A    H  
ATOM   1976  CA  GLY A 212       2.690  -8.479 -13.787  1.00 15.00      A    C  
ATOM   1977  C   GLY A 212       2.069  -9.220 -14.954  1.00 15.00      A    C  
ATOM   1978  O   GLY A 212       0.883  -9.043 -15.251  1.00 15.00      A    O  
ATOM   1979  N   ASP A 213       2.868 -10.053 -15.613  1.00 15.00      A    N  
ATOM   1980  HN  ASP A 213       3.799 -10.148 -15.320  1.00 15.00      A    H  
ATOM   1981  CA  ASP A 213       2.408 -10.826 -16.764  1.00 15.00      A    C  
ATOM   1982  CB  ASP A 213       3.583 -11.496 -17.482  1.00 15.00      A    C  
ATOM   1983  CG  ASP A 213       4.506 -10.500 -18.155  1.00 15.00      A    C  
ATOM   1984  OD1 ASP A 213       4.010  -9.671 -18.948  1.00 15.00      A    O  
ATOM   1985  OD2 ASP A 213       5.725 -10.545 -17.884  1.00 15.00      A    O  
ATOM   1986  C   ASP A 213       1.383 -11.872 -16.355  1.00 15.00      A    C  
ATOM   1987  O   ASP A 213       0.520 -12.255 -17.151  1.00 15.00      A    O  
ATOM   1988  N   ALA A 214       1.468 -12.325 -15.107  1.00 15.00      A    N  
ATOM   1989  HN  ALA A 214       2.166 -11.968 -14.512  1.00 15.00      A    H  
ATOM   1990  CA  ALA A 214       0.540 -13.322 -14.597  1.00 15.00      A    C  
ATOM   1991  CB  ALA A 214       0.932 -13.749 -13.190  1.00 15.00      A    C  
ATOM   1992  C   ALA A 214      -0.879 -12.770 -14.616  1.00 15.00      A    C  
ATOM   1993  O   ALA A 214      -1.812 -13.427 -15.086  1.00 15.00      A    O  
ATOM   1994  N   ALA A 215      -1.028 -11.548 -14.124  1.00 15.00      A    N  
ATOM   1995  HN  ALA A 215      -0.242 -11.080 -13.760  1.00 15.00      A    H  
ATOM   1996  CA  ALA A 215      -2.324 -10.890 -14.095  1.00 15.00      A    C  
ATOM   1997  CB  ALA A 215      -2.364  -9.841 -12.997  1.00 15.00      A    C  
ATOM   1998  C   ALA A 215      -2.632 -10.260 -15.449  1.00 15.00      A    C  
ATOM   1999  O   ALA A 215      -3.794 -10.085 -15.815  1.00 15.00      A    O  
ATOM   2000  N   LYS A 216      -1.581  -9.923 -16.193  1.00 15.00      A    N  
ATOM   2001  HN  LYS A 216      -0.675 -10.079 -15.839  1.00 15.00      A    H  
ATOM   2002  CA  LYS A 216      -1.731  -9.319 -17.511  1.00 15.00      A    C  
ATOM   2003  CB  LYS A 216      -0.364  -8.944 -18.094  1.00 15.00      A    C  
ATOM   2004  CG  LYS A 216      -0.430  -8.049 -19.323  1.00 15.00      A    C  
ATOM   2005  CD  LYS A 216      -0.770  -6.616 -18.947  1.00 15.00      A    C  
ATOM   2006  CE  LYS A 216       0.363  -5.965 -18.167  1.00 15.00      A    C  
ATOM   2007  NZ  LYS A 216       0.035  -4.566 -17.777  1.00 15.00      A    N  
ATOM   2008  HZ1 LYS A 216      -0.756  -4.558 -17.103  1.00 15.00      A    H  
ATOM   2009  HZ2 LYS A 216      -0.234  -4.015 -18.617  1.00 15.00      A    H  
ATOM   2010  HZ3 LYS A 216       0.862  -4.118 -17.332  1.00 15.00      A    H  
ATOM   2011  C   LYS A 216      -2.458 -10.265 -18.457  1.00 15.00      A    C  
ATOM   2012  O   LYS A 216      -3.485  -9.908 -19.035  1.00 15.00      A    O  
ATOM   2013  N   ALA A 217      -1.928 -11.477 -18.590  1.00 15.00      A    N  
ATOM   2014  HN  ALA A 217      -1.108 -11.697 -18.090  1.00 15.00      A    H  
ATOM   2015  CA  ALA A 217      -2.515 -12.486 -19.464  1.00 15.00      A    C  
ATOM   2016  CB  ALA A 217      -1.642 -13.731 -19.499  1.00 15.00      A    C  
ATOM   2017  C   ALA A 217      -3.936 -12.838 -19.028  1.00 15.00      A    C  
ATOM   2018  O   ALA A 217      -4.805 -13.102 -19.859  1.00 15.00      A    O  
ATOM   2019  N   ALA A 218      -4.169 -12.833 -17.720  1.00 15.00      A    N  
ATOM   2020  HN  ALA A 218      -3.438 -12.616 -17.106  1.00 15.00      A    H  
ATOM   2021  CA  ALA A 218      -5.486 -13.144 -17.180  1.00 15.00      A    C  
ATOM   2022  CB  ALA A 218      -5.410 -13.321 -15.672  1.00 15.00      A    C  
ATOM   2023  C   ALA A 218      -6.483 -12.048 -17.541  1.00 15.00      A    C  
ATOM   2024  O   ALA A 218      -7.631 -12.323 -17.890  1.00 15.00      A    O  
ATOM   2025  N   ARG A 219      -6.031 -10.801 -17.463  1.00 15.00      A    N  
ATOM   2026  HN  ARG A 219      -5.103 -10.647 -17.177  1.00 15.00      A    H  
ATOM   2027  CA  ARG A 219      -6.872  -9.655 -17.786  1.00 15.00      A    C  
ATOM   2028  CB  ARG A 219      -6.173  -8.354 -17.370  1.00 15.00      A    C  
ATOM   2029  CG  ARG A 219      -7.109  -7.188 -17.085  1.00 15.00      A    C  
ATOM   2030  CD  ARG A 219      -6.374  -6.042 -16.397  1.00 15.00      A    C  
ATOM   2031  NE  ARG A 219      -6.231  -6.250 -14.954  1.00 15.00      A    N  
ATOM   2032  HE  ARG A 219      -7.073  -6.291 -14.415  1.00 15.00      A    H  
ATOM   2033  CZ  ARG A 219      -5.063  -6.327 -14.315  1.00 15.00      A    C  
ATOM   2034  NH1 ARG A 219      -3.922  -6.195 -14.989  1.00 15.00      A    N  
ATOM   2035 HH11 ARG A 219      -3.943  -6.032 -16.013  1.00 15.00      A    H  
ATOM   2036 HH12 ARG A 219      -3.006  -6.246 -14.490  1.00 15.00      A    H  
ATOM   2037  NH2 ARG A 219      -5.037  -6.548 -13.007  1.00 15.00      A    N  
ATOM   2038 HH21 ARG A 219      -4.128  -6.614 -12.494  1.00 15.00      A    H  
ATOM   2039 HH22 ARG A 219      -5.936  -6.658 -12.473  1.00 15.00      A    H  
ATOM   2040  C   ARG A 219      -7.187  -9.648 -19.282  1.00 15.00      A    C  
ATOM   2041  O   ARG A 219      -8.283  -9.272 -19.698  1.00 15.00      A    O  
ATOM   2042  N   GLU A 220      -6.216 -10.090 -20.074  1.00 15.00      A    N  
ATOM   2043  HN  GLU A 220      -5.365 -10.369 -19.671  1.00 15.00      A    H  
ATOM   2044  CA  GLU A 220      -6.358 -10.165 -21.522  1.00 15.00      A    C  
ATOM   2045  CB  GLU A 220      -5.024 -10.572 -22.143  1.00 15.00      A    C  
ATOM   2046  CG  GLU A 220      -4.287  -9.459 -22.867  1.00 15.00      A    C  
ATOM   2047  CD  GLU A 220      -3.180 -10.004 -23.743  1.00 15.00      A    C  
ATOM   2048  OE1 GLU A 220      -3.376 -11.094 -24.329  1.00 15.00      A    O  
ATOM   2049  OE2 GLU A 220      -2.123  -9.354 -23.849  1.00 15.00      A    O  
ATOM   2050  C   GLU A 220      -7.406 -11.202 -21.904  1.00 15.00      A    C  
ATOM   2051  O   GLU A 220      -8.258 -10.959 -22.761  1.00 15.00      A    O  
ATOM   2052  N   ALA A 221      -7.332 -12.362 -21.257  1.00 15.00      A    N  
ATOM   2053  HN  ALA A 221      -6.625 -12.487 -20.584  1.00 15.00      A    H  
ATOM   2054  CA  ALA A 221      -8.260 -13.458 -21.521  1.00 15.00      A    C  
ATOM   2055  CB  ALA A 221      -7.900 -14.668 -20.679  1.00 15.00      A    C  
ATOM   2056  C   ALA A 221      -9.702 -13.040 -21.261  1.00 15.00      A    C  
ATOM   2057  O   ALA A 221     -10.625 -13.537 -21.904  1.00 15.00      A    O  
ATOM   2058  N   ARG A 222      -9.886 -12.115 -20.327  1.00 15.00      A    N  
ATOM   2059  HN  ARG A 222      -9.106 -11.757 -19.851  1.00 15.00      A    H  
ATOM   2060  CA  ARG A 222     -11.214 -11.622 -19.991  1.00 15.00      A    C  
ATOM   2061  CB  ARG A 222     -11.152 -10.718 -18.760  1.00 15.00      A    C  
ATOM   2062  CG  ARG A 222     -12.510 -10.240 -18.278  1.00 15.00      A    C  
ATOM   2063  CD  ARG A 222     -12.370  -9.157 -17.224  1.00 15.00      A    C  
ATOM   2064  NE  ARG A 222     -13.670  -8.638 -16.800  1.00 15.00      A    N  
ATOM   2065  HE  ARG A 222     -14.460  -9.184 -17.009  1.00 15.00      A    H  
ATOM   2066  CZ  ARG A 222     -13.834  -7.483 -16.153  1.00 15.00      A    C  
ATOM   2067  NH1 ARG A 222     -12.780  -6.728 -15.854  1.00 15.00      A    N  
ATOM   2068 HH11 ARG A 222     -12.901  -5.825 -15.346  1.00 15.00      A    H  
ATOM   2069 HH12 ARG A 222     -11.821  -7.037 -16.122  1.00 15.00      A    H  
ATOM   2070  NH2 ARG A 222     -15.055  -7.086 -15.805  1.00 15.00      A    N  
ATOM   2071 HH21 ARG A 222     -15.885  -7.673 -16.037  1.00 15.00      A    H  
ATOM   2072 HH22 ARG A 222     -15.188  -6.184 -15.298  1.00 15.00      A    H  
ATOM   2073  C   ARG A 222     -11.823 -10.865 -21.167  1.00 15.00      A    C  
ATOM   2074  O   ARG A 222     -13.028 -10.932 -21.403  1.00 15.00      A    O  
ATOM   2075  N   SER A 223     -10.980 -10.154 -21.904  1.00 15.00      A    N  
ATOM   2076  HN  SER A 223     -10.027 -10.141 -21.666  1.00 15.00      A    H  
ATOM   2077  CA  SER A 223     -11.427  -9.387 -23.058  1.00 15.00      A    C  
ATOM   2078  CB  SER A 223     -10.363  -8.359 -23.439  1.00 15.00      A    C  
ATOM   2079  OG  SER A 223      -9.873  -7.695 -22.284  1.00 15.00      A    O  
ATOM   2080  HG  SER A 223     -10.304  -6.841 -22.199  1.00 15.00      A    H  
ATOM   2081  C   SER A 223     -11.713 -10.309 -24.237  1.00 15.00      A    C  
ATOM   2082  O   SER A 223     -12.406  -9.937 -25.183  1.00 15.00      A    O  
ATOM   2083  N   ARG A 224     -11.167 -11.513 -24.175  1.00 15.00      A    N  
ATOM   2084  HN  ARG A 224     -10.614 -11.748 -23.399  1.00 15.00      A    H  
ATOM   2085  CA  ARG A 224     -11.370 -12.495 -25.227  1.00 15.00      A    C  
ATOM   2086  CB  ARG A 224     -10.109 -13.334 -25.431  1.00 15.00      A    C  
ATOM   2087  CG  ARG A 224      -8.823 -12.536 -25.554  1.00 15.00      A    C  
ATOM   2088  CD  ARG A 224      -7.703 -13.413 -26.079  1.00 15.00      A    C  
ATOM   2089  NE  ARG A 224      -6.387 -13.011 -25.587  1.00 15.00      A    N  
ATOM   2090  HE  ARG A 224      -6.192 -12.049 -25.540  1.00 15.00      A    H  
ATOM   2091  CZ  ARG A 224      -5.456 -13.878 -25.200  1.00 15.00      A    C  
ATOM   2092  NH1 ARG A 224      -5.710 -15.186 -25.241  1.00 15.00      A    N  
ATOM   2093 HH11 ARG A 224      -4.990 -15.872 -24.945  1.00 15.00      A    H  
ATOM   2094 HH12 ARG A 224      -6.653 -15.534 -25.568  1.00 15.00      A    H  
ATOM   2095  NH2 ARG A 224      -4.275 -13.443 -24.768  1.00 15.00      A    N  
ATOM   2096 HH21 ARG A 224      -3.545 -14.113 -24.467  1.00 15.00      A    H  
ATOM   2097 HH22 ARG A 224      -4.069 -12.402 -24.725  1.00 15.00      A    H  
ATOM   2098  C   ARG A 224     -12.535 -13.411 -24.878  1.00 15.00      A    C  
ATOM   2099  O   ARG A 224     -13.002 -14.178 -25.717  1.00 15.00      A    O  
ATOM   2100  N   GLN A 225     -12.994 -13.318 -23.627  1.00 15.00      A    N  
ATOM   2101  HN  GLN A 225     -12.577 -12.672 -23.020  1.00 15.00      A    H  
ATOM   2102  CA  GLN A 225     -14.096 -14.138 -23.128  1.00 15.00      A    C  
ATOM   2103  CB  GLN A 225     -15.396 -13.877 -23.902  1.00 15.00      A    C  
ATOM   2104  CG  GLN A 225     -16.053 -12.543 -23.576  1.00 15.00      A    C  
ATOM   2105  CD  GLN A 225     -17.364 -12.332 -24.312  1.00 15.00      A    C  
ATOM   2106  OE1 GLN A 225     -17.396 -11.759 -25.399  1.00 15.00      A    O  
ATOM   2107  NE2 GLN A 225     -18.457 -12.795 -23.723  1.00 15.00      A    N  
ATOM   2108 HE21 GLN A 225     -18.361 -13.243 -22.858  1.00 15.00      A    H  
ATOM   2109 HE22 GLN A 225     -19.315 -12.667 -24.178  1.00 15.00      A    H  
ATOM   2110  C   GLN A 225     -13.733 -15.624 -23.134  1.00 15.00      A    C  
ATOM   2111  O   GLN A 225     -14.601 -16.485 -23.278  1.00 15.00      A    O  
ATOM   2112  N   GLU A 226     -12.444 -15.913 -22.961  1.00 15.00      A    N  
ATOM   2113  HN  GLU A 226     -11.804 -15.180 -22.841  1.00 15.00      A    H  
ATOM   2114  CA  GLU A 226     -11.959 -17.291 -22.940  1.00 15.00      A    C  
ATOM   2115  CB  GLU A 226     -10.569 -17.393 -23.577  1.00 15.00      A    C  
ATOM   2116  CG  GLU A 226     -10.537 -17.099 -25.068  1.00 15.00      A    C  
ATOM   2117  CD  GLU A 226      -9.143 -17.212 -25.660  1.00 15.00      A    C  
ATOM   2118  OE1 GLU A 226      -8.868 -18.210 -26.352  1.00 15.00      A    O  
ATOM   2119  OE2 GLU A 226      -8.317 -16.298 -25.431  1.00 15.00      A    O  
ATOM   2120  C   GLU A 226     -11.920 -17.835 -21.512  1.00 15.00      A    C  
ATOM   2121  O   GLU A 226     -12.402 -17.192 -20.578  1.00 15.00      A    O  
ATOM   2122  N   SER A 227     -11.338 -19.018 -21.346  1.00 15.00      A    N  
ATOM   2123  HN  SER A 227     -10.958 -19.477 -22.125  1.00 15.00      A    H  
ATOM   2124  CA  SER A 227     -11.240 -19.647 -20.036  1.00 15.00      A    C  
ATOM   2125  CB  SER A 227     -11.806 -21.072 -20.087  1.00 15.00      A    C  
ATOM   2126  OG  SER A 227     -12.125 -21.550 -18.789  1.00 15.00      A    O  
ATOM   2127  HG  SER A 227     -11.339 -21.531 -18.237  1.00 15.00      A    H  
ATOM   2128  C   SER A 227      -9.793 -19.672 -19.552  1.00 15.00      A    C  
ATOM   2129  O   SER A 227      -8.942 -20.341 -20.141  1.00 15.00      A    O  
ATOM   2130  N   TRP A 228      -9.518 -18.940 -18.482  1.00 15.00      A    N  
ATOM   2131  HN  TRP A 228     -10.235 -18.427 -18.055  1.00 15.00      A    H  
ATOM   2132  CA  TRP A 228      -8.176 -18.887 -17.918  1.00 15.00      A    C  
ATOM   2133  CB  TRP A 228      -7.763 -17.435 -17.645  1.00 15.00      A    C  
ATOM   2134  CG  TRP A 228      -6.313 -17.165 -17.917  1.00 15.00      A    C  
ATOM   2135  CD1 TRP A 228      -5.376 -16.746 -17.019  1.00 15.00      A    C  
ATOM   2136  CD2 TRP A 228      -5.631 -17.302 -19.172  1.00 15.00      A    C  
ATOM   2137  NE1 TRP A 228      -4.156 -16.608 -17.635  1.00 15.00      A    N  
ATOM   2138  HE1 TRP A 228      -3.330 -16.317 -17.198  1.00 15.00      A    H  
ATOM   2139  CE2 TRP A 228      -4.286 -16.944 -18.958  1.00 15.00      A    C  
ATOM   2140  CE3 TRP A 228      -6.028 -17.691 -20.457  1.00 15.00      A    C  
ATOM   2141  CZ2 TRP A 228      -3.336 -16.965 -19.978  1.00 15.00      A    C  
ATOM   2142  CZ3 TRP A 228      -5.084 -17.711 -21.467  1.00 15.00      A    C  
ATOM   2143  CH2 TRP A 228      -3.754 -17.351 -21.222  1.00 15.00      A    C  
ATOM   2144  C   TRP A 228      -8.111 -19.720 -16.638  1.00 15.00      A    C  
ATOM   2145  O   TRP A 228      -9.058 -19.729 -15.853  1.00 15.00      A    O  
ATOM   2146  N   PRO A 229      -7.000 -20.448 -16.424  1.00 15.00      A    N  
ATOM   2147  CA  PRO A 229      -6.821 -21.296 -15.236  1.00 15.00      A    C  
ATOM   2148  CB  PRO A 229      -5.479 -21.994 -15.485  1.00 15.00      A    C  
ATOM   2149  CG  PRO A 229      -4.770 -21.122 -16.462  1.00 15.00      A    C  
ATOM   2150  CD  PRO A 229      -5.839 -20.520 -17.328  1.00 15.00      A    C  
ATOM   2151  C   PRO A 229      -6.771 -20.496 -13.933  1.00 15.00      A    C  
ATOM   2152  O   PRO A 229      -7.057 -21.027 -12.859  1.00 15.00      A    O  
ATOM   2153  N   HIS A 230      -6.403 -19.223 -14.027  1.00 15.00      A    N  
ATOM   2154  HN  HIS A 230      -6.189 -18.847 -14.907  1.00 15.00      A    H  
ATOM   2155  CA  HIS A 230      -6.325 -18.370 -12.849  1.00 15.00      A    C  
ATOM   2156  CB  HIS A 230      -4.877 -18.219 -12.351  1.00 15.00      A    C  
ATOM   2157  CG  HIS A 230      -3.962 -17.448 -13.258  1.00 15.00      A    C  
ATOM   2158  ND1 HIS A 230      -3.182 -18.080 -14.200  1.00 15.00      A    N  
ATOM   2159  CD2 HIS A 230      -3.723 -16.113 -13.310  1.00 15.00      A    C  
ATOM   2160  CE1 HIS A 230      -2.491 -17.127 -14.796  1.00 15.00      A    C  
ATOM   2161  NE2 HIS A 230      -2.785 -15.924 -14.291  1.00 15.00      A    N  
ATOM   2162  HE2 HIS A 230      -2.400 -15.060 -14.567  1.00 15.00      A    H  
ATOM   2163  C   HIS A 230      -6.973 -17.013 -13.101  1.00 15.00      A    C  
ATOM   2164  O   HIS A 230      -7.151 -16.606 -14.249  1.00 15.00      A    O  
ATOM   2165  N   GLY A 231      -7.323 -16.323 -12.023  1.00 15.00      A    N  
ATOM   2166  HN  GLY A 231      -7.142 -16.696 -11.137  1.00 15.00      A    H  
ATOM   2167  CA  GLY A 231      -7.951 -15.022 -12.141  1.00 15.00      A    C  
ATOM   2168  C   GLY A 231      -6.996 -13.891 -11.818  1.00 15.00      A    C  
ATOM   2169  O   GLY A 231      -5.788 -14.103 -11.719  1.00 15.00      A    O  
ATOM   2170  N   PHE A 232      -7.535 -12.693 -11.632  1.00 15.00      A    N  
ATOM   2171  HN  PHE A 232      -8.508 -12.589 -11.695  1.00 15.00      A    H  
ATOM   2172  CA  PHE A 232      -6.718 -11.524 -11.331  1.00 15.00      A    C  
ATOM   2173  CB  PHE A 232      -6.283 -10.838 -12.634  1.00 15.00      A    C  
ATOM   2174  CG  PHE A 232      -7.428 -10.355 -13.487  1.00 15.00      A    C  
ATOM   2175  CD1 PHE A 232      -8.072 -11.216 -14.362  1.00 15.00      A    C  
ATOM   2176  CD2 PHE A 232      -7.861  -9.041 -13.411  1.00 15.00      A    C  
ATOM   2177  CE1 PHE A 232      -9.124 -10.777 -15.142  1.00 15.00      A    C  
ATOM   2178  CE2 PHE A 232      -8.913  -8.596 -14.190  1.00 15.00      A    C  
ATOM   2179  CZ  PHE A 232      -9.545  -9.465 -15.056  1.00 15.00      A    C  
ATOM   2180  C   PHE A 232      -7.481 -10.533 -10.458  1.00 15.00      A    C  
ATOM   2181  O   PHE A 232      -8.685 -10.681 -10.245  1.00 15.00      A    O  
ATOM   2182  N   SER A 233      -6.769  -9.537  -9.949  1.00 15.00      A    N  
ATOM   2183  HN  SER A 233      -5.807  -9.498 -10.128  1.00 15.00      A    H  
ATOM   2184  CA  SER A 233      -7.363  -8.500  -9.123  1.00 15.00      A    C  
ATOM   2185  CB  SER A 233      -6.738  -8.527  -7.727  1.00 15.00      A    C  
ATOM   2186  OG  SER A 233      -5.426  -9.067  -7.772  1.00 15.00      A    O  
ATOM   2187  HG  SER A 233      -5.286  -9.634  -7.008  1.00 15.00      A    H  
ATOM   2188  C   SER A 233      -7.144  -7.140  -9.788  1.00 15.00      A    C  
ATOM   2189  O   SER A 233      -6.200  -6.974 -10.558  1.00 15.00      A    O  
ATOM   2190  N   GLU A 234      -8.014  -6.178  -9.501  1.00 15.00      A    N  
ATOM   2191  HN  GLU A 234      -8.754  -6.365  -8.892  1.00 15.00      A    H  
ATOM   2192  CA  GLU A 234      -7.897  -4.851 -10.102  1.00 15.00      A    C  
ATOM   2193  CB  GLU A 234      -9.274  -4.331 -10.523  1.00 15.00      A    C  
ATOM   2194  CG  GLU A 234      -9.376  -3.952 -11.995  1.00 15.00      A    C  
ATOM   2195  CD  GLU A 234      -9.278  -5.150 -12.927  1.00 15.00      A    C  
ATOM   2196  OE1 GLU A 234     -10.315  -5.837 -13.126  1.00 15.00      A    O  
ATOM   2197  OE2 GLU A 234      -8.167  -5.402 -13.466  1.00 15.00      A    O  
ATOM   2198  C   GLU A 234      -7.209  -3.846  -9.173  1.00 15.00      A    C  
ATOM   2199  O   GLU A 234      -6.306  -3.127  -9.596  1.00 15.00      A    O  
ATOM   2200  N   TYR A 235      -7.640  -3.814  -7.909  1.00 15.00      A    N  
ATOM   2201  HN  TYR A 235      -8.353  -4.425  -7.643  1.00 15.00      A    H  
ATOM   2202  CA  TYR A 235      -7.089  -2.892  -6.905  1.00 15.00      A    C  
ATOM   2203  CB  TYR A 235      -5.576  -3.074  -6.719  1.00 15.00      A    C  
ATOM   2204  CG  TYR A 235      -5.173  -4.315  -5.959  1.00 15.00      A    C  
ATOM   2205  CD1 TYR A 235      -5.468  -4.457  -4.609  1.00 15.00      A    C  
ATOM   2206  CD2 TYR A 235      -4.483  -5.340  -6.591  1.00 15.00      A    C  
ATOM   2207  CE1 TYR A 235      -5.089  -5.587  -3.911  1.00 15.00      A    C  
ATOM   2208  CE2 TYR A 235      -4.103  -6.473  -5.901  1.00 15.00      A    C  
ATOM   2209  CZ  TYR A 235      -4.406  -6.593  -4.563  1.00 15.00      A    C  
ATOM   2210  OH  TYR A 235      -4.026  -7.721  -3.875  1.00 15.00      A    O  
ATOM   2211  HH  TYR A 235      -3.118  -7.941  -4.097  1.00 15.00      A    H  
ATOM   2212  C   TYR A 235      -7.402  -1.431  -7.241  1.00 15.00      A    C  
ATOM   2213  O   TYR A 235      -6.523  -0.685  -7.671  1.00 15.00      A    O  
ATOM   2214  N   PRO A 236      -8.661  -1.005  -7.058  1.00 15.00      A    N  
ATOM   2215  CA  PRO A 236      -9.078   0.362  -7.343  1.00 15.00      A    C  
ATOM   2216  CB  PRO A 236     -10.530   0.154  -7.769  1.00 15.00      A    C  
ATOM   2217  CG  PRO A 236     -11.005  -0.995  -6.936  1.00 15.00      A    C  
ATOM   2218  CD  PRO A 236      -9.790  -1.819  -6.576  1.00 15.00      A    C  
ATOM   2219  C   PRO A 236      -9.026   1.258  -6.103  1.00 15.00      A    C  
ATOM   2220  O   PRO A 236      -8.867   0.773  -4.981  1.00 15.00      A    O  
ATOM   2221  N   ASN A 237      -9.159   2.566  -6.328  1.00 15.00      A    N  
ATOM   2222  HN  ASN A 237      -9.270   2.873  -7.251  1.00 15.00      A    H  
ATOM   2223  CA  ASN A 237      -9.153   3.567  -5.255  1.00 15.00      A    C  
ATOM   2224  CB  ASN A 237     -10.382   3.427  -4.345  1.00 15.00      A    C  
ATOM   2225  CG  ASN A 237     -11.699   3.608  -5.075  1.00 15.00      A    C  
ATOM   2226  OD1 ASN A 237     -11.768   4.264  -6.113  1.00 15.00      A    O  
ATOM   2227  ND2 ASN A 237     -12.762   3.032  -4.529  1.00 15.00      A    N  
ATOM   2228 HD21 ASN A 237     -12.640   2.527  -3.698  1.00 15.00      A    H  
ATOM   2229 HD22 ASN A 237     -13.624   3.134  -4.981  1.00 15.00      A    H  
ATOM   2230  C   ASN A 237      -7.868   3.546  -4.425  1.00 15.00      A    C  
ATOM   2231  O   ASN A 237      -7.902   3.732  -3.209  1.00 15.00      A    O  
ATOM   2232  N   LEU A 238      -6.738   3.333  -5.085  1.00 15.00      A    N  
ATOM   2233  HN  LEU A 238      -6.767   3.203  -6.053  1.00 15.00      A    H  
ATOM   2234  CA  LEU A 238      -5.454   3.298  -4.396  1.00 15.00      A    C  
ATOM   2235  CB  LEU A 238      -4.478   2.357  -5.103  1.00 15.00      A    C  
ATOM   2236  CG  LEU A 238      -4.102   1.086  -4.339  1.00 15.00      A    C  
ATOM   2237  CD1 LEU A 238      -5.279   0.124  -4.271  1.00 15.00      A    C  
ATOM   2238  CD2 LEU A 238      -2.893   0.417  -4.971  1.00 15.00      A    C  
ATOM   2239  C   LEU A 238      -4.859   4.699  -4.289  1.00 15.00      A    C  
ATOM   2240  O   LEU A 238      -4.917   5.482  -5.239  1.00 15.00      A    O  
ATOM   2241  N   ALA A 239      -4.282   5.007  -3.135  1.00 15.00      A    N  
ATOM   2242  HN  ALA A 239      -4.249   4.331  -2.422  1.00 15.00      A    H  
ATOM   2243  CA  ALA A 239      -3.689   6.320  -2.904  1.00 15.00      A    C  
ATOM   2244  CB  ALA A 239      -3.975   6.790  -1.487  1.00 15.00      A    C  
ATOM   2245  C   ALA A 239      -2.187   6.310  -3.177  1.00 15.00      A    C  
ATOM   2246  O   ALA A 239      -1.443   5.516  -2.596  1.00 15.00      A    O  
ATOM   2247  N   ILE A 240      -1.743   7.205  -4.057  1.00 15.00      A    N  
ATOM   2248  HN  ILE A 240      -2.382   7.816  -4.479  1.00 15.00      A    H  
ATOM   2249  CA  ILE A 240      -0.330   7.296  -4.415  1.00 15.00      A    C  
ATOM   2250  CB  ILE A 240      -0.125   7.528  -5.930  1.00 15.00      A    C  
ATOM   2251  CG1 ILE A 240      -0.941   6.520  -6.751  1.00 15.00      A    C  
ATOM   2252  CG2 ILE A 240       1.353   7.445  -6.294  1.00 15.00      A    C  
ATOM   2253  CD1 ILE A 240      -0.562   5.071  -6.518  1.00 15.00      A    C  
ATOM   2254  C   ILE A 240       0.382   8.394  -3.621  1.00 15.00      A    C  
ATOM   2255  O   ILE A 240       0.607   9.502  -4.119  1.00 15.00      A    O  
ATOM   2256  N   GLN A 241       0.715   8.081  -2.376  1.00 15.00      A    N  
ATOM   2257  HN  GLN A 241       0.482   7.194  -2.029  1.00 15.00      A    H  
ATOM   2258  CA  GLN A 241       1.416   9.017  -1.508  1.00 15.00      A    C  
ATOM   2259  CB  GLN A 241       1.085   8.699  -0.043  1.00 15.00      A    C  
ATOM   2260  CG  GLN A 241       1.936   9.422   0.990  1.00 15.00      A    C  
ATOM   2261  CD  GLN A 241       1.799   8.823   2.377  1.00 15.00      A    C  
ATOM   2262  OE1 GLN A 241       1.525   7.632   2.531  1.00 15.00      A    O  
ATOM   2263  NE2 GLN A 241       1.997   9.642   3.398  1.00 15.00      A    N  
ATOM   2264 HE21 GLN A 241       2.218  10.577   3.207  1.00 15.00      A    H  
ATOM   2265 HE22 GLN A 241       1.916   9.278   4.305  1.00 15.00      A    H  
ATOM   2266  C   GLN A 241       2.919   8.905  -1.746  1.00 15.00      A    C  
ATOM   2267  O   GLN A 241       3.403   7.847  -2.149  1.00 15.00      A    O  
ATOM   2268  N   LYS A 242       3.644  10.000  -1.523  1.00 15.00      A    N  
ATOM   2269  HN  LYS A 242       3.197  10.821  -1.214  1.00 15.00      A    H  
ATOM   2270  CA  LYS A 242       5.089  10.013  -1.698  1.00 15.00      A    C  
ATOM   2271  CB  LYS A 242       5.491  10.513  -3.091  1.00 15.00      A    C  
ATOM   2272  CG  LYS A 242       4.680  11.692  -3.609  1.00 15.00      A    C  
ATOM   2273  CD  LYS A 242       5.262  12.239  -4.907  1.00 15.00      A    C  
ATOM   2274  CE  LYS A 242       5.357  11.165  -5.987  1.00 15.00      A    C  
ATOM   2275  NZ  LYS A 242       4.015  10.731  -6.467  1.00 15.00      A    N  
ATOM   2276  HZ1 LYS A 242       3.464  10.336  -5.678  1.00 15.00      A    H  
ATOM   2277  HZ2 LYS A 242       4.119  10.003  -7.202  1.00 15.00      A    H  
ATOM   2278  HZ3 LYS A 242       3.498  11.540  -6.866  1.00 15.00      A    H  
ATOM   2279  C   LYS A 242       5.746  10.848  -0.607  1.00 15.00      A    C  
ATOM   2280  O   LYS A 242       5.236  11.905  -0.240  1.00 15.00      A    O  
ATOM   2281  N   PHE A 243       6.861  10.357  -0.085  1.00 15.00      A    N  
ATOM   2282  HN  PHE A 243       7.209   9.505  -0.418  1.00 15.00      A    H  
ATOM   2283  CA  PHE A 243       7.578  11.047   0.978  1.00 15.00      A    C  
ATOM   2284  CB  PHE A 243       8.258  10.025   1.894  1.00 15.00      A    C  
ATOM   2285  CG  PHE A 243       7.374   8.861   2.237  1.00 15.00      A    C  
ATOM   2286  CD1 PHE A 243       6.205   9.053   2.955  1.00 15.00      A    C  
ATOM   2287  CD2 PHE A 243       7.704   7.578   1.831  1.00 15.00      A    C  
ATOM   2288  CE1 PHE A 243       5.380   7.988   3.264  1.00 15.00      A    C  
ATOM   2289  CE2 PHE A 243       6.884   6.507   2.138  1.00 15.00      A    C  
ATOM   2290  CZ  PHE A 243       5.719   6.713   2.854  1.00 15.00      A    C  
ATOM   2291  C   PHE A 243       8.602  12.022   0.410  1.00 15.00      A    C  
ATOM   2292  O   PHE A 243       8.699  13.166   0.855  1.00 15.00      A    O  
ATOM   2293  N   GLY A 244       9.368  11.561  -0.569  1.00 15.00      A    N  
ATOM   2294  HN  GLY A 244       9.253  10.642  -0.880  1.00 15.00      A    H  
ATOM   2295  CA  GLY A 244      10.362  12.412  -1.185  1.00 15.00      A    C  
ATOM   2296  C   GLY A 244       9.734  13.335  -2.207  1.00 15.00      A    C  
ATOM   2297  O   GLY A 244       9.169  12.872  -3.198  1.00 15.00      A    O  
ATOM   2298  N   GLY A 245       9.810  14.635  -1.948  1.00 15.00      A    N  
ATOM   2299  HN  GLY A 245      10.247  14.934  -1.125  1.00 15.00      A    H  
ATOM   2300  CA  GLY A 245       9.241  15.611  -2.860  1.00 15.00      A    C  
ATOM   2301  C   GLY A 245       9.985  15.670  -4.179  1.00 15.00      A    C  
ATOM   2302  O   GLY A 245       9.528  15.129  -5.183  1.00 15.00      A    O  
ATOM   2303  N   THR A 246      11.133  16.333  -4.178  1.00 15.00      A    N  
ATOM   2304  HN  THR A 246      11.438  16.766  -3.356  1.00 15.00      A    H  
ATOM   2305  CA  THR A 246      11.940  16.454  -5.381  1.00 15.00      A    C  
ATOM   2306  CB  THR A 246      12.560  17.858  -5.487  1.00 15.00      A    C  
ATOM   2307  OG1 THR A 246      12.611  18.455  -4.180  1.00 15.00      A    O  
ATOM   2308  HG1 THR A 246      12.359  19.381  -4.243  1.00 15.00      A    H  
ATOM   2309  CG2 THR A 246      11.732  18.739  -6.411  1.00 15.00      A    C  
ATOM   2310  C   THR A 246      13.052  15.410  -5.402  1.00 15.00      A    C  
ATOM   2311  O   THR A 246      13.466  14.951  -6.465  1.00 15.00      A    O  
ATOM   2312  N   LYS A 247      13.534  15.038  -4.221  1.00 15.00      A    N  
ATOM   2313  HN  LYS A 247      13.159  15.429  -3.407  1.00 15.00      A    H  
ATOM   2314  CA  LYS A 247      14.603  14.055  -4.111  1.00 15.00      A    C  
ATOM   2315  CB  LYS A 247      15.931  14.733  -3.759  1.00 15.00      A    C  
ATOM   2316  CG  LYS A 247      16.409  15.744  -4.791  1.00 15.00      A    C  
ATOM   2317  CD  LYS A 247      17.773  16.310  -4.431  1.00 15.00      A    C  
ATOM   2318  CE  LYS A 247      17.745  17.035  -3.094  1.00 15.00      A    C  
ATOM   2319  NZ  LYS A 247      19.050  17.673  -2.784  1.00 15.00      A    N  
ATOM   2320  HZ1 LYS A 247      19.185  17.737  -1.755  1.00 15.00      A    H  
ATOM   2321  HZ2 LYS A 247      19.094  18.625  -3.191  1.00 15.00      A    H  
ATOM   2322  HZ3 LYS A 247      19.833  17.099  -3.186  1.00 15.00      A    H  
ATOM   2323  C   LYS A 247      14.269  12.982  -3.078  1.00 15.00      A    C  
ATOM   2324  O   LYS A 247      14.542  13.146  -1.890  1.00 15.00      A    O  
ATOM   2325  N   PRO A 248      13.651  11.874  -3.518  1.00 15.00      A    N  
ATOM   2326  CA  PRO A 248      13.286  10.758  -2.639  1.00 15.00      A    C  
ATOM   2327  CB  PRO A 248      12.290   9.939  -3.480  1.00 15.00      A    C  
ATOM   2328  CG  PRO A 248      12.017  10.759  -4.700  1.00 15.00      A    C  
ATOM   2329  CD  PRO A 248      13.223  11.628  -4.898  1.00 15.00      A    C  
ATOM   2330  C   PRO A 248      14.494   9.894  -2.278  1.00 15.00      A    C  
ATOM   2331  O   PRO A 248      14.380   8.933  -1.515  1.00 15.00      A    O  
ATOM   2332  N   GLN A 249      15.652  10.245  -2.828  1.00 15.00      A    N  
ATOM   2333  HN  GLN A 249      15.680  11.025  -3.424  1.00 15.00      A    H  
ATOM   2334  CA  GLN A 249      16.881   9.504  -2.571  1.00 15.00      A    C  
ATOM   2335  CB  GLN A 249      17.996   9.936  -3.531  1.00 15.00      A    C  
ATOM   2336  CG  GLN A 249      17.712   9.700  -5.007  1.00 15.00      A    C  
ATOM   2337  CD  GLN A 249      16.823  10.769  -5.612  1.00 15.00      A    C  
ATOM   2338  OE1 GLN A 249      16.751  11.889  -5.113  1.00 15.00      A    O  
ATOM   2339  NE2 GLN A 249      16.142  10.431  -6.694  1.00 15.00      A    N  
ATOM   2340 HE21 GLN A 249      16.246   9.520  -7.040  1.00 15.00      A    H  
ATOM   2341 HE22 GLN A 249      15.572  11.110  -7.110  1.00 15.00      A    H  
ATOM   2342  C   GLN A 249      17.347   9.717  -1.137  1.00 15.00      A    C  
ATOM   2343  O   GLN A 249      17.894   8.813  -0.511  1.00 15.00      A    O  
ATOM   2344  N   ASN A 250      17.099  10.912  -0.617  1.00 15.00      A    N  
ATOM   2345  HN  ASN A 250      16.628  11.578  -1.163  1.00 15.00      A    H  
ATOM   2346  CA  ASN A 250      17.508  11.274   0.740  1.00 15.00      A    C  
ATOM   2347  CB  ASN A 250      17.615  12.803   0.888  1.00 15.00      A    C  
ATOM   2348  CG  ASN A 250      18.489  13.464  -0.170  1.00 15.00      A    C  
ATOM   2349  OD1 ASN A 250      18.316  13.239  -1.370  1.00 15.00      A    O  
ATOM   2350  ND2 ASN A 250      19.436  14.284   0.263  1.00 15.00      A    N  
ATOM   2351 HD21 ASN A 250      19.529  14.425   1.243  1.00 15.00      A    H  
ATOM   2352 HD22 ASN A 250      20.010  14.728  -0.406  1.00 15.00      A    H  
ATOM   2353  C   ASN A 250      16.548  10.712   1.790  1.00 15.00      A    C  
ATOM   2354  O   ASN A 250      16.319  11.329   2.832  1.00 15.00      A    O  
ATOM   2355  N   ILE A 251      15.993   9.537   1.519  1.00 15.00      A    N  
ATOM   2356  HN  ILE A 251      16.227   9.081   0.684  1.00 15.00      A    H  
ATOM   2357  CA  ILE A 251      15.062   8.903   2.443  1.00 15.00      A    C  
ATOM   2358  CB  ILE A 251      13.645   8.752   1.842  1.00 15.00      A    C  
ATOM   2359  CG1 ILE A 251      13.087  10.113   1.400  1.00 15.00      A    C  
ATOM   2360  CG2 ILE A 251      12.702   8.086   2.838  1.00 15.00      A    C  
ATOM   2361  CD1 ILE A 251      12.840  11.085   2.537  1.00 15.00      A    C  
ATOM   2362  C   ILE A 251      15.578   7.538   2.896  1.00 15.00      A    C  
ATOM   2363  O   ILE A 251      15.934   7.363   4.061  1.00 15.00      A    O  
ATOM   2364  N   SER A 252      15.627   6.581   1.970  1.00 15.00      A    N  
ATOM   2365  HN  SER A 252      15.352   6.785   1.052  1.00 15.00      A    H  
ATOM   2366  CA  SER A 252      16.089   5.235   2.286  1.00 15.00      A    C  
ATOM   2367  CB  SER A 252      15.029   4.503   3.116  1.00 15.00      A    C  
ATOM   2368  OG  SER A 252      15.625   3.580   4.007  1.00 15.00      A    O  
ATOM   2369  HG  SER A 252      15.629   2.698   3.601  1.00 15.00      A    H  
ATOM   2370  C   SER A 252      16.393   4.451   1.008  1.00 15.00      A    C  
ATOM   2371  O   SER A 252      16.022   4.873  -0.089  1.00 15.00      A    O  
ATOM   2372  N   GLN A 253      17.055   3.307   1.162  1.00 15.00      A    N  
ATOM   2373  HN  GLN A 253      17.302   3.022   2.072  1.00 15.00      A    H  
ATOM   2374  CA  GLN A 253      17.426   2.452   0.034  1.00 15.00      A    C  
ATOM   2375  CB  GLN A 253      18.276   1.268   0.519  1.00 15.00      A    C  
ATOM   2376  CG  GLN A 253      18.384   0.093  -0.451  1.00 15.00      A    C  
ATOM   2377  CD  GLN A 253      19.265   0.382  -1.653  1.00 15.00      A    C  
ATOM   2378  OE1 GLN A 253      20.481   0.173  -1.616  1.00 15.00      A    O  
ATOM   2379  NE2 GLN A 253      18.657   0.848  -2.733  1.00 15.00      A    N  
ATOM   2380 HE21 GLN A 253      17.681   0.977  -2.697  1.00 15.00      A    H  
ATOM   2381 HE22 GLN A 253      19.200   1.041  -3.523  1.00 15.00      A    H  
ATOM   2382  C   GLN A 253      16.205   1.958  -0.744  1.00 15.00      A    C  
ATOM   2383  O   GLN A 253      16.120   2.155  -1.957  1.00 15.00      A    O  
ATOM   2384  N   LEU A 254      15.253   1.346  -0.047  1.00 15.00      A    N  
ATOM   2385  HN  LEU A 254      15.355   1.252   0.933  1.00 15.00      A    H  
ATOM   2386  CA  LEU A 254      14.055   0.812  -0.696  1.00 15.00      A    C  
ATOM   2387  CB  LEU A 254      13.279  -0.122   0.237  1.00 15.00      A    C  
ATOM   2388  CG  LEU A 254      14.031  -1.356   0.744  1.00 15.00      A    C  
ATOM   2389  CD1 LEU A 254      13.121  -2.227   1.596  1.00 15.00      A    C  
ATOM   2390  CD2 LEU A 254      14.616  -2.152  -0.412  1.00 15.00      A    C  
ATOM   2391  C   LEU A 254      13.146   1.920  -1.217  1.00 15.00      A    C  
ATOM   2392  O   LEU A 254      12.250   1.673  -2.023  1.00 15.00      A    O  
ATOM   2393  N   ASN A 255      13.387   3.143  -0.765  1.00 15.00      A    N  
ATOM   2394  HN  ASN A 255      14.122   3.282  -0.131  1.00 15.00      A    H  
ATOM   2395  CA  ASN A 255      12.587   4.286  -1.194  1.00 15.00      A    C  
ATOM   2396  CB  ASN A 255      12.670   5.422  -0.172  1.00 15.00      A    C  
ATOM   2397  CG  ASN A 255      11.325   6.072   0.100  1.00 15.00      A    C  
ATOM   2398  OD1 ASN A 255      10.888   6.965  -0.622  1.00 15.00      A    O  
ATOM   2399  ND2 ASN A 255      10.663   5.635   1.163  1.00 15.00      A    N  
ATOM   2400 HD21 ASN A 255      11.074   4.928   1.705  1.00 15.00      A    H  
ATOM   2401 HD22 ASN A 255       9.796   6.040   1.365  1.00 15.00      A    H  
ATOM   2402  C   ASN A 255      13.045   4.778  -2.562  1.00 15.00      A    C  
ATOM   2403  O   ASN A 255      12.392   5.612  -3.185  1.00 15.00      A    O  
ATOM   2404  N   ASN A 256      14.178   4.254  -3.021  1.00 15.00      A    N  
ATOM   2405  HN  ASN A 256      14.656   3.596  -2.472  1.00 15.00      A    H  
ATOM   2406  CA  ASN A 256      14.724   4.628  -4.322  1.00 15.00      A    C  
ATOM   2407  CB  ASN A 256      16.224   4.328  -4.396  1.00 15.00      A    C  
ATOM   2408  CG  ASN A 256      17.080   5.446  -3.832  1.00 15.00      A    C  
ATOM   2409  OD1 ASN A 256      17.471   6.368  -4.547  1.00 15.00      A    O  
ATOM   2410  ND2 ASN A 256      17.381   5.374  -2.544  1.00 15.00      A    N  
ATOM   2411 HD21 ASN A 256      17.037   4.612  -2.028  1.00 15.00      A    H  
ATOM   2412 HD22 ASN A 256      17.931   6.086  -2.158  1.00 15.00      A    H  
ATOM   2413  C   ASN A 256      13.990   3.891  -5.431  1.00 15.00      A    C  
ATOM   2414  O   ASN A 256      13.668   4.470  -6.469  1.00 15.00      A    O  
ATOM   2415  N   GLU A 257      13.732   2.607  -5.199  1.00 15.00      A    N  
ATOM   2416  HN  GLU A 257      14.030   2.206  -4.357  1.00 15.00      A    H  
ATOM   2417  CA  GLU A 257      13.016   1.779  -6.162  1.00 15.00      A    C  
ATOM   2418  CB  GLU A 257      13.010   0.327  -5.689  1.00 15.00      A    C  
ATOM   2419  CG  GLU A 257      14.394  -0.214  -5.368  1.00 15.00      A    C  
ATOM   2420  CD  GLU A 257      14.345  -1.399  -4.429  1.00 15.00      A    C  
ATOM   2421  OE1 GLU A 257      13.257  -1.997  -4.288  1.00 15.00      A    O  
ATOM   2422  OE2 GLU A 257      15.388  -1.725  -3.828  1.00 15.00      A    O  
ATOM   2423  C   GLU A 257      11.593   2.301  -6.286  1.00 15.00      A    C  
ATOM   2424  O   GLU A 257      11.140   2.677  -7.368  1.00 15.00      A    O  
ATOM   2425  N   ARG A 258      10.894   2.322  -5.164  1.00 15.00      A    N  
ATOM   2426  HN  ARG A 258      11.304   1.983  -4.339  1.00 15.00      A    H  
ATOM   2427  CA  ARG A 258       9.546   2.854  -5.118  1.00 15.00      A    C  
ATOM   2428  CB  ARG A 258       8.635   2.015  -4.217  1.00 15.00      A    C  
ATOM   2429  CG  ARG A 258       9.287   1.552  -2.927  1.00 15.00      A    C  
ATOM   2430  CD  ARG A 258       8.261   1.055  -1.923  1.00 15.00      A    C  
ATOM   2431  NE  ARG A 258       8.806   1.064  -0.565  1.00 15.00      A    N  
ATOM   2432  HE  ARG A 258       9.405   0.325  -0.316  1.00 15.00      A    H  
ATOM   2433  CZ  ARG A 258       8.532   2.009   0.333  1.00 15.00      A    C  
ATOM   2434  NH1 ARG A 258       7.714   3.014   0.019  1.00 15.00      A    N  
ATOM   2435 HH11 ARG A 258       7.496   3.754   0.715  1.00 15.00      A    H  
ATOM   2436 HH12 ARG A 258       7.278   3.061  -0.934  1.00 15.00      A    H  
ATOM   2437  NH2 ARG A 258       9.097   1.967   1.538  1.00 15.00      A    N  
ATOM   2438 HH21 ARG A 258       8.885   2.702   2.241  1.00 15.00      A    H  
ATOM   2439 HH22 ARG A 258       9.761   1.192   1.786  1.00 15.00      A    H  
ATOM   2440  C   ARG A 258       9.649   4.286  -4.621  1.00 15.00      A    C  
ATOM   2441  O   ARG A 258       9.499   4.555  -3.431  1.00 15.00      A    O  
ATOM   2442  N   ARG A 259       9.969   5.177  -5.556  1.00 15.00      A    N  
ATOM   2443  HN  ARG A 259      10.087   4.856  -6.473  1.00 15.00      A    H  
ATOM   2444  CA  ARG A 259      10.168   6.606  -5.285  1.00 15.00      A    C  
ATOM   2445  CB  ARG A 259      10.466   7.381  -6.576  1.00 15.00      A    C  
ATOM   2446  CG  ARG A 259      10.523   6.521  -7.831  1.00 15.00      A    C  
ATOM   2447  CD  ARG A 259       9.196   6.528  -8.576  1.00 15.00      A    C  
ATOM   2448  NE  ARG A 259       9.203   7.484  -9.686  1.00 15.00      A    N  
ATOM   2449  HE  ARG A 259       9.815   8.247  -9.612  1.00 15.00      A    H  
ATOM   2450  CZ  ARG A 259       8.431   7.375 -10.768  1.00 15.00      A    C  
ATOM   2451  NH1 ARG A 259       7.582   6.357 -10.888  1.00 15.00      A    N  
ATOM   2452 HH11 ARG A 259       7.511   5.641 -10.127  1.00 15.00      A    H  
ATOM   2453 HH12 ARG A 259       6.978   6.267 -11.730  1.00 15.00      A    H  
ATOM   2454  NH2 ARG A 259       8.510   8.289 -11.734  1.00 15.00      A    N  
ATOM   2455 HH21 ARG A 259       9.173   9.090 -11.647  1.00 15.00      A    H  
ATOM   2456 HH22 ARG A 259       7.909   8.208 -12.581  1.00 15.00      A    H  
ATOM   2457  C   ARG A 259       9.030   7.266  -4.509  1.00 15.00      A    C  
ATOM   2458  O   ARG A 259       8.117   7.852  -5.102  1.00 15.00      A    O  
ATOM   2459  N   GLY A 260       9.095   7.153  -3.183  1.00 15.00      A    N  
ATOM   2460  HN  GLY A 260       9.822   6.627  -2.787  1.00 15.00      A    H  
ATOM   2461  CA  GLY A 260       8.105   7.747  -2.314  1.00 15.00      A    C  
ATOM   2462  C   GLY A 260       6.790   6.991  -2.269  1.00 15.00      A    C  
ATOM   2463  O   GLY A 260       6.132   6.962  -1.219  1.00 15.00      A    O  
ATOM   2464  N   GLU A 261       6.403   6.405  -3.413  1.00 15.00      A    N  
ATOM   2465  HN  GLU A 261       6.984   6.476  -4.204  1.00 15.00      A    H  
ATOM   2466  CA  GLU A 261       5.152   5.668  -3.536  1.00 15.00      A    C  
ATOM   2467  CB  GLU A 261       5.026   5.040  -4.925  1.00 15.00      A    C  
ATOM   2468  CG  GLU A 261       4.892   6.071  -6.039  1.00 15.00      A    C  
ATOM   2469  CD  GLU A 261       4.768   5.446  -7.412  1.00 15.00      A    C  
ATOM   2470  OE1 GLU A 261       3.788   4.699  -7.634  1.00 15.00      A    O  
ATOM   2471  OE2 GLU A 261       5.645   5.716  -8.272  1.00 15.00      A    O  
ATOM   2472  C   GLU A 261       4.932   4.651  -2.416  1.00 15.00      A    C  
ATOM   2473  O   GLU A 261       5.724   3.717  -2.221  1.00 15.00      A    O  
ATOM   2474  N   ASN A 262       3.861   4.884  -1.662  1.00 15.00      A    N  
ATOM   2475  HN  ASN A 262       3.312   5.673  -1.857  1.00 15.00      A    H  
ATOM   2476  CA  ASN A 262       3.487   4.026  -0.545  1.00 15.00      A    C  
ATOM   2477  CB  ASN A 262       3.017   4.893   0.631  1.00 15.00      A    C  
ATOM   2478  CG  ASN A 262       2.853   4.128   1.932  1.00 15.00      A    C  
ATOM   2479  OD1 ASN A 262       3.452   3.073   2.128  1.00 15.00      A    O  
ATOM   2480  ND2 ASN A 262       2.062   4.673   2.844  1.00 15.00      A    N  
ATOM   2481 HD21 ASN A 262       1.634   5.532   2.635  1.00 15.00      A    H  
ATOM   2482 HD22 ASN A 262       1.940   4.197   3.690  1.00 15.00      A    H  
ATOM   2483  C   ASN A 262       2.380   3.056  -0.962  1.00 15.00      A    C  
ATOM   2484  O   ASN A 262       2.293   1.947  -0.441  1.00 15.00      A    O  
ATOM   2485  N   TRP A 263       1.550   3.484  -1.921  1.00 15.00      A    N  
ATOM   2486  HN  TRP A 263       1.694   4.368  -2.305  1.00 15.00      A    H  
ATOM   2487  CA  TRP A 263       0.441   2.668  -2.427  1.00 15.00      A    C  
ATOM   2488  CB  TRP A 263       0.948   1.451  -3.210  1.00 15.00      A    C  
ATOM   2489  CG  TRP A 263       1.491   1.777  -4.573  1.00 15.00      A    C  
ATOM   2490  CD1 TRP A 263       2.016   2.967  -4.992  1.00 15.00      A    C  
ATOM   2491  CD2 TRP A 263       1.565   0.892  -5.696  1.00 15.00      A    C  
ATOM   2492  NE1 TRP A 263       2.406   2.877  -6.305  1.00 15.00      A    N  
ATOM   2493  HE1 TRP A 263       2.820   3.611  -6.840  1.00 15.00      A    H  
ATOM   2494  CE2 TRP A 263       2.143   1.614  -6.760  1.00 15.00      A    C  
ATOM   2495  CE3 TRP A 263       1.201  -0.439  -5.906  1.00 15.00      A    C  
ATOM   2496  CZ2 TRP A 263       2.364   1.047  -8.011  1.00 15.00      A    C  
ATOM   2497  CZ3 TRP A 263       1.421  -0.999  -7.149  1.00 15.00      A    C  
ATOM   2498  CH2 TRP A 263       1.997  -0.258  -8.185  1.00 15.00      A    C  
ATOM   2499  C   TRP A 263      -0.513   2.245  -1.308  1.00 15.00      A    C  
ATOM   2500  O   TRP A 263      -0.562   1.077  -0.918  1.00 15.00      A    O  
ATOM   2501  N   LEU A 264      -1.274   3.207  -0.799  1.00 15.00      A    N  
ATOM   2502  HN  LEU A 264      -1.207   4.113  -1.169  1.00 15.00      A    H  
ATOM   2503  CA  LEU A 264      -2.218   2.946   0.282  1.00 15.00      A    C  
ATOM   2504  CB  LEU A 264      -2.559   4.232   1.039  1.00 15.00      A    C  
ATOM   2505  CG  LEU A 264      -1.393   4.958   1.713  1.00 15.00      A    C  
ATOM   2506  CD1 LEU A 264      -0.747   5.944   0.754  1.00 15.00      A    C  
ATOM   2507  CD2 LEU A 264      -1.857   5.663   2.978  1.00 15.00      A    C  
ATOM   2508  C   LEU A 264      -3.497   2.303  -0.239  1.00 15.00      A    C  
ATOM   2509  O   LEU A 264      -3.942   2.595  -1.350  1.00 15.00      A    O  
ATOM   2510  N   LEU A 265      -4.085   1.443   0.584  1.00 15.00      A    N  
ATOM   2511  HN  LEU A 265      -3.683   1.277   1.460  1.00 15.00      A    H  
ATOM   2512  CA  LEU A 265      -5.314   0.745   0.233  1.00 15.00      A    C  
ATOM   2513  CB  LEU A 265      -5.397  -0.588   0.987  1.00 15.00      A    C  
ATOM   2514  CG  LEU A 265      -4.339  -1.637   0.634  1.00 15.00      A    C  
ATOM   2515  CD1 LEU A 265      -4.493  -2.870   1.511  1.00 15.00      A    C  
ATOM   2516  CD2 LEU A 265      -4.421  -2.012  -0.840  1.00 15.00      A    C  
ATOM   2517  C   LEU A 265      -6.538   1.603   0.552  1.00 15.00      A    C  
ATOM   2518  O   LEU A 265      -6.502   2.437   1.460  1.00 15.00      A    O  
ATOM   2519  N   PRO A 266      -7.634   1.414  -0.201  1.00 15.00      A    N  
ATOM   2520  CA  PRO A 266      -8.873   2.172  -0.002  1.00 15.00      A    C  
ATOM   2521  CB  PRO A 266      -9.677   1.870  -1.268  1.00 15.00      A    C  
ATOM   2522  CG  PRO A 266      -9.195   0.532  -1.708  1.00 15.00      A    C  
ATOM   2523  CD  PRO A 266      -7.743   0.464  -1.325  1.00 15.00      A    C  
ATOM   2524  C   PRO A 266      -9.663   1.734   1.230  1.00 15.00      A    C  
ATOM   2525  O   PRO A 266     -10.296   0.679   1.239  1.00 15.00      A    O  
ATOM   2526  N   SER A 267      -9.620   2.552   2.267  1.00 15.00      A    N  
ATOM   2527  HN  SER A 267      -9.074   3.363   2.210  1.00 15.00      A    H  
ATOM   2528  CA  SER A 267     -10.351   2.280   3.494  1.00 15.00      A    C  
ATOM   2529  CB  SER A 267      -9.400   2.318   4.698  1.00 15.00      A    C  
ATOM   2530  OG  SER A 267      -9.965   1.671   5.827  1.00 15.00      A    O  
ATOM   2531  HG  SER A 267     -10.737   2.164   6.124  1.00 15.00      A    H  
ATOM   2532  C   SER A 267     -11.447   3.333   3.639  1.00 15.00      A    C  
ATOM   2533  O   SER A 267     -11.461   4.119   4.587  1.00 15.00      A    O  
ATOM   2534  N   LEU A 268     -12.361   3.341   2.677  1.00 15.00      A    N  
ATOM   2535  HN  LEU A 268     -12.319   2.658   1.976  1.00 15.00      A    H  
ATOM   2536  CA  LEU A 268     -13.440   4.316   2.647  1.00 15.00      A    C  
ATOM   2537  CB  LEU A 268     -13.459   5.008   1.280  1.00 15.00      A    C  
ATOM   2538  CG  LEU A 268     -12.128   5.599   0.808  1.00 15.00      A    C  
ATOM   2539  CD1 LEU A 268     -12.153   5.848  -0.691  1.00 15.00      A    C  
ATOM   2540  CD2 LEU A 268     -11.813   6.881   1.564  1.00 15.00      A    C  
ATOM   2541  C   LEU A 268     -14.795   3.668   2.916  1.00 15.00      A    C  
ATOM   2542  O   LEU A 268     -14.994   2.487   2.629  1.00 15.00      A    O  
ATOM   2543  N   PRO A 269     -15.739   4.439   3.481  1.00 15.00      A    N  
ATOM   2544  CA  PRO A 269     -17.090   3.951   3.777  1.00 15.00      A    C  
ATOM   2545  CB  PRO A 269     -17.682   5.071   4.642  1.00 15.00      A    C  
ATOM   2546  CG  PRO A 269     -16.950   6.296   4.221  1.00 15.00      A    C  
ATOM   2547  CD  PRO A 269     -15.557   5.847   3.880  1.00 15.00      A    C  
ATOM   2548  C   PRO A 269     -17.908   3.783   2.495  1.00 15.00      A    C  
ATOM   2549  O   PRO A 269     -17.579   4.367   1.464  1.00 15.00      A    O  
ATOM   2550  N   PRO A 270     -18.989   2.987   2.537  1.00 15.00      A    N  
ATOM   2551  CA  PRO A 270     -19.841   2.747   1.361  1.00 15.00      A    C  
ATOM   2552  CB  PRO A 270     -20.904   1.768   1.878  1.00 15.00      A    C  
ATOM   2553  CG  PRO A 270     -20.317   1.176   3.114  1.00 15.00      A    C  
ATOM   2554  CD  PRO A 270     -19.464   2.251   3.719  1.00 15.00      A    C  
ATOM   2555  C   PRO A 270     -20.507   4.028   0.858  1.00 15.00      A    C  
ATOM   2556  O   PRO A 270     -20.831   4.153  -0.323  1.00 15.00      A    O  
ATOM   2557  N   ASN A 271     -20.685   4.984   1.757  1.00 15.00      A    N  
ATOM   2558  HN  ASN A 271     -20.372   4.844   2.675  1.00 15.00      A    H  
ATOM   2559  CA  ASN A 271     -21.321   6.247   1.413  1.00 15.00      A    C  
ATOM   2560  CB  ASN A 271     -22.384   6.636   2.454  1.00 15.00      A    C  
ATOM   2561  CG  ASN A 271     -21.819   6.858   3.849  1.00 15.00      A    C  
ATOM   2562  OD1 ASN A 271     -20.879   6.180   4.271  1.00 15.00      A    O  
ATOM   2563  ND2 ASN A 271     -22.393   7.808   4.574  1.00 15.00      A    N  
ATOM   2564 HD21 ASN A 271     -23.136   8.307   4.176  1.00 15.00      A    H  
ATOM   2565 HD22 ASN A 271     -22.051   7.974   5.476  1.00 15.00      A    H  
ATOM   2566  C   ASN A 271     -20.295   7.362   1.238  1.00 15.00      A    C  
ATOM   2567  O   ASN A 271     -20.578   8.527   1.509  1.00 15.00      A    O  
ATOM   2568  N   TRP A 272     -19.100   6.999   0.774  1.00 15.00      A    N  
ATOM   2569  HN  TRP A 272     -18.926   6.052   0.590  1.00 15.00      A    H  
ATOM   2570  CA  TRP A 272     -18.040   7.979   0.546  1.00 15.00      A    C  
ATOM   2571  CB  TRP A 272     -16.669   7.304   0.398  1.00 15.00      A    C  
ATOM   2572  CG  TRP A 272     -16.457   6.575  -0.899  1.00 15.00      A    C  
ATOM   2573  CD1 TRP A 272     -17.056   5.415  -1.300  1.00 15.00      A    C  
ATOM   2574  CD2 TRP A 272     -15.571   6.953  -1.959  1.00 15.00      A    C  
ATOM   2575  NE1 TRP A 272     -16.600   5.049  -2.543  1.00 15.00      A    N  
ATOM   2576  HE1 TRP A 272     -16.883   4.254  -3.040  1.00 15.00      A    H  
ATOM   2577  CE2 TRP A 272     -15.687   5.978  -2.970  1.00 15.00      A    C  
ATOM   2578  CE3 TRP A 272     -14.693   8.023  -2.153  1.00 15.00      A    C  
ATOM   2579  CZ2 TRP A 272     -14.957   6.040  -4.155  1.00 15.00      A    C  
ATOM   2580  CZ3 TRP A 272     -13.969   8.083  -3.329  1.00 15.00      A    C  
ATOM   2581  CH2 TRP A 272     -14.106   7.099  -4.315  1.00 15.00      A    C  
ATOM   2582  C   TRP A 272     -18.364   8.840  -0.672  1.00 15.00      A    C  
ATOM   2583  O   TRP A 272     -17.827   9.934  -0.839  1.00 15.00      A    O  
ATOM   2584  N   GLN A 273     -19.251   8.330  -1.518  1.00 15.00      A    N  
ATOM   2585  HN  GLN A 273     -19.641   7.455  -1.324  1.00 15.00      A    H  
ATOM   2586  CA  GLN A 273     -19.674   9.044  -2.710  1.00 15.00      A    C  
ATOM   2587  CB  GLN A 273     -19.981   8.069  -3.849  1.00 15.00      A    C  
ATOM   2588  CG  GLN A 273     -18.750   7.387  -4.425  1.00 15.00      A    C  
ATOM   2589  CD  GLN A 273     -17.892   8.317  -5.263  1.00 15.00      A    C  
ATOM   2590  OE1 GLN A 273     -17.886   9.531  -5.067  1.00 15.00      A    O  
ATOM   2591  NE2 GLN A 273     -17.154   7.750  -6.203  1.00 15.00      A    N  
ATOM   2592 HE21 GLN A 273     -17.202   6.779  -6.304  1.00 15.00      A    H  
ATOM   2593 HE22 GLN A 273     -16.588   8.328  -6.755  1.00 15.00      A    H  
ATOM   2594  C   GLN A 273     -20.898   9.885  -2.384  1.00 15.00      A    C  
ATOM   2595  O   GLN A 273     -21.969   9.354  -2.088  1.00 15.00      A    O  
ATOM   2596  N   ARG A 274     -20.728  11.195  -2.428  1.00 15.00      A    N  
ATOM   2597  HN  ARG A 274     -19.852  11.551  -2.683  1.00 15.00      A    H  
ATOM   2598  CA  ARG A 274     -21.805  12.119  -2.108  1.00 15.00      A    C  
ATOM   2599  CB  ARG A 274     -21.248  13.518  -1.841  1.00 15.00      A    C  
ATOM   2600  CG  ARG A 274     -22.273  14.506  -1.308  1.00 15.00      A    C  
ATOM   2601  CD  ARG A 274     -21.925  15.929  -1.714  1.00 15.00      A    C  
ATOM   2602  NE  ARG A 274     -22.178  16.177  -3.136  1.00 15.00      A    N  
ATOM   2603  HE  ARG A 274     -23.117  16.252  -3.415  1.00 15.00      A    H  
ATOM   2604  CZ  ARG A 274     -21.220  16.295  -4.058  1.00 15.00      A    C  
ATOM   2605  NH1 ARG A 274     -19.940  16.194  -3.709  1.00 15.00      A    N  
ATOM   2606 HH11 ARG A 274     -19.682  16.015  -2.716  1.00 15.00      A    H  
ATOM   2607 HH12 ARG A 274     -19.190  16.285  -4.426  1.00 15.00      A    H  
ATOM   2608  NH2 ARG A 274     -21.542  16.525  -5.328  1.00 15.00      A    N  
ATOM   2609 HH21 ARG A 274     -22.542  16.608  -5.607  1.00 15.00      A    H  
ATOM   2610 HH22 ARG A 274     -20.797  16.619  -6.050  1.00 15.00      A    H  
ATOM   2611  C   ARG A 274     -22.876  12.175  -3.195  1.00 15.00      A    C  
ATOM   2612  O   ARG A 274     -22.795  12.986  -4.124  1.00 15.00      A    O  
ATOM   2613  N   GLN A 275     -23.871  11.310  -3.077  1.00 15.00      A    N  
ATOM   2614  HN  GLN A 275     -23.865  10.672  -2.332  1.00 15.00      A    H  
ATOM   2615  CA  GLN A 275     -24.971  11.281  -4.026  1.00 15.00      A    C  
ATOM   2616  CB  GLN A 275     -25.637   9.904  -4.039  1.00 15.00      A    C  
ATOM   2617  CG  GLN A 275     -24.724   8.792  -4.533  1.00 15.00      A    C  
ATOM   2618  CD  GLN A 275     -24.607   7.643  -3.548  1.00 15.00      A    C  
ATOM   2619  OE1 GLN A 275     -25.560   7.310  -2.844  1.00 15.00      A    O  
ATOM   2620  NE2 GLN A 275     -23.430   7.037  -3.487  1.00 15.00      A    N  
ATOM   2621 HE21 GLN A 275     -22.713   7.361  -4.073  1.00 15.00      A    H  
ATOM   2622 HE22 GLN A 275     -23.322   6.299  -2.850  1.00 15.00      A    H  
ATOM   2623  C   GLN A 275     -25.976  12.367  -3.666  1.00 15.00      A    C  
ATOM   2624  O   GLN A 275     -26.140  12.706  -2.493  1.00 15.00      A    O  
ATOM   2625  N   ASN A 276     -26.635  12.924  -4.670  1.00 15.00      A    N  
ATOM   2626  HN  ASN A 276     -26.487  12.599  -5.582  1.00 15.00      A    H  
ATOM   2627  CA  ASN A 276     -27.602  13.988  -4.435  1.00 15.00      A    C  
ATOM   2628  CB  ASN A 276     -27.464  15.114  -5.468  1.00 15.00      A    C  
ATOM   2629  CG  ASN A 276     -27.494  14.623  -6.904  1.00 15.00      A    C  
ATOM   2630  OD1 ASN A 276     -28.556  14.464  -7.499  1.00 15.00      A    O  
ATOM   2631  ND2 ASN A 276     -26.318  14.391  -7.475  1.00 15.00      A    N  
ATOM   2632 HD21 ASN A 276     -25.508  14.548  -6.947  1.00 15.00      A    H  
ATOM   2633 HD22 ASN A 276     -26.310  14.077  -8.404  1.00 15.00      A    H  
ATOM   2634  C   ASN A 276     -29.027  13.464  -4.392  1.00 15.00      A    C  
ATOM   2635  O   ASN A 276     -29.340  12.425  -4.977  1.00 15.00      A    O  
ATOM   2636  N   VAL A 277     -29.875  14.187  -3.677  1.00 15.00      A    N  
ATOM   2637  HN  VAL A 277     -29.552  14.999  -3.240  1.00 15.00      A    H  
ATOM   2638  CA  VAL A 277     -31.279  13.834  -3.540  1.00 15.00      A    C  
ATOM   2639  CB  VAL A 277     -31.880  14.435  -2.252  1.00 15.00      A    C  
ATOM   2640  CG1 VAL A 277     -31.548  13.549  -1.061  1.00 15.00      A    C  
ATOM   2641  CG2 VAL A 277     -31.349  15.845  -2.023  1.00 15.00      A    C  
ATOM   2642  C   VAL A 277     -32.049  14.325  -4.756  1.00 15.00      A    C  
ATOM   2643  O   VAL A 277     -31.600  15.245  -5.436  1.00 15.00      A    O  
ATOM   2644  N   ASN A 278     -33.193  13.711  -5.030  1.00 15.00      A    N  
ATOM   2645  HN  ASN A 278     -33.515  13.011  -4.428  1.00 15.00      A    H  
ATOM   2646  CA  ASN A 278     -33.995  14.075  -6.193  1.00 15.00      A    C  
ATOM   2647  CB  ASN A 278     -33.362  13.463  -7.451  1.00 15.00      A    C  
ATOM   2648  CG  ASN A 278     -32.737  14.476  -8.396  1.00 15.00      A    C  
ATOM   2649  OD1 ASN A 278     -33.368  14.882  -9.383  1.00 15.00      A    O  
ATOM   2650  ND2 ASN A 278     -31.488  14.874  -8.119  1.00 15.00      A    N  
ATOM   2651 HD21 ASN A 278     -31.038  14.500  -7.318  1.00 15.00      A    H  
ATOM   2652 HD22 ASN A 278     -31.067  15.530  -8.716  1.00 15.00      A    H  
ATOM   2653  C   ASN A 278     -35.421  13.551  -6.054  1.00 15.00      A    C  
ATOM   2654  O   ASN A 278     -35.709  12.418  -6.457  1.00 15.00      A    O  
ATOM   2655  N   ALA A 279     -36.302  14.352  -5.472  1.00 15.00      A    N  
ATOM   2656  HN  ALA A 279     -36.006  15.233  -5.136  1.00 15.00      A    H  
ATOM   2657  CA  ALA A 279     -37.698  13.957  -5.292  1.00 15.00      A    C  
ATOM   2658  CB  ALA A 279     -38.333  14.755  -4.159  1.00 15.00      A    C  
ATOM   2659  C   ALA A 279     -38.501  14.133  -6.585  1.00 15.00      A    C  
ATOM   2660  O   ALA A 279     -38.189  14.992  -7.408  1.00 15.00      A    O  
ATOM   2661  N   PRO A 280     -39.536  13.298  -6.794  1.00 15.00      A    N  
ATOM   2662  CA  PRO A 280     -40.392  13.378  -7.985  1.00 15.00      A    C  
ATOM   2663  CB  PRO A 280     -41.246  12.112  -7.893  1.00 15.00      A    C  
ATOM   2664  CG  PRO A 280     -41.281  11.787  -6.443  1.00 15.00      A    C  
ATOM   2665  CD  PRO A 280     -39.948  12.205  -5.892  1.00 15.00      A    C  
ATOM   2666  C   PRO A 280     -41.279  14.621  -7.945  1.00 15.00      A    C  
ATOM   2667  O   PRO A 280     -41.763  15.011  -6.885  1.00 15.00      A    O  
ATOM   2668  N   MET A 281     -41.492  15.243  -9.100  1.00 15.00      A    N  
ATOM   2669  HN  MET A 281     -41.094  14.883  -9.917  1.00 15.00      A    H  
ATOM   2670  CA  MET A 281     -42.306  16.454  -9.170  1.00 15.00      A    C  
ATOM   2671  CB  MET A 281     -41.467  17.632  -9.677  1.00 15.00      A    C  
ATOM   2672  CG  MET A 281     -40.231  17.942  -8.845  1.00 15.00      A    C  
ATOM   2673  SD  MET A 281     -40.529  19.195  -7.587  1.00 15.00      A    S  
ATOM   2674  CE  MET A 281     -41.233  18.203  -6.270  1.00 15.00      A    C  
ATOM   2675  C   MET A 281     -43.536  16.288 -10.063  1.00 15.00      A    C  
ATOM   2676  O   MET A 281     -44.665  16.428  -9.607  1.00 15.00      A    O  
ATOM   2677  N   ARG A 282     -43.318  16.009 -11.340  1.00 15.00      A    N  
ATOM   2678  HN  ARG A 282     -42.401  15.884 -11.651  1.00 15.00      A    H  
ATOM   2679  CA  ARG A 282     -44.431  15.865 -12.277  1.00 15.00      A    C  
ATOM   2680  CB  ARG A 282     -44.178  16.673 -13.550  1.00 15.00      A    C  
ATOM   2681  CG  ARG A 282     -44.319  18.174 -13.368  1.00 15.00      A    C  
ATOM   2682  CD  ARG A 282     -43.198  18.921 -14.059  1.00 15.00      A    C  
ATOM   2683  NE  ARG A 282     -43.270  18.816 -15.519  1.00 15.00      A    N  
ATOM   2684  HE  ARG A 282     -44.123  18.522 -15.909  1.00 15.00      A    H  
ATOM   2685  CZ  ARG A 282     -42.241  19.075 -16.330  1.00 15.00      A    C  
ATOM   2686  NH1 ARG A 282     -41.072  19.442 -15.814  1.00 15.00      A    N  
ATOM   2687 HH11 ARG A 282     -40.263  19.645 -16.437  1.00 15.00      A    H  
ATOM   2688 HH12 ARG A 282     -40.958  19.527 -14.780  1.00 15.00      A    H  
ATOM   2689  NH2 ARG A 282     -42.389  19.009 -17.649  1.00 15.00      A    N  
ATOM   2690 HH21 ARG A 282     -41.583  19.212 -18.277  1.00 15.00      A    H  
ATOM   2691 HH22 ARG A 282     -43.313  18.758 -18.064  1.00 15.00      A    H  
ATOM   2692  C   ARG A 282     -44.722  14.408 -12.612  1.00 15.00      A    C  
ATOM   2693  O   ARG A 282     -43.906  13.544 -12.355  1.00 15.00      A    O  
ATOM   2694  N   HIS A 283     -45.898  14.178 -13.201  1.00 15.00      A    N  
ATOM   2695  HN  HIS A 283     -46.490  14.949 -13.369  1.00 15.00      A    H  
ATOM   2696  CA  HIS A 283     -46.380  12.844 -13.599  1.00 15.00      A    C  
ATOM   2697  CB  HIS A 283     -47.488  12.977 -14.662  1.00 15.00      A    C  
ATOM   2698  CG  HIS A 283     -48.120  11.685 -15.096  1.00 15.00      A    C  
ATOM   2699  ND1 HIS A 283     -49.250  11.152 -14.502  1.00 15.00      A    N  
ATOM   2700  HD1 HIS A 283     -49.754  11.552 -13.761  1.00 15.00      A    H  
ATOM   2701  CD2 HIS A 283     -47.772  10.818 -16.076  1.00 15.00      A    C  
ATOM   2702  CE1 HIS A 283     -49.571  10.020 -15.110  1.00 15.00      A    C  
ATOM   2703  NE2 HIS A 283     -48.688   9.797 -16.065  1.00 15.00      A    N  
ATOM   2704  HE2 HIS A 283     -48.689   9.025 -16.674  1.00 15.00      A    H  
ATOM   2705  C   HIS A 283     -45.286  11.870 -14.066  1.00 15.00      A    C  
ATOM   2706  O   HIS A 283     -45.093  10.814 -13.444  1.00 15.00      A    O  
ATOM   2707  N   SER A 284     -44.604  12.195 -15.177  1.00 15.00      A    N  
ATOM   2708  HN  SER A 284     -44.806  13.027 -15.642  1.00 15.00      A    H  
ATOM   2709  CA  SER A 284     -43.544  11.330 -15.721  1.00 15.00      A    C  
ATOM   2710  CB  SER A 284     -43.027  11.911 -17.041  1.00 15.00      A    C  
ATOM   2711  OG  SER A 284     -44.033  12.728 -17.664  1.00 15.00      A    O  
ATOM   2712  HG  SER A 284     -43.756  12.938 -18.567  1.00 15.00      A    H  
ATOM   2713  C   SER A 284     -42.399  11.171 -14.725  1.00 15.00      A    C  
ATOM   2714  O   SER A 284     -41.947  10.058 -14.448  1.00 15.00      A    O  
ATOM   2715  N   SER A 285     -41.984  12.293 -14.148  1.00 15.00      A    N  
ATOM   2716  HN  SER A 285     -42.422  13.123 -14.385  1.00 15.00      A    H  
ATOM   2717  CA  SER A 285     -40.899  12.320 -13.168  1.00 15.00      A    C  
ATOM   2718  CB  SER A 285     -40.636  13.764 -12.701  1.00 15.00      A    C  
ATOM   2719  OG  SER A 285     -39.444  13.875 -11.950  1.00 15.00      A    O  
ATOM   2720  HG  SER A 285     -38.685  13.712 -12.527  1.00 15.00      A    H  
ATOM   2721  C   SER A 285     -41.215  11.419 -11.965  1.00 15.00      A    C  
ATOM   2722  O   SER A 285     -40.315  10.802 -11.395  1.00 15.00      A    O  
ATOM   2723  N   VAL A 286     -42.489  11.350 -11.590  1.00 15.00      A    N  
ATOM   2724  HN  VAL A 286     -43.155  11.874 -12.081  1.00 15.00      A    H  
ATOM   2725  CA  VAL A 286     -42.921  10.530 -10.465  1.00 15.00      A    C  
ATOM   2726  CB  VAL A 286     -44.385  10.813 -10.066  1.00 15.00      A    C  
ATOM   2727  CG1 VAL A 286     -44.865   9.838  -8.992  1.00 15.00      A    C  
ATOM   2728  CG2 VAL A 286     -44.532  12.250  -9.572  1.00 15.00      A    C  
ATOM   2729  C   VAL A 286     -42.731   9.044 -10.751  1.00 15.00      A    C  
ATOM   2730  O   VAL A 286     -42.321   8.291  -9.875  1.00 15.00      A    O  
ATOM   2731  N   PHE A 287     -43.027   8.626 -11.975  1.00 15.00      A    N  
ATOM   2732  HN  PHE A 287     -43.365   9.269 -12.637  1.00 15.00      A    H  
ATOM   2733  CA  PHE A 287     -42.868   7.225 -12.353  1.00 15.00      A    C  
ATOM   2734  CB  PHE A 287     -43.475   6.959 -13.736  1.00 15.00      A    C  
ATOM   2735  CG  PHE A 287     -44.945   6.637 -13.710  1.00 15.00      A    C  
ATOM   2736  CD1 PHE A 287     -45.381   5.338 -13.492  1.00 15.00      A    C  
ATOM   2737  CD2 PHE A 287     -45.891   7.628 -13.911  1.00 15.00      A    C  
ATOM   2738  CE1 PHE A 287     -46.733   5.035 -13.474  1.00 15.00      A    C  
ATOM   2739  CE2 PHE A 287     -47.242   7.334 -13.893  1.00 15.00      A    C  
ATOM   2740  CZ  PHE A 287     -47.665   6.036 -13.675  1.00 15.00      A    C  
ATOM   2741  C   PHE A 287     -41.395   6.818 -12.339  1.00 15.00      A    C  
ATOM   2742  O   PHE A 287     -41.045   5.735 -11.873  1.00 15.00      A    O  
ATOM   2743  N   GLU A 288     -40.538   7.703 -12.836  1.00 15.00      A    N  
ATOM   2744  HN  GLU A 288     -40.879   8.553 -13.188  1.00 15.00      A    H  
ATOM   2745  CA  GLU A 288     -39.104   7.437 -12.892  1.00 15.00      A    C  
ATOM   2746  CB  GLU A 288     -38.425   8.386 -13.880  1.00 15.00      A    C  
ATOM   2747  CG  GLU A 288     -38.919   8.264 -15.311  1.00 15.00      A    C  
ATOM   2748  CD  GLU A 288     -38.588   9.493 -16.130  1.00 15.00      A    C  
ATOM   2749  OE1 GLU A 288     -37.388   9.728 -16.387  1.00 15.00      A    O  
ATOM   2750  OE2 GLU A 288     -39.524  10.230 -16.504  1.00 15.00      A    O  
ATOM   2751  C   GLU A 288     -38.436   7.578 -11.527  1.00 15.00      A    C  
ATOM   2752  O   GLU A 288     -37.462   6.888 -11.224  1.00 15.00      A    O  
ATOM   2753  N   HIS A 289     -38.957   8.468 -10.698  1.00 15.00      A    N  
ATOM   2754  HN  HIS A 289     -39.752   8.978 -10.974  1.00 15.00      A    H  
ATOM   2755  CA  HIS A 289     -38.377   8.697  -9.381  1.00 15.00      A    C  
ATOM   2756  CB  HIS A 289     -38.233  10.187  -9.081  1.00 15.00      A    C  
ATOM   2757  CG  HIS A 289     -36.998  10.780  -9.677  1.00 15.00      A    C  
ATOM   2758  ND1 HIS A 289     -36.019  11.403  -8.929  1.00 15.00      A    N  
ATOM   2759  HD1 HIS A 289     -36.039  11.549  -7.947  1.00 15.00      A    H  
ATOM   2760  CD2 HIS A 289     -36.569  10.820 -10.964  1.00 15.00      A    C  
ATOM   2761  CE1 HIS A 289     -35.044  11.796  -9.730  1.00 15.00      A    C  
ATOM   2762  NE2 HIS A 289     -35.353  11.454 -10.967  1.00 15.00      A    N  
ATOM   2763  HE2 HIS A 289     -34.799  11.625 -11.759  1.00 15.00      A    H  
ATOM   2764  C   HIS A 289     -39.144   7.983  -8.286  1.00 15.00      A    C  
ATOM   2765  O   HIS A 289     -38.932   8.241  -7.103  1.00 15.00      A    O  
ATOM   2766  N   ASP A 290     -40.025   7.086  -8.699  1.00 15.00      A    N  
ATOM   2767  HN  ASP A 290     -40.156   6.959  -9.662  1.00 15.00      A    H  
ATOM   2768  CA  ASP A 290     -40.823   6.297  -7.770  1.00 15.00      A    C  
ATOM   2769  CB  ASP A 290     -41.812   5.437  -8.568  1.00 15.00      A    C  
ATOM   2770  CG  ASP A 290     -42.716   4.587  -7.698  1.00 15.00      A    C  
ATOM   2771  OD1 ASP A 290     -42.996   4.989  -6.556  1.00 15.00      A    O  
ATOM   2772  OD2 ASP A 290     -43.189   3.533  -8.180  1.00 15.00      A    O  
ATOM   2773  C   ASP A 290     -39.903   5.391  -6.968  1.00 15.00      A    C  
ATOM   2774  O   ASP A 290     -39.878   5.421  -5.739  1.00 15.00      A    O  
ATOM   2775  N   PHE A 291     -39.115   4.615  -7.691  1.00 15.00      A    N  
ATOM   2776  HN  PHE A 291     -39.174   4.661  -8.665  1.00 15.00      A    H  
ATOM   2777  CA  PHE A 291     -38.185   3.689  -7.080  1.00 15.00      A    C  
ATOM   2778  CB  PHE A 291     -37.848   2.553  -8.047  1.00 15.00      A    C  
ATOM   2779  CG  PHE A 291     -37.765   2.961  -9.497  1.00 15.00      A    C  
ATOM   2780  CD1 PHE A 291     -38.885   2.902 -10.311  1.00 15.00      A    C  
ATOM   2781  CD2 PHE A 291     -36.567   3.392 -10.046  1.00 15.00      A    C  
ATOM   2782  CE1 PHE A 291     -38.814   3.266 -11.642  1.00 15.00      A    C  
ATOM   2783  CE2 PHE A 291     -36.489   3.758 -11.376  1.00 15.00      A    C  
ATOM   2784  CZ  PHE A 291     -37.614   3.695 -12.175  1.00 15.00      A    C  
ATOM   2785  C   PHE A 291     -36.910   4.382  -6.613  1.00 15.00      A    C  
ATOM   2786  O   PHE A 291     -36.361   4.032  -5.565  1.00 15.00      A    O  
ATOM   2787  N   GLY A 292     -36.438   5.354  -7.396  1.00 15.00      A    N  
ATOM   2788  HN  GLY A 292     -36.935   5.599  -8.204  1.00 15.00      A    H  
ATOM   2789  CA  GLY A 292     -35.213   6.065  -7.055  1.00 15.00      A    C  
ATOM   2790  C   GLY A 292     -34.070   5.104  -6.788  1.00 15.00      A    C  
ATOM   2791  O   GLY A 292     -33.566   5.021  -5.668  1.00 15.00      A    O  
ATOM   2792  N   ARG A 293     -33.675   4.358  -7.810  1.00 15.00      A    N  
ATOM   2793  HN  ARG A 293     -34.092   4.486  -8.687  1.00 15.00      A    H  
ATOM   2794  CA  ARG A 293     -32.612   3.373  -7.664  1.00 15.00      A    C  
ATOM   2795  CB  ARG A 293     -32.884   2.138  -8.523  1.00 15.00      A    C  
ATOM   2796  CG  ARG A 293     -34.169   1.397  -8.168  1.00 15.00      A    C  
ATOM   2797  CD  ARG A 293     -34.147   0.862  -6.740  1.00 15.00      A    C  
ATOM   2798  NE  ARG A 293     -34.507   1.884  -5.751  1.00 15.00      A    N  
ATOM   2799  HE  ARG A 293     -35.025   2.659  -6.072  1.00 15.00      A    H  
ATOM   2800  CZ  ARG A 293     -34.183   1.830  -4.459  1.00 15.00      A    C  
ATOM   2801  NH1 ARG A 293     -33.488   0.800  -3.983  1.00 15.00      A    N  
ATOM   2802 HH11 ARG A 293     -33.194   0.029  -4.618  1.00 15.00      A    H  
ATOM   2803 HH12 ARG A 293     -33.232   0.760  -2.973  1.00 15.00      A    H  
ATOM   2804  NH2 ARG A 293     -34.558   2.811  -3.648  1.00 15.00      A    N  
ATOM   2805 HH21 ARG A 293     -34.312   2.785  -2.638  1.00 15.00      A    H  
ATOM   2806 HH22 ARG A 293     -35.107   3.621  -4.027  1.00 15.00      A    H  
ATOM   2807  C   ARG A 293     -31.234   3.951  -7.956  1.00 15.00      A    C  
ATOM   2808  O   ARG A 293     -31.027   4.623  -8.962  1.00 15.00      A    O  
ATOM   2809  N   THR A 294     -30.302   3.673  -7.059  1.00 15.00      A    N  
ATOM   2810  HN  THR A 294     -30.539   3.133  -6.279  1.00 15.00      A    H  
ATOM   2811  CA  THR A 294     -28.936   4.141  -7.180  1.00 15.00      A    C  
ATOM   2812  CB  THR A 294     -28.367   4.406  -5.772  1.00 15.00      A    C  
ATOM   2813  OG1 THR A 294     -28.852   3.394  -4.876  1.00 15.00      A    O  
ATOM   2814  HG1 THR A 294     -28.700   3.666  -3.958  1.00 15.00      A    H  
ATOM   2815  CG2 THR A 294     -28.807   5.773  -5.267  1.00 15.00      A    C  
ATOM   2816  C   THR A 294     -28.073   3.084  -7.876  1.00 15.00      A    C  
ATOM   2817  O   THR A 294     -28.470   1.919  -7.978  1.00 15.00      A    O  
ATOM   2818  N   PRO A 295     -26.878   3.472  -8.362  1.00 15.00      A    N  
ATOM   2819  CA  PRO A 295     -25.960   2.548  -9.042  1.00 15.00      A    C  
ATOM   2820  CB  PRO A 295     -24.739   3.415  -9.376  1.00 15.00      A    C  
ATOM   2821  CG  PRO A 295     -24.869   4.630  -8.519  1.00 15.00      A    C  
ATOM   2822  CD  PRO A 295     -26.339   4.841  -8.311  1.00 15.00      A    C  
ATOM   2823  C   PRO A 295     -25.560   1.373  -8.147  1.00 15.00      A    C  
ATOM   2824  O   PRO A 295     -25.157   0.313  -8.632  1.00 15.00      A    O  
ATOM   2825  N   GLU A 296     -25.697   1.565  -6.843  1.00 15.00      A    N  
ATOM   2826  HN  GLU A 296     -26.037   2.425  -6.523  1.00 15.00      A    H  
ATOM   2827  CA  GLU A 296     -25.371   0.535  -5.876  1.00 15.00      A    C  
ATOM   2828  CB  GLU A 296     -25.487   1.110  -4.457  1.00 15.00      A    C  
ATOM   2829  CG  GLU A 296     -24.552   0.485  -3.427  1.00 15.00      A    C  
ATOM   2830  CD  GLU A 296     -24.989  -0.898  -2.974  1.00 15.00      A    C  
ATOM   2831  OE1 GLU A 296     -24.126  -1.660  -2.484  1.00 15.00      A    O  
ATOM   2832  OE2 GLU A 296     -26.180  -1.230  -3.125  1.00 15.00      A    O  
ATOM   2833  C   GLU A 296     -26.320  -0.651  -6.045  1.00 15.00      A    C  
ATOM   2834  O   GLU A 296     -25.897  -1.756  -6.402  1.00 15.00      A    O  
ATOM   2835  N   VAL A 297     -27.612  -0.398  -5.843  1.00 15.00      A    N  
ATOM   2836  HN  VAL A 297     -27.888   0.513  -5.606  1.00 15.00      A    H  
ATOM   2837  CA  VAL A 297     -28.625  -1.441  -5.952  1.00 15.00      A    C  
ATOM   2838  CB  VAL A 297     -30.008  -0.994  -5.431  1.00 15.00      A    C  
ATOM   2839  CG1 VAL A 297     -29.972  -0.802  -3.925  1.00 15.00      A    C  
ATOM   2840  CG2 VAL A 297     -30.471   0.276  -6.124  1.00 15.00      A    C  
ATOM   2841  C   VAL A 297     -28.745  -1.993  -7.370  1.00 15.00      A    C  
ATOM   2842  O   VAL A 297     -29.146  -3.140  -7.559  1.00 15.00      A    O  
ATOM   2843  N   SER A 298     -28.393  -1.183  -8.367  1.00 15.00      A    N  
ATOM   2844  HN  SER A 298     -28.097  -0.269  -8.163  1.00 15.00      A    H  
ATOM   2845  CA  SER A 298     -28.457  -1.626  -9.756  1.00 15.00      A    C  
ATOM   2846  CB  SER A 298     -28.299  -0.449 -10.722  1.00 15.00      A    C  
ATOM   2847  OG  SER A 298     -27.001   0.113 -10.646  1.00 15.00      A    O  
ATOM   2848  HG  SER A 298     -26.583  -0.147  -9.817  1.00 15.00      A    H  
ATOM   2849  C   SER A 298     -27.398  -2.693 -10.022  1.00 15.00      A    C  
ATOM   2850  O   SER A 298     -27.511  -3.489 -10.953  1.00 15.00      A    O  
ATOM   2851  N   ARG A 299     -26.361  -2.700  -9.189  1.00 15.00      A    N  
ATOM   2852  HN  ARG A 299     -26.320  -2.033  -8.468  1.00 15.00      A    H  
ATOM   2853  CA  ARG A 299     -25.292  -3.674  -9.311  1.00 15.00      A    C  
ATOM   2854  CB  ARG A 299     -23.948  -3.048  -8.906  1.00 15.00      A    C  
ATOM   2855  CG  ARG A 299     -22.738  -3.970  -9.032  1.00 15.00      A    C  
ATOM   2856  CD  ARG A 299     -22.365  -4.593  -7.692  1.00 15.00      A    C  
ATOM   2857  NE  ARG A 299     -22.431  -3.618  -6.605  1.00 15.00      A    N  
ATOM   2858  HE  ARG A 299     -22.144  -2.701  -6.806  1.00 15.00      A    H  
ATOM   2859  CZ  ARG A 299     -22.856  -3.898  -5.372  1.00 15.00      A    C  
ATOM   2860  NH1 ARG A 299     -23.247  -5.129  -5.060  1.00 15.00      A    N  
ATOM   2861 HH11 ARG A 299     -23.579  -5.342  -4.094  1.00 15.00      A    H  
ATOM   2862 HH12 ARG A 299     -23.223  -5.884  -5.776  1.00 15.00      A    H  
ATOM   2863  NH2 ARG A 299     -22.900  -2.936  -4.462  1.00 15.00      A    N  
ATOM   2864 HH21 ARG A 299     -22.604  -1.970  -4.705  1.00 15.00      A    H  
ATOM   2865 HH22 ARG A 299     -23.246  -3.131  -3.489  1.00 15.00      A    H  
ATOM   2866  C   ARG A 299     -25.612  -4.882  -8.440  1.00 15.00      A    C  
ATOM   2867  O   ARG A 299     -25.304  -6.019  -8.798  1.00 15.00      A    O  
ATOM   2868  N   LEU A 300     -26.247  -4.617  -7.302  1.00 15.00      A    N  
ATOM   2869  HN  LEU A 300     -26.459  -3.683  -7.082  1.00 15.00      A    H  
ATOM   2870  CA  LEU A 300     -26.626  -5.663  -6.362  1.00 15.00      A    C  
ATOM   2871  CB  LEU A 300     -27.102  -5.040  -5.045  1.00 15.00      A    C  
ATOM   2872  CG  LEU A 300     -27.088  -5.938  -3.803  1.00 15.00      A    C  
ATOM   2873  CD1 LEU A 300     -25.788  -6.723  -3.713  1.00 15.00      A    C  
ATOM   2874  CD2 LEU A 300     -27.286  -5.100  -2.549  1.00 15.00      A    C  
ATOM   2875  C   LEU A 300     -27.705  -6.567  -6.958  1.00 15.00      A    C  
ATOM   2876  O   LEU A 300     -27.688  -7.781  -6.760  1.00 15.00      A    O  
ATOM   2877  N   THR A 301     -28.629  -5.975  -7.708  1.00 15.00      A    N  
ATOM   2878  HN  THR A 301     -28.593  -5.003  -7.839  1.00 15.00      A    H  
ATOM   2879  CA  THR A 301     -29.702  -6.737  -8.336  1.00 15.00      A    C  
ATOM   2880  CB  THR A 301     -30.772  -5.811  -8.944  1.00 15.00      A    C  
ATOM   2881  OG1 THR A 301     -30.140  -4.646  -9.489  1.00 15.00      A    O  
ATOM   2882  HG1 THR A 301     -30.066  -3.972  -8.802  1.00 15.00      A    H  
ATOM   2883  CG2 THR A 301     -31.777  -5.389  -7.883  1.00 15.00      A    C  
ATOM   2884  C   THR A 301     -29.143  -7.655  -9.420  1.00 15.00      A    C  
ATOM   2885  O   THR A 301     -29.616  -8.776  -9.608  1.00 15.00      A    O  
ATOM   2886  N   ARG A 302     -28.112  -7.179 -10.111  1.00 15.00      A    N  
ATOM   2887  HN  ARG A 302     -27.781  -6.280  -9.909  1.00 15.00      A    H  
ATOM   2888  CA  ARG A 302     -27.474  -7.957 -11.166  1.00 15.00      A    C  
ATOM   2889  CB  ARG A 302     -26.542  -7.087 -12.009  1.00 15.00      A    C  
ATOM   2890  CG  ARG A 302     -27.271  -6.063 -12.863  1.00 15.00      A    C  
ATOM   2891  CD  ARG A 302     -26.377  -5.508 -13.961  1.00 15.00      A    C  
ATOM   2892  NE  ARG A 302     -25.190  -4.831 -13.430  1.00 15.00      A    N  
ATOM   2893  HE  ARG A 302     -24.453  -5.399 -13.118  1.00 15.00      A    H  
ATOM   2894  CZ  ARG A 302     -25.063  -3.504 -13.348  1.00 15.00      A    C  
ATOM   2895  NH1 ARG A 302     -26.049  -2.712 -13.757  1.00 15.00      A    N  
ATOM   2896 HH11 ARG A 302     -25.954  -1.676 -13.693  1.00 15.00      A    H  
ATOM   2897 HH12 ARG A 302     -26.925  -3.125 -14.141  1.00 15.00      A    H  
ATOM   2898  NH2 ARG A 302     -23.942  -2.970 -12.869  1.00 15.00      A    N  
ATOM   2899 HH21 ARG A 302     -23.842  -1.934 -12.804  1.00 15.00      A    H  
ATOM   2900 HH22 ARG A 302     -23.159  -3.583 -12.559  1.00 15.00      A    H  
ATOM   2901  C   ARG A 302     -26.723  -9.145 -10.578  1.00 15.00      A    C  
ATOM   2902  O   ARG A 302     -26.398 -10.102 -11.281  1.00 15.00      A    O  
ATOM   2903  N   THR A 303     -26.445  -9.076  -9.281  1.00 15.00      A    N  
ATOM   2904  HN  THR A 303     -26.718  -8.283  -8.772  1.00 15.00      A    H  
ATOM   2905  CA  THR A 303     -25.763 -10.159  -8.597  1.00 15.00      A    C  
ATOM   2906  CB  THR A 303     -25.126  -9.678  -7.276  1.00 15.00      A    C  
ATOM   2907  OG1 THR A 303     -24.557  -8.372  -7.467  1.00 15.00      A    O  
ATOM   2908  HG1 THR A 303     -24.780  -8.052  -8.352  1.00 15.00      A    H  
ATOM   2909  CG2 THR A 303     -24.031 -10.637  -6.831  1.00 15.00      A    C  
ATOM   2910  C   THR A 303     -26.771 -11.270  -8.312  1.00 15.00      A    C  
ATOM   2911  O   THR A 303     -26.445 -12.455  -8.371  1.00 15.00      A    O  
ATOM   2912  N   LEU A 304     -28.011 -10.866  -8.039  1.00 15.00      A    N  
ATOM   2913  HN  LEU A 304     -28.203  -9.905  -8.024  1.00 15.00      A    H  
ATOM   2914  CA  LEU A 304     -29.093 -11.804  -7.763  1.00 15.00      A    C  
ATOM   2915  CB  LEU A 304     -30.303 -11.066  -7.180  1.00 15.00      A    C  
ATOM   2916  CG  LEU A 304     -30.406 -11.020  -5.655  1.00 15.00      A    C  
ATOM   2917  CD1 LEU A 304     -31.568 -10.136  -5.229  1.00 15.00      A    C  
ATOM   2918  CD2 LEU A 304     -30.569 -12.422  -5.088  1.00 15.00      A    C  
ATOM   2919  C   LEU A 304     -29.505 -12.530  -9.038  1.00 15.00      A    C  
ATOM   2920  O   LEU A 304     -29.875 -13.706  -9.006  1.00 15.00      A    O  
ATOM   2921  N   GLN A 305     -29.428 -11.820 -10.161  1.00 15.00      A    N  
ATOM   2922  HN  GLN A 305     -29.131 -10.886 -10.112  1.00 15.00      A    H  
ATOM   2923  CA  GLN A 305     -29.787 -12.382 -11.460  1.00 15.00      A    C  
ATOM   2924  CB  GLN A 305     -29.793 -11.296 -12.536  1.00 15.00      A    C  
ATOM   2925  CG  GLN A 305     -30.994 -10.366 -12.472  1.00 15.00      A    C  
ATOM   2926  CD  GLN A 305     -31.049  -9.400 -13.638  1.00 15.00      A    C  
ATOM   2927  OE1 GLN A 305     -30.019  -8.961 -14.149  1.00 15.00      A    O  
ATOM   2928  NE2 GLN A 305     -32.256  -9.064 -14.070  1.00 15.00      A    N  
ATOM   2929 HE21 GLN A 305     -33.033  -9.452 -13.619  1.00 15.00      A    H  
ATOM   2930 HE22 GLN A 305     -32.320  -8.445 -14.826  1.00 15.00      A    H  
ATOM   2931  C   GLN A 305     -28.845 -13.514 -11.860  1.00 15.00      A    C  
ATOM   2932  O   GLN A 305     -29.170 -14.333 -12.717  1.00 15.00      A    O  
ATOM   2933  N   ARG A 306     -27.679 -13.562 -11.233  1.00 15.00      A    N  
ATOM   2934  HN  ARG A 306     -27.471 -12.886 -10.554  1.00 15.00      A    H  
ATOM   2935  CA  ARG A 306     -26.706 -14.601 -11.526  1.00 15.00      A    C  
ATOM   2936  CB  ARG A 306     -25.285 -14.036 -11.549  1.00 15.00      A    C  
ATOM   2937  CG  ARG A 306     -24.679 -13.977 -12.940  1.00 15.00      A    C  
ATOM   2938  CD  ARG A 306     -23.175 -13.765 -12.881  1.00 15.00      A    C  
ATOM   2939  NE  ARG A 306     -22.534 -14.034 -14.170  1.00 15.00      A    N  
ATOM   2940  HE  ARG A 306     -22.916 -13.592 -14.960  1.00 15.00      A    H  
ATOM   2941  CZ  ARG A 306     -21.479 -14.834 -14.326  1.00 15.00      A    C  
ATOM   2942  NH1 ARG A 306     -20.945 -15.445 -13.273  1.00 15.00      A    N  
ATOM   2943 HH11 ARG A 306     -20.120 -16.072 -13.390  1.00 15.00      A    H  
ATOM   2944 HH12 ARG A 306     -21.349 -15.300 -12.324  1.00 15.00      A    H  
ATOM   2945  NH2 ARG A 306     -20.960 -15.025 -15.535  1.00 15.00      A    N  
ATOM   2946 HH21 ARG A 306     -20.135 -15.650 -15.659  1.00 15.00      A    H  
ATOM   2947 HH22 ARG A 306     -21.374 -14.550 -16.365  1.00 15.00      A    H  
ATOM   2948  C   ARG A 306     -26.811 -15.755 -10.536  1.00 15.00      A    C  
ATOM   2949  O   ARG A 306     -26.042 -16.711 -10.601  1.00 15.00      A    O  
ATOM   2950  N   PHE A 307     -27.779 -15.671  -9.631  1.00 15.00      A    N  
ATOM   2951  HN  PHE A 307     -28.380 -14.894  -9.642  1.00 15.00      A    H  
ATOM   2952  CA  PHE A 307     -27.981 -16.710  -8.628  1.00 15.00      A    C  
ATOM   2953  CB  PHE A 307     -28.121 -16.099  -7.228  1.00 15.00      A    C  
ATOM   2954  CG  PHE A 307     -26.817 -15.686  -6.599  1.00 15.00      A    C  
ATOM   2955  CD1 PHE A 307     -25.694 -16.494  -6.700  1.00 15.00      A    C  
ATOM   2956  CD2 PHE A 307     -26.715 -14.494  -5.901  1.00 15.00      A    C  
ATOM   2957  CE1 PHE A 307     -24.497 -16.122  -6.117  1.00 15.00      A    C  
ATOM   2958  CE2 PHE A 307     -25.521 -14.114  -5.317  1.00 15.00      A    C  
ATOM   2959  CZ  PHE A 307     -24.410 -14.929  -5.425  1.00 15.00      A    C  
ATOM   2960  C   PHE A 307     -29.206 -17.556  -8.959  1.00 15.00      A    C  
ATOM   2961  O   PHE A 307     -30.022 -17.854  -8.082  1.00 15.00      A    O  
ATOM   2962  N   LEU A 308     -29.331 -17.936 -10.226  1.00 15.00      A    N  
ATOM   2963  HN  LEU A 308     -28.649 -17.662 -10.875  1.00 15.00      A    H  
ATOM   2964  CA  LEU A 308     -30.457 -18.751 -10.673  1.00 15.00      A    C  
ATOM   2965  CB  LEU A 308     -30.903 -18.332 -12.079  1.00 15.00      A    C  
ATOM   2966  CG  LEU A 308     -31.378 -16.884 -12.251  1.00 15.00      A    C  
ATOM   2967  CD1 LEU A 308     -31.635 -16.578 -13.719  1.00 15.00      A    C  
ATOM   2968  CD2 LEU A 308     -32.626 -16.615 -11.421  1.00 15.00      A    C  
ATOM   2969  C   LEU A 308     -30.099 -20.236 -10.663  1.00 15.00      A    C  
ATOM   2970  O   LEU A 308     -30.635 -21.011  -9.872  1.00 15.00      A    O  
ATOM   2971  N   ALA A 309     -29.177 -20.628 -11.535  1.00 15.00      A    N  
ATOM   2972  HN  ALA A 309     -28.763 -19.965 -12.123  1.00 15.00      A    H  
ATOM   2973  CA  ALA A 309     -28.758 -22.021 -11.628  1.00 15.00      A    C  
ATOM   2974  CB  ALA A 309     -28.032 -22.281 -12.939  1.00 15.00      A    C  
ATOM   2975  C   ALA A 309     -27.885 -22.413 -10.439  1.00 15.00      A    C  
ATOM   2976  O   ALA A 309     -26.833 -21.817 -10.203  1.00 15.00      A    O  
ATOM   2977  N   LYS A 310     -28.326 -23.421  -9.692  1.00 15.00      A    N  
ATOM   2978  HN  LYS A 310     -29.163 -23.865  -9.939  1.00 15.00      A    H  
ATOM   2979  CA  LYS A 310     -27.594 -23.883  -8.520  1.00 15.00      A    C  
ATOM   2980  CB  LYS A 310     -28.014 -23.099  -7.263  1.00 15.00      A    C  
ATOM   2981  CG  LYS A 310     -29.454 -22.579  -7.259  1.00 15.00      A    C  
ATOM   2982  CD  LYS A 310     -30.480 -23.706  -7.187  1.00 15.00      A    C  
ATOM   2983  CE  LYS A 310     -31.508 -23.591  -8.305  1.00 15.00      A    C  
ATOM   2984  NZ  LYS A 310     -32.499 -24.703  -8.274  1.00 15.00      A    N  
ATOM   2985  HZ1 LYS A 310     -33.016 -24.696  -7.371  1.00 15.00      A    H  
ATOM   2986  HZ2 LYS A 310     -32.015 -25.616  -8.378  1.00 15.00      A    H  
ATOM   2987  HZ3 LYS A 310     -33.183 -24.594  -9.052  1.00 15.00      A    H  
ATOM   2988  C   LYS A 310     -27.773 -25.383  -8.284  1.00 15.00      A    C  
ATOM   2989  O   LYS A 310     -28.825 -25.948  -8.594  1.00 15.00      A    O  
ATOM   2990  N   THR A 311     -26.743 -26.017  -7.735  1.00 15.00      A    N  
ATOM   2991  HN  THR A 311     -25.931 -25.512  -7.524  1.00 15.00      A    H  
ATOM   2992  CA  THR A 311     -26.788 -27.443  -7.422  1.00 15.00      A    C  
ATOM   2993  CB  THR A 311     -25.417 -28.119  -7.674  1.00 15.00      A    C  
ATOM   2994  OG1 THR A 311     -25.455 -29.495  -7.272  1.00 15.00      A    O  
ATOM   2995  HG1 THR A 311     -25.162 -30.047  -8.004  1.00 15.00      A    H  
ATOM   2996  CG2 THR A 311     -25.051 -28.048  -9.149  1.00 15.00      A    C  
ATOM   2997  C   THR A 311     -27.192 -27.609  -5.956  1.00 15.00      A    C  
ATOM   2998  O   THR A 311     -27.105 -26.653  -5.187  1.00 15.00      A    O  
ATOM   2999  N   VAL A 312     -27.604 -28.814  -5.563  1.00 15.00      A    N  
ATOM   3000  HN  VAL A 312     -27.599 -29.557  -6.210  1.00 15.00      A    H  
ATOM   3001  CA  VAL A 312     -28.053 -29.066  -4.189  1.00 15.00      A    C  
ATOM   3002  CB  VAL A 312     -28.624 -30.483  -4.005  1.00 15.00      A    C  
ATOM   3003  CG1 VAL A 312     -29.949 -30.620  -4.741  1.00 15.00      A    C  
ATOM   3004  CG2 VAL A 312     -27.632 -31.535  -4.486  1.00 15.00      A    C  
ATOM   3005  C   VAL A 312     -26.974 -28.802  -3.131  1.00 15.00      A    C  
ATOM   3006  O   VAL A 312     -27.282 -28.484  -1.984  1.00 15.00      A    O  
ATOM   3007  N   HIS A 313     -25.707 -28.933  -3.507  1.00 15.00      A    N  
ATOM   3008  HN  HIS A 313     -25.497 -29.178  -4.436  1.00 15.00      A    H  
ATOM   3009  CA  HIS A 313     -24.626 -28.708  -2.553  1.00 15.00      A    C  
ATOM   3010  CB  HIS A 313     -23.474 -29.692  -2.762  1.00 15.00      A    C  
ATOM   3011  CG  HIS A 313     -23.254 -30.596  -1.588  1.00 15.00      A    C  
ATOM   3012  ND1 HIS A 313     -23.939 -31.783  -1.413  1.00 15.00      A    N  
ATOM   3013  HD1 HIS A 313     -24.621 -32.148  -2.020  1.00 15.00      A    H  
ATOM   3014  CD2 HIS A 313     -22.424 -30.481  -0.520  1.00 15.00      A    C  
ATOM   3015  CE1 HIS A 313     -23.544 -32.355  -0.290  1.00 15.00      A    C  
ATOM   3016  NE2 HIS A 313     -22.627 -31.588   0.269  1.00 15.00      A    N  
ATOM   3017  HE2 HIS A 313     -22.165 -31.780   1.113  1.00 15.00      A    H  
ATOM   3018  C   HIS A 313     -24.131 -27.271  -2.567  1.00 15.00      A    C  
ATOM   3019  O   HIS A 313     -23.441 -26.838  -1.647  1.00 15.00      A    O  
ATOM   3020  N   ASN A 314     -24.489 -26.536  -3.608  1.00 15.00      A    N  
ATOM   3021  HN  ASN A 314     -25.047 -26.935  -4.307  1.00 15.00      A    H  
ATOM   3022  CA  ASN A 314     -24.081 -25.142  -3.732  1.00 15.00      A    C  
ATOM   3023  CB  ASN A 314     -23.619 -24.837  -5.160  1.00 15.00      A    C  
ATOM   3024  CG  ASN A 314     -22.114 -24.687  -5.267  1.00 15.00      A    C  
ATOM   3025  OD1 ASN A 314     -21.398 -25.663  -5.474  1.00 15.00      A    O  
ATOM   3026  ND2 ASN A 314     -21.626 -23.462  -5.133  1.00 15.00      A    N  
ATOM   3027 HD21 ASN A 314     -22.253 -22.726  -4.974  1.00 15.00      A    H  
ATOM   3028 HD22 ASN A 314     -20.656 -23.343  -5.199  1.00 15.00      A    H  
ATOM   3029  C   ASN A 314     -25.230 -24.219  -3.359  1.00 15.00      A    C  
ATOM   3030  O   ASN A 314     -25.026 -23.059  -2.998  1.00 15.00      A    O  
ATOM   3031  N   ASN A 315     -26.439 -24.759  -3.440  1.00 15.00      A    N  
ATOM   3032  HN  ASN A 315     -26.519 -25.696  -3.724  1.00 15.00      A    H  
ATOM   3033  CA  ASN A 315     -27.655 -24.018  -3.134  1.00 15.00      A    C  
ATOM   3034  CB  ASN A 315     -28.901 -24.869  -3.445  1.00 15.00      A    C  
ATOM   3035  CG  ASN A 315     -29.991 -24.807  -2.391  1.00 15.00      A    C  
ATOM   3036  OD1 ASN A 315     -29.957 -25.541  -1.409  1.00 15.00      A    O  
ATOM   3037  ND2 ASN A 315     -30.978 -23.946  -2.596  1.00 15.00      A    N  
ATOM   3038 HD21 ASN A 315     -30.953 -23.396  -3.407  1.00 15.00      A    H  
ATOM   3039 HD22 ASN A 315     -31.695 -23.902  -1.929  1.00 15.00      A    H  
ATOM   3040  C   ASN A 315     -27.662 -23.488  -1.705  1.00 15.00      A    C  
ATOM   3041  O   ASN A 315     -28.159 -22.395  -1.459  1.00 15.00      A    O  
ATOM   3042  N   LEU A 316     -27.091 -24.248  -0.773  1.00 15.00      A    N  
ATOM   3043  HN  LEU A 316     -26.702 -25.109  -1.030  1.00 15.00      A    H  
ATOM   3044  CA  LEU A 316     -27.035 -23.830   0.624  1.00 15.00      A    C  
ATOM   3045  CB  LEU A 316     -26.310 -24.875   1.474  1.00 15.00      A    C  
ATOM   3046  CG  LEU A 316     -27.101 -26.145   1.799  1.00 15.00      A    C  
ATOM   3047  CD1 LEU A 316     -26.395 -27.374   1.248  1.00 15.00      A    C  
ATOM   3048  CD2 LEU A 316     -27.319 -26.272   3.299  1.00 15.00      A    C  
ATOM   3049  C   LEU A 316     -26.358 -22.469   0.754  1.00 15.00      A    C  
ATOM   3050  O   LEU A 316     -26.931 -21.526   1.301  1.00 15.00      A    O  
ATOM   3051  N   ALA A 317     -25.151 -22.367   0.213  1.00 15.00      A    N  
ATOM   3052  HN  ALA A 317     -24.757 -23.149  -0.224  1.00 15.00      A    H  
ATOM   3053  CA  ALA A 317     -24.395 -21.123   0.252  1.00 15.00      A    C  
ATOM   3054  CB  ALA A 317     -22.974 -21.355  -0.238  1.00 15.00      A    C  
ATOM   3055  C   ALA A 317     -25.083 -20.066  -0.601  1.00 15.00      A    C  
ATOM   3056  O   ALA A 317     -25.080 -18.881  -0.267  1.00 15.00      A    O  
ATOM   3057  N   ILE A 318     -25.683 -20.510  -1.703  1.00 15.00      A    N  
ATOM   3058  HN  ILE A 318     -25.637 -21.468  -1.917  1.00 15.00      A    H  
ATOM   3059  CA  ILE A 318     -26.393 -19.615  -2.608  1.00 15.00      A    C  
ATOM   3060  CB  ILE A 318     -26.815 -20.337  -3.917  1.00 15.00      A    C  
ATOM   3061  CG1 ILE A 318     -25.859 -19.982  -5.066  1.00 15.00      A    C  
ATOM   3062  CG2 ILE A 318     -28.259 -20.044  -4.311  1.00 15.00      A    C  
ATOM   3063  CD1 ILE A 318     -24.408 -20.345  -4.809  1.00 15.00      A    C  
ATOM   3064  C   ILE A 318     -27.588 -18.963  -1.907  1.00 15.00      A    C  
ATOM   3065  O   ILE A 318     -27.892 -17.797  -2.147  1.00 15.00      A    O  
ATOM   3066  N   ARG A 319     -28.243 -19.709  -1.022  1.00 15.00      A    N  
ATOM   3067  HN  ARG A 319     -27.951 -20.638  -0.868  1.00 15.00      A    H  
ATOM   3068  CA  ARG A 319     -29.386 -19.183  -0.280  1.00 15.00      A    C  
ATOM   3069  CB  ARG A 319     -30.140 -20.297   0.453  1.00 15.00      A    C  
ATOM   3070  CG  ARG A 319     -30.722 -21.367  -0.453  1.00 15.00      A    C  
ATOM   3071  CD  ARG A 319     -31.312 -20.775  -1.721  1.00 15.00      A    C  
ATOM   3072  NE  ARG A 319     -32.443 -19.894  -1.454  1.00 15.00      A    N  
ATOM   3073  HE  ARG A 319     -32.352 -19.240  -0.722  1.00 15.00      A    H  
ATOM   3074  CZ  ARG A 319     -33.580 -19.932  -2.129  1.00 15.00      A    C  
ATOM   3075  NH1 ARG A 319     -33.740 -20.800  -3.111  1.00 15.00      A    N  
ATOM   3076 HH11 ARG A 319     -34.638 -20.825  -3.656  1.00 15.00      A    H  
ATOM   3077 HH12 ARG A 319     -32.980 -21.461  -3.352  1.00 15.00      A    H  
ATOM   3078  NH2 ARG A 319     -34.544 -19.089  -1.842  1.00 15.00      A    N  
ATOM   3079 HH21 ARG A 319     -35.443 -19.115  -2.368  1.00 15.00      A    H  
ATOM   3080 HH22 ARG A 319     -34.409 -18.382  -1.072  1.00 15.00      A    H  
ATOM   3081  C   ARG A 319     -28.924 -18.141   0.720  1.00 15.00      A    C  
ATOM   3082  O   ARG A 319     -29.538 -17.082   0.860  1.00 15.00      A    O  
ATOM   3083  N   GLN A 320     -27.830 -18.447   1.409  1.00 15.00      A    N  
ATOM   3084  HN  GLN A 320     -27.392 -19.313   1.251  1.00 15.00      A    H  
ATOM   3085  CA  GLN A 320     -27.266 -17.535   2.392  1.00 15.00      A    C  
ATOM   3086  CB  GLN A 320     -26.100 -18.201   3.131  1.00 15.00      A    C  
ATOM   3087  CG  GLN A 320     -26.489 -19.467   3.885  1.00 15.00      A    C  
ATOM   3088  CD  GLN A 320     -25.288 -20.234   4.408  1.00 15.00      A    C  
ATOM   3089  OE1 GLN A 320     -24.710 -21.059   3.705  1.00 15.00      A    O  
ATOM   3090  NE2 GLN A 320     -24.912 -19.973   5.651  1.00 15.00      A    N  
ATOM   3091 HE21 GLN A 320     -25.420 -19.308   6.158  1.00 15.00      A    H  
ATOM   3092 HE22 GLN A 320     -24.138 -20.456   6.009  1.00 15.00      A    H  
ATOM   3093  C   GLN A 320     -26.804 -16.256   1.702  1.00 15.00      A    C  
ATOM   3094  O   GLN A 320     -26.951 -15.158   2.235  1.00 15.00      A    O  
ATOM   3095  N   ARG A 321     -26.260 -16.408   0.500  1.00 15.00      A    N  
ATOM   3096  HN  ARG A 321     -26.163 -17.315   0.131  1.00 15.00      A    H  
ATOM   3097  CA  ARG A 321     -25.792 -15.272  -0.277  1.00 15.00      A    C  
ATOM   3098  CB  ARG A 321     -24.859 -15.729  -1.399  1.00 15.00      A    C  
ATOM   3099  CG  ARG A 321     -23.462 -16.107  -0.929  1.00 15.00      A    C  
ATOM   3100  CD  ARG A 321     -22.692 -14.889  -0.439  1.00 15.00      A    C  
ATOM   3101  NE  ARG A 321     -22.493 -13.905  -1.505  1.00 15.00      A    N  
ATOM   3102  HE  ARG A 321     -22.152 -14.240  -2.363  1.00 15.00      A    H  
ATOM   3103  CZ  ARG A 321     -22.743 -12.600  -1.375  1.00 15.00      A    C  
ATOM   3104  NH1 ARG A 321     -23.200 -12.116  -0.224  1.00 15.00      A    N  
ATOM   3105 HH11 ARG A 321     -23.398 -11.097  -0.123  1.00 15.00      A    H  
ATOM   3106 HH12 ARG A 321     -23.363 -12.753   0.585  1.00 15.00      A    H  
ATOM   3107  NH2 ARG A 321     -22.546 -11.783  -2.404  1.00 15.00      A    N  
ATOM   3108 HH21 ARG A 321     -22.197 -12.157  -3.312  1.00 15.00      A    H  
ATOM   3109 HH22 ARG A 321     -22.743 -10.765  -2.309  1.00 15.00      A    H  
ATOM   3110  C   ARG A 321     -26.967 -14.482  -0.848  1.00 15.00      A    C  
ATOM   3111  O   ARG A 321     -26.897 -13.261  -0.973  1.00 15.00      A    O  
ATOM   3112  N   ARG A 322     -28.043 -15.186  -1.192  1.00 15.00      A    N  
ATOM   3113  HN  ARG A 322     -28.034 -16.161  -1.078  1.00 15.00      A    H  
ATOM   3114  CA  ARG A 322     -29.234 -14.547  -1.742  1.00 15.00      A    C  
ATOM   3115  CB  ARG A 322     -30.192 -15.581  -2.345  1.00 15.00      A    C  
ATOM   3116  CG  ARG A 322     -29.958 -15.839  -3.826  1.00 15.00      A    C  
ATOM   3117  CD  ARG A 322     -30.605 -17.137  -4.291  1.00 15.00      A    C  
ATOM   3118  NE  ARG A 322     -32.067 -17.082  -4.269  1.00 15.00      A    N  
ATOM   3119  HE  ARG A 322     -32.494 -16.764  -3.437  1.00 15.00      A    H  
ATOM   3120  CZ  ARG A 322     -32.842 -17.448  -5.298  1.00 15.00      A    C  
ATOM   3121  NH1 ARG A 322     -32.299 -17.887  -6.435  1.00 15.00      A    N  
ATOM   3122 HH11 ARG A 322     -31.262 -17.948  -6.536  1.00 15.00      A    H  
ATOM   3123 HH12 ARG A 322     -32.906 -18.178  -7.234  1.00 15.00      A    H  
ATOM   3124  NH2 ARG A 322     -34.160 -17.361  -5.195  1.00 15.00      A    N  
ATOM   3125 HH21 ARG A 322     -34.595 -17.007  -4.313  1.00 15.00      A    H  
ATOM   3126 HH22 ARG A 322     -34.769 -17.651  -5.995  1.00 15.00      A    H  
ATOM   3127  C   ARG A 322     -29.934 -13.708  -0.683  1.00 15.00      A    C  
ATOM   3128  O   ARG A 322     -30.261 -12.546  -0.922  1.00 15.00      A    O  
ATOM   3129  N   ALA A 323     -30.149 -14.299   0.490  1.00 15.00      A    N  
ATOM   3130  HN  ALA A 323     -29.875 -15.236   0.614  1.00 15.00      A    H  
ATOM   3131  CA  ALA A 323     -30.796 -13.596   1.593  1.00 15.00      A    C  
ATOM   3132  CB  ALA A 323     -31.026 -14.538   2.764  1.00 15.00      A    C  
ATOM   3133  C   ALA A 323     -29.950 -12.403   2.021  1.00 15.00      A    C  
ATOM   3134  O   ALA A 323     -30.470 -11.338   2.346  1.00 15.00      A    O  
ATOM   3135  N   GLN A 324     -28.634 -12.589   1.999  1.00 15.00      A    N  
ATOM   3136  HN  GLN A 324     -28.281 -13.464   1.735  1.00 15.00      A    H  
ATOM   3137  CA  GLN A 324     -27.703 -11.530   2.364  1.00 15.00      A    C  
ATOM   3138  CB  GLN A 324     -26.264 -12.056   2.331  1.00 15.00      A    C  
ATOM   3139  CG  GLN A 324     -25.225 -11.053   2.805  1.00 15.00      A    C  
ATOM   3140  CD  GLN A 324     -25.272 -10.833   4.304  1.00 15.00      A    C  
ATOM   3141  OE1 GLN A 324     -25.549 -11.751   5.071  1.00 15.00      A    O  
ATOM   3142  NE2 GLN A 324     -25.009  -9.610   4.730  1.00 15.00      A    N  
ATOM   3143 HE21 GLN A 324     -24.804  -8.922   4.065  1.00 15.00      A    H  
ATOM   3144 HE22 GLN A 324     -25.032  -9.445   5.694  1.00 15.00      A    H  
ATOM   3145  C   GLN A 324     -27.843 -10.357   1.399  1.00 15.00      A    C  
ATOM   3146  O   GLN A 324     -27.725  -9.194   1.787  1.00 15.00      A    O  
ATOM   3147  N   LEU A 325     -28.102 -10.679   0.138  1.00 15.00      A    N  
ATOM   3148  HN  LEU A 325     -28.197 -11.627  -0.101  1.00 15.00      A    H  
ATOM   3149  CA  LEU A 325     -28.262  -9.671  -0.897  1.00 15.00      A    C  
ATOM   3150  CB  LEU A 325     -28.173 -10.307  -2.284  1.00 15.00      A    C  
ATOM   3151  CG  LEU A 325     -26.937  -9.950  -3.111  1.00 15.00      A    C  
ATOM   3152  CD1 LEU A 325     -25.660 -10.270  -2.351  1.00 15.00      A    C  
ATOM   3153  CD2 LEU A 325     -26.963 -10.675  -4.444  1.00 15.00      A    C  
ATOM   3154  C   LEU A 325     -29.585  -8.935  -0.737  1.00 15.00      A    C  
ATOM   3155  O   LEU A 325     -29.627  -7.708  -0.813  1.00 15.00      A    O  
ATOM   3156  N   VAL A 326     -30.659  -9.686  -0.503  1.00 15.00      A    N  
ATOM   3157  HN  VAL A 326     -30.561 -10.664  -0.438  1.00 15.00      A    H  
ATOM   3158  CA  VAL A 326     -31.980  -9.088  -0.326  1.00 15.00      A    C  
ATOM   3159  CB  VAL A 326     -33.085 -10.153  -0.140  1.00 15.00      A    C  
ATOM   3160  CG1 VAL A 326     -34.449  -9.494   0.017  1.00 15.00      A    C  
ATOM   3161  CG2 VAL A 326     -33.100 -11.120  -1.315  1.00 15.00      A    C  
ATOM   3162  C   VAL A 326     -31.966  -8.135   0.866  1.00 15.00      A    C  
ATOM   3163  O   VAL A 326     -32.437  -6.997   0.772  1.00 15.00      A    O  
ATOM   3164  N   ALA A 327     -31.397  -8.600   1.972  1.00 15.00      A    N  
ATOM   3165  HN  ALA A 327     -31.060  -9.526   1.984  1.00 15.00      A    H  
ATOM   3166  CA  ALA A 327     -31.291  -7.795   3.181  1.00 15.00      A    C  
ATOM   3167  CB  ALA A 327     -30.652  -8.602   4.299  1.00 15.00      A    C  
ATOM   3168  C   ALA A 327     -30.483  -6.531   2.911  1.00 15.00      A    C  
ATOM   3169  O   ALA A 327     -30.798  -5.459   3.425  1.00 15.00      A    O  
ATOM   3170  N   GLN A 328     -29.447  -6.661   2.084  1.00 15.00      A    N  
ATOM   3171  HN  GLN A 328     -29.252  -7.543   1.698  1.00 15.00      A    H  
ATOM   3172  CA  GLN A 328     -28.600  -5.526   1.733  1.00 15.00      A    C  
ATOM   3173  CB  GLN A 328     -27.345  -5.986   0.988  1.00 15.00      A    C  
ATOM   3174  CG  GLN A 328     -26.171  -6.271   1.913  1.00 15.00      A    C  
ATOM   3175  CD  GLN A 328     -24.981  -6.901   1.214  1.00 15.00      A    C  
ATOM   3176  OE1 GLN A 328     -25.126  -7.712   0.300  1.00 15.00      A    O  
ATOM   3177  NE2 GLN A 328     -23.786  -6.517   1.641  1.00 15.00      A    N  
ATOM   3178 HE21 GLN A 328     -23.745  -5.860   2.368  1.00 15.00      A    H  
ATOM   3179 HE22 GLN A 328     -22.994  -6.903   1.212  1.00 15.00      A    H  
ATOM   3180  C   GLN A 328     -29.382  -4.500   0.917  1.00 15.00      A    C  
ATOM   3181  O   GLN A 328     -29.278  -3.297   1.151  1.00 15.00      A    O  
ATOM   3182  N   ILE A 329     -30.179  -4.986  -0.033  1.00 15.00      A    N  
ATOM   3183  HN  ILE A 329     -30.208  -5.957  -0.182  1.00 15.00      A    H  
ATOM   3184  CA  ILE A 329     -31.003  -4.111  -0.862  1.00 15.00      A    C  
ATOM   3185  CB  ILE A 329     -31.734  -4.899  -1.974  1.00 15.00      A    C  
ATOM   3186  CG1 ILE A 329     -30.732  -5.630  -2.867  1.00 15.00      A    C  
ATOM   3187  CG2 ILE A 329     -32.609  -3.973  -2.810  1.00 15.00      A    C  
ATOM   3188  CD1 ILE A 329     -31.369  -6.606  -3.831  1.00 15.00      A    C  
ATOM   3189  C   ILE A 329     -32.041  -3.420   0.014  1.00 15.00      A    C  
ATOM   3190  O   ILE A 329     -32.363  -2.248  -0.183  1.00 15.00      A    O  
ATOM   3191  N   CYS A 330     -32.552  -4.164   0.989  1.00 15.00      A    N  
ATOM   3192  HN  CYS A 330     -32.253  -5.096   1.085  1.00 15.00      A    H  
ATOM   3193  CA  CYS A 330     -33.540  -3.646   1.915  1.00 15.00      A    C  
ATOM   3194  CB  CYS A 330     -34.057  -4.772   2.814  1.00 15.00      A    C  
ATOM   3195  SG  CYS A 330     -35.512  -4.341   3.793  1.00 15.00      A    S  
ATOM   3196  HG  CYS A 330     -35.300  -4.741   5.038  1.00 15.00      A    H  
ATOM   3197  C   CYS A 330     -32.923  -2.542   2.762  1.00 15.00      A    C  
ATOM   3198  O   CYS A 330     -33.526  -1.485   2.957  1.00 15.00      A    O  
ATOM   3199  N   ASP A 331     -31.711  -2.790   3.248  1.00 15.00      A    N  
ATOM   3200  HN  ASP A 331     -31.287  -3.657   3.060  1.00 15.00      A    H  
ATOM   3201  CA  ASP A 331     -31.003  -1.819   4.073  1.00 15.00      A    C  
ATOM   3202  CB  ASP A 331     -29.662  -2.375   4.552  1.00 15.00      A    C  
ATOM   3203  CG  ASP A 331     -28.974  -1.458   5.547  1.00 15.00      A    C  
ATOM   3204  OD1 ASP A 331     -28.237  -0.546   5.106  1.00 15.00      A    O  
ATOM   3205  OD2 ASP A 331     -29.171  -1.653   6.769  1.00 15.00      A    O  
ATOM   3206  C   ASP A 331     -30.814  -0.496   3.330  1.00 15.00      A    C  
ATOM   3207  O   ASP A 331     -31.236   0.555   3.816  1.00 15.00      A    O  
ATOM   3208  N   GLU A 332     -30.214  -0.548   2.139  1.00 15.00      A    N  
ATOM   3209  HN  GLU A 332     -29.895  -1.415   1.793  1.00 15.00      A    H  
ATOM   3210  CA  GLU A 332     -30.002   0.667   1.349  1.00 15.00      A    C  
ATOM   3211  CB  GLU A 332     -29.166   0.389   0.092  1.00 15.00      A    C  
ATOM   3212  CG  GLU A 332     -29.300   1.425  -1.026  1.00 15.00      A    C  
ATOM   3213  CD  GLU A 332     -28.748   2.808  -0.690  1.00 15.00      A    C  
ATOM   3214  OE1 GLU A 332     -28.300   3.036   0.461  1.00 15.00      A    O  
ATOM   3215  OE2 GLU A 332     -28.790   3.691  -1.585  1.00 15.00      A    O  
ATOM   3216  C   GLU A 332     -31.336   1.329   0.999  1.00 15.00      A    C  
ATOM   3217  O   GLU A 332     -31.439   2.555   0.954  1.00 15.00      A    O  
ATOM   3218  N   ALA A 333     -32.367   0.518   0.773  1.00 15.00      A    N  
ATOM   3219  HN  ALA A 333     -32.238  -0.456   0.836  1.00 15.00      A    H  
ATOM   3220  CA  ALA A 333     -33.687   1.050   0.450  1.00 15.00      A    C  
ATOM   3221  CB  ALA A 333     -34.677  -0.072   0.179  1.00 15.00      A    C  
ATOM   3222  C   ALA A 333     -34.176   1.931   1.594  1.00 15.00      A    C  
ATOM   3223  O   ALA A 333     -34.776   2.986   1.375  1.00 15.00      A    O  
ATOM   3224  N   LEU A 334     -33.880   1.498   2.814  1.00 15.00      A    N  
ATOM   3225  HN  LEU A 334     -33.377   0.655   2.914  1.00 15.00      A    H  
ATOM   3226  CA  LEU A 334     -34.260   2.234   4.008  1.00 15.00      A    C  
ATOM   3227  CB  LEU A 334     -34.109   1.351   5.248  1.00 15.00      A    C  
ATOM   3228  CG  LEU A 334     -35.248   0.369   5.525  1.00 15.00      A    C  
ATOM   3229  CD1 LEU A 334     -34.822  -0.672   6.549  1.00 15.00      A    C  
ATOM   3230  CD2 LEU A 334     -36.486   1.110   6.007  1.00 15.00      A    C  
ATOM   3231  C   LEU A 334     -33.392   3.477   4.155  1.00 15.00      A    C  
ATOM   3232  O   LEU A 334     -33.879   4.547   4.519  1.00 15.00      A    O  
ATOM   3233  N   GLN A 335     -32.106   3.331   3.855  1.00 15.00      A    N  
ATOM   3234  HN  GLN A 335     -31.780   2.446   3.569  1.00 15.00      A    H  
ATOM   3235  CA  GLN A 335     -31.162   4.444   3.942  1.00 15.00      A    C  
ATOM   3236  CB  GLN A 335     -29.729   3.972   3.695  1.00 15.00      A    C  
ATOM   3237  CG  GLN A 335     -29.248   2.947   4.707  1.00 15.00      A    C  
ATOM   3238  CD  GLN A 335     -27.746   2.954   4.887  1.00 15.00      A    C  
ATOM   3239  OE1 GLN A 335     -27.094   3.983   4.724  1.00 15.00      A    O  
ATOM   3240  NE2 GLN A 335     -27.186   1.807   5.224  1.00 15.00      A    N  
ATOM   3241 HE21 GLN A 335     -27.775   1.013   5.333  1.00 15.00      A    H  
ATOM   3242 HE22 GLN A 335     -26.220   1.782   5.359  1.00 15.00      A    H  
ATOM   3243  C   GLN A 335     -31.535   5.548   2.955  1.00 15.00      A    C  
ATOM   3244  O   GLN A 335     -31.474   6.733   3.285  1.00 15.00      A    O  
ATOM   3245  N   TYR A 336     -31.924   5.155   1.743  1.00 15.00      A    N  
ATOM   3246  HN  TYR A 336     -31.919   4.195   1.528  1.00 15.00      A    H  
ATOM   3247  CA  TYR A 336     -32.332   6.105   0.716  1.00 15.00      A    C  
ATOM   3248  CB  TYR A 336     -32.658   5.372  -0.599  1.00 15.00      A    C  
ATOM   3249  CG  TYR A 336     -33.263   6.242  -1.684  1.00 15.00      A    C  
ATOM   3250  CD1 TYR A 336     -32.498   7.175  -2.368  1.00 15.00      A    C  
ATOM   3251  CD2 TYR A 336     -34.606   6.116  -2.027  1.00 15.00      A    C  
ATOM   3252  CE1 TYR A 336     -33.051   7.963  -3.368  1.00 15.00      A    C  
ATOM   3253  CE2 TYR A 336     -35.165   6.893  -3.016  1.00 15.00      A    C  
ATOM   3254  CZ  TYR A 336     -34.386   7.815  -3.684  1.00 15.00      A    C  
ATOM   3255  OH  TYR A 336     -34.946   8.581  -4.678  1.00 15.00      A    O  
ATOM   3256  HH  TYR A 336     -35.917   8.574  -4.570  1.00 15.00      A    H  
ATOM   3257  C   TYR A 336     -33.542   6.896   1.195  1.00 15.00      A    C  
ATOM   3258  O   TYR A 336     -33.632   8.105   0.984  1.00 15.00      A    O  
ATOM   3259  N   ALA A 337     -34.461   6.200   1.855  1.00 15.00      A    N  
ATOM   3260  HN  ALA A 337     -34.318   5.240   2.000  1.00 15.00      A    H  
ATOM   3261  CA  ALA A 337     -35.667   6.822   2.379  1.00 15.00      A    C  
ATOM   3262  CB  ALA A 337     -36.625   5.760   2.896  1.00 15.00      A    C  
ATOM   3263  C   ALA A 337     -35.313   7.802   3.489  1.00 15.00      A    C  
ATOM   3264  O   ALA A 337     -35.755   8.949   3.485  1.00 15.00      A    O  
ATOM   3265  N   ALA A 338     -34.490   7.345   4.427  1.00 15.00      A    N  
ATOM   3266  HN  ALA A 338     -34.157   6.422   4.364  1.00 15.00      A    H  
ATOM   3267  CA  ALA A 338     -34.074   8.171   5.551  1.00 15.00      A    C  
ATOM   3268  CB  ALA A 338     -33.192   7.373   6.498  1.00 15.00      A    C  
ATOM   3269  C   ALA A 338     -33.357   9.435   5.084  1.00 15.00      A    C  
ATOM   3270  O   ALA A 338     -33.709  10.540   5.484  1.00 15.00      A    O  
ATOM   3271  N   ARG A 339     -32.381   9.281   4.198  1.00 15.00      A    N  
ATOM   3272  HN  ARG A 339     -32.158   8.378   3.870  1.00 15.00      A    H  
ATOM   3273  CA  ARG A 339     -31.632  10.433   3.710  1.00 15.00      A    C  
ATOM   3274  CB  ARG A 339     -30.283  10.029   3.108  1.00 15.00      A    C  
ATOM   3275  CG  ARG A 339     -30.369   9.360   1.751  1.00 15.00      A    C  
ATOM   3276  CD  ARG A 339     -29.011   8.842   1.310  1.00 15.00      A    C  
ATOM   3277  NE  ARG A 339     -29.104   8.135   0.036  1.00 15.00      A    N  
ATOM   3278  HE  ARG A 339     -29.309   8.674  -0.760  1.00 15.00      A    H  
ATOM   3279  CZ  ARG A 339     -28.921   6.819  -0.108  1.00 15.00      A    C  
ATOM   3280  NH1 ARG A 339     -28.625   6.054   0.944  1.00 15.00      A    N  
ATOM   3281 HH11 ARG A 339     -28.532   6.478   1.891  1.00 15.00      A    H  
ATOM   3282 HH12 ARG A 339     -28.478   5.015   0.821  1.00 15.00      A    H  
ATOM   3283  NH2 ARG A 339     -29.050   6.264  -1.305  1.00 15.00      A    N  
ATOM   3284 HH21 ARG A 339     -29.289   6.849  -2.133  1.00 15.00      A    H  
ATOM   3285 HH22 ARG A 339     -28.906   5.218  -1.424  1.00 15.00      A    H  
ATOM   3286  C   ARG A 339     -32.443  11.306   2.747  1.00 15.00      A    C  
ATOM   3287  O   ARG A 339     -31.982  12.360   2.326  1.00 15.00      A    O  
ATOM   3288  N   LEU A 340     -33.643  10.868   2.391  1.00 15.00      A    N  
ATOM   3289  HN  LEU A 340     -33.963  10.002   2.731  1.00 15.00      A    H  
ATOM   3290  CA  LEU A 340     -34.493  11.650   1.495  1.00 15.00      A    C  
ATOM   3291  CB  LEU A 340     -35.181  10.749   0.461  1.00 15.00      A    C  
ATOM   3292  CG  LEU A 340     -36.006  11.453  -0.624  1.00 15.00      A    C  
ATOM   3293  CD1 LEU A 340     -35.177  12.514  -1.336  1.00 15.00      A    C  
ATOM   3294  CD2 LEU A 340     -36.550  10.444  -1.623  1.00 15.00      A    C  
ATOM   3295  C   LEU A 340     -35.532  12.431   2.294  1.00 15.00      A    C  
ATOM   3296  O   LEU A 340     -35.903  13.544   1.937  1.00 15.00      A    O  
ATOM   3297  N   ARG A 341     -35.955  11.846   3.404  1.00 15.00      A    N  
ATOM   3298  HN  ARG A 341     -35.575  10.978   3.654  1.00 15.00      A    H  
ATOM   3299  CA  ARG A 341     -36.963  12.447   4.271  1.00 15.00      A    C  
ATOM   3300  CB  ARG A 341     -37.619  11.352   5.115  1.00 15.00      A    C  
ATOM   3301  CG  ARG A 341     -36.681  10.739   6.144  1.00 15.00      A    C  
ATOM   3302  CD  ARG A 341     -37.409   9.848   7.130  1.00 15.00      A    C  
ATOM   3303  NE  ARG A 341     -36.692   9.762   8.398  1.00 15.00      A    N  
ATOM   3304  HE  ARG A 341     -35.776  10.144   8.429  1.00 15.00      A    H  
ATOM   3305  CZ  ARG A 341     -37.189   9.238   9.509  1.00 15.00      A    C  
ATOM   3306  NH1 ARG A 341     -38.431   8.747   9.540  1.00 15.00      A    N  
ATOM   3307 HH11 ARG A 341     -39.048   8.778   8.678  1.00 15.00      A    H  
ATOM   3308 HH12 ARG A 341     -38.809   8.337  10.414  1.00 15.00      A    H  
ATOM   3309  NH2 ARG A 341     -36.436   9.230  10.605  1.00 15.00      A    N  
ATOM   3310 HH21 ARG A 341     -35.463   9.644  10.572  1.00 15.00      A    H  
ATOM   3311 HH22 ARG A 341     -36.795   8.825  11.489  1.00 15.00      A    H  
ATOM   3312  C   ARG A 341     -36.347  13.481   5.204  1.00 15.00      A    C  
ATOM   3313  O   ARG A 341     -37.046  14.324   5.770  1.00 15.00      A    O  
ATOM   3314  N   GLU A 342     -35.039  13.410   5.364  1.00 15.00      A    N  
ATOM   3315  HN  GLU A 342     -34.539  12.724   4.883  1.00 15.00      A    H  
ATOM   3316  CA  GLU A 342     -34.336  14.313   6.258  1.00 15.00      A    C  
ATOM   3317  CB  GLU A 342     -33.537  13.505   7.289  1.00 15.00      A    C  
ATOM   3318  CG  GLU A 342     -34.425  12.710   8.247  1.00 15.00      A    C  
ATOM   3319  CD  GLU A 342     -33.700  11.585   8.964  1.00 15.00      A    C  
ATOM   3320  OE1 GLU A 342     -34.377  10.726   9.558  1.00 15.00      A    O  
ATOM   3321  OE2 GLU A 342     -32.465  11.546   8.926  1.00 15.00      A    O  
ATOM   3322  C   GLU A 342     -33.458  15.342   5.532  1.00 15.00      A    C  
ATOM   3323  O   GLU A 342     -33.284  16.459   6.019  1.00 15.00      A    O  
ATOM   3324  N   LEU A 343     -32.921  14.981   4.366  1.00 15.00      A    N  
ATOM   3325  HN  LEU A 343     -33.091  14.085   4.017  1.00 15.00      A    H  
ATOM   3326  CA  LEU A 343     -32.048  15.891   3.615  1.00 15.00      A    C  
ATOM   3327  CB  LEU A 343     -30.963  15.113   2.875  1.00 15.00      A    C  
ATOM   3328  CG  LEU A 343     -29.618  14.976   3.583  1.00 15.00      A    C  
ATOM   3329  CD1 LEU A 343     -28.798  16.252   3.424  1.00 15.00      A    C  
ATOM   3330  CD2 LEU A 343     -28.863  13.767   3.050  1.00 15.00      A    C  
ATOM   3331  C   LEU A 343     -32.768  16.812   2.625  1.00 15.00      A    C  
ATOM   3332  O   LEU A 343     -32.318  17.935   2.393  1.00 15.00      A    O  
ATOM   3333  N   GLU A 344     -33.866  16.358   2.033  1.00 15.00      A    N  
ATOM   3334  HN  GLU A 344     -34.223  15.476   2.267  1.00 15.00      A    H  
ATOM   3335  CA  GLU A 344     -34.560  17.181   1.046  1.00 15.00      A    C  
ATOM   3336  CB  GLU A 344     -34.291  16.673  -0.376  1.00 15.00      A    C  
ATOM   3337  CG  GLU A 344     -34.795  17.598  -1.478  1.00 15.00      A    C  
ATOM   3338  CD  GLU A 344     -34.779  16.950  -2.851  1.00 15.00      A    C  
ATOM   3339  OE1 GLU A 344     -33.836  17.209  -3.620  1.00 15.00      A    O  
ATOM   3340  OE2 GLU A 344     -35.714  16.181  -3.156  1.00 15.00      A    O  
ATOM   3341  C   GLU A 344     -36.063  17.259   1.298  1.00 15.00      A    C  
ATOM   3342  O   GLU A 344     -36.768  16.256   1.228  1.00 15.00      A    O  
ATOM   3343  N   PRO A 345     -36.575  18.464   1.579  1.00 15.00      A    N  
ATOM   3344  CA  PRO A 345     -37.997  18.681   1.813  1.00 15.00      A    C  
ATOM   3345  CB  PRO A 345     -37.986  19.908   2.726  1.00 15.00      A    C  
ATOM   3346  CG  PRO A 345     -36.784  20.691   2.308  1.00 15.00      A    C  
ATOM   3347  CD  PRO A 345     -35.803  19.713   1.708  1.00 15.00      A    C  
ATOM   3348  C   PRO A 345     -38.716  19.001   0.501  1.00 15.00      A    C  
ATOM   3349  O   PRO A 345     -39.745  19.674   0.486  1.00 15.00      A    O  
ATOM   3350  N   GLY A 346     -38.164  18.492  -0.597  1.00 15.00      A    N  
ATOM   3351  HN  GLY A 346     -37.364  17.930  -0.506  1.00 15.00      A    H  
ATOM   3352  CA  GLY A 346     -38.721  18.740  -1.919  1.00 15.00      A    C  
ATOM   3353  C   GLY A 346     -40.066  18.081  -2.160  1.00 15.00      A    C  
ATOM   3354  O   GLY A 346     -40.836  18.537  -3.003  1.00 15.00      A    O  
ATOM   3355  N   TRP A 347     -40.365  17.029  -1.408  1.00 15.00      A    N  
ATOM   3356  HN  TRP A 347     -39.720  16.722  -0.739  1.00 15.00      A    H  
ATOM   3357  CA  TRP A 347     -41.629  16.311  -1.563  1.00 15.00      A    C  
ATOM   3358  CB  TRP A 347     -41.652  15.056  -0.692  1.00 15.00      A    C  
ATOM   3359  CG  TRP A 347     -42.304  13.882  -1.362  1.00 15.00      A    C  
ATOM   3360  CD1 TRP A 347     -43.637  13.702  -1.587  1.00 15.00      A    C  
ATOM   3361  CD2 TRP A 347     -41.653  12.727  -1.898  1.00 15.00      A    C  
ATOM   3362  NE1 TRP A 347     -43.858  12.506  -2.225  1.00 15.00      A    N  
ATOM   3363  HE1 TRP A 347     -44.733  12.156  -2.493  1.00 15.00      A    H  
ATOM   3364  CE2 TRP A 347     -42.655  11.887  -2.428  1.00 15.00      A    C  
ATOM   3365  CE3 TRP A 347     -40.320  12.326  -1.983  1.00 15.00      A    C  
ATOM   3366  CZ2 TRP A 347     -42.363  10.667  -3.028  1.00 15.00      A    C  
ATOM   3367  CZ3 TRP A 347     -40.031  11.117  -2.578  1.00 15.00      A    C  
ATOM   3368  CH2 TRP A 347     -41.046  10.302  -3.094  1.00 15.00      A    C  
ATOM   3369  C   TRP A 347     -42.844  17.194  -1.255  1.00 15.00      A    C  
ATOM   3370  O   TRP A 347     -43.955  16.921  -1.709  1.00 15.00      A    O  
ATOM   3371  N   SER A 348     -42.631  18.258  -0.496  1.00 15.00      A    N  
ATOM   3372  HN  SER A 348     -41.729  18.442  -0.169  1.00 15.00      A    H  
ATOM   3373  CA  SER A 348     -43.711  19.165  -0.138  1.00 15.00      A    C  
ATOM   3374  CB  SER A 348     -43.815  19.263   1.384  1.00 15.00      A    C  
ATOM   3375  OG  SER A 348     -42.525  19.345   1.964  1.00 15.00      A    O  
ATOM   3376  HG  SER A 348     -42.194  20.242   1.874  1.00 15.00      A    H  
ATOM   3377  C   SER A 348     -43.492  20.549  -0.741  1.00 15.00      A    C  
ATOM   3378  O   SER A 348     -44.029  21.540  -0.251  1.00 15.00      A    O  
ATOM   3379  N   ALA A 349     -42.700  20.610  -1.807  1.00 15.00      A    N  
ATOM   3380  HN  ALA A 349     -42.307  19.782  -2.162  1.00 15.00      A    H  
ATOM   3381  CA  ALA A 349     -42.405  21.879  -2.464  1.00 15.00      A    C  
ATOM   3382  CB  ALA A 349     -41.086  21.799  -3.214  1.00 15.00      A    C  
ATOM   3383  C   ALA A 349     -43.530  22.306  -3.403  1.00 15.00      A    C  
ATOM   3384  O   ALA A 349     -44.067  23.407  -3.287  1.00 15.00      A    O  
ATOM   3385  N   THR A 350     -43.887  21.434  -4.332  1.00 15.00      A    N  
ATOM   3386  HN  THR A 350     -43.431  20.571  -4.382  1.00 15.00      A    H  
ATOM   3387  CA  THR A 350     -44.935  21.737  -5.290  1.00 15.00      A    C  
ATOM   3388  CB  THR A 350     -44.336  21.968  -6.688  1.00 15.00      A    C  
ATOM   3389  OG1 THR A 350     -43.145  21.178  -6.832  1.00 15.00      A    O  
ATOM   3390  HG1 THR A 350     -43.374  20.241  -6.793  1.00 15.00      A    H  
ATOM   3391  CG2 THR A 350     -43.991  23.438  -6.883  1.00 15.00      A    C  
ATOM   3392  C   THR A 350     -45.964  20.614  -5.364  1.00 15.00      A    C  
ATOM   3393  O   THR A 350     -45.603  19.440  -5.453  1.00 15.00      A    O  
ATOM   3394  N   PRO A 351     -47.259  20.962  -5.309  1.00 15.00      A    N  
ATOM   3395  CA  PRO A 351     -48.345  19.988  -5.388  1.00 15.00      A    C  
ATOM   3396  CB  PRO A 351     -49.578  20.773  -4.907  1.00 15.00      A    C  
ATOM   3397  CG  PRO A 351     -49.065  22.099  -4.441  1.00 15.00      A    C  
ATOM   3398  CD  PRO A 351     -47.771  22.326  -5.162  1.00 15.00      A    C  
ATOM   3399  C   PRO A 351     -48.556  19.518  -6.824  1.00 15.00      A    C  
ATOM   3400  O   PRO A 351     -48.198  20.218  -7.772  1.00 15.00      A    O  
ATOM   3401  N   GLY A 352     -49.142  18.342  -6.983  1.00 15.00      A    N  
ATOM   3402  HN  GLY A 352     -49.421  17.829  -6.196  1.00 15.00      A    H  
ATOM   3403  CA  GLY A 352     -49.380  17.815  -8.308  1.00 15.00      A    C  
ATOM   3404  C   GLY A 352     -50.627  16.963  -8.374  1.00 15.00      A    C  
ATOM   3405  O   GLY A 352     -51.292  16.748  -7.362  1.00 15.00      A    O  
ATOM   3406  N   CYS A 353     -50.937  16.475  -9.566  1.00 15.00      A    N  
ATOM   3407  HN  CYS A 353     -50.365  16.690 -10.329  1.00 15.00      A    H  
ATOM   3408  CA  CYS A 353     -52.114  15.641  -9.777  1.00 15.00      A    C  
ATOM   3409  CB  CYS A 353     -52.698  15.909 -11.168  1.00 15.00      A    C  
ATOM   3410  SG  CYS A 353     -54.347  15.224 -11.452  1.00 15.00      A    S  
ATOM   3411  HG  CYS A 353     -54.923  15.036 -10.270  1.00 15.00      A    H  
ATOM   3412  C   CYS A 353     -51.765  14.161  -9.621  1.00 15.00      A    C  
ATOM   3413  O   CYS A 353     -52.647  13.304  -9.580  1.00 15.00      A    O  
ATOM   3414  N   GLN A 354     -50.468  13.874  -9.542  1.00 15.00      A    N  
ATOM   3415  HN  GLN A 354     -49.817  14.602  -9.582  1.00 15.00      A    H  
ATOM   3416  CA  GLN A 354     -49.982  12.511  -9.392  1.00 15.00      A    C  
ATOM   3417  CB  GLN A 354     -49.957  11.823 -10.764  1.00 15.00      A    C  
ATOM   3418  CG  GLN A 354     -50.101  10.308 -10.723  1.00 15.00      A    C  
ATOM   3419  CD  GLN A 354     -51.545   9.863 -10.588  1.00 15.00      A    C  
ATOM   3420  OE1 GLN A 354     -52.043   9.664  -9.486  1.00 15.00      A    O  
ATOM   3421  NE2 GLN A 354     -52.224   9.699 -11.716  1.00 15.00      A    N  
ATOM   3422 HE21 GLN A 354     -51.767   9.867 -12.563  1.00 15.00      A    H  
ATOM   3423 HE22 GLN A 354     -53.162   9.419 -11.649  1.00 15.00      A    H  
ATOM   3424  C   GLN A 354     -48.569  12.549  -8.821  1.00 15.00      A    C  
ATOM   3425  O   GLN A 354     -47.621  12.863  -9.542  1.00 15.00      A    O  
ATOM   3426  N   LEU A 355     -48.427  12.244  -7.534  1.00 15.00      A    N  
ATOM   3427  HN  LEU A 355     -49.218  12.004  -7.003  1.00 15.00      A    H  
ATOM   3428  CA  LEU A 355     -47.113  12.276  -6.891  1.00 15.00      A    C  
ATOM   3429  CB  LEU A 355     -47.004  13.494  -5.967  1.00 15.00      A    C  
ATOM   3430  CG  LEU A 355     -46.025  14.587  -6.397  1.00 15.00      A    C  
ATOM   3431  CD1 LEU A 355     -46.668  15.511  -7.424  1.00 15.00      A    C  
ATOM   3432  CD2 LEU A 355     -45.532  15.372  -5.191  1.00 15.00      A    C  
ATOM   3433  C   LEU A 355     -46.812  11.013  -6.087  1.00 15.00      A    C  
ATOM   3434  O   LEU A 355     -45.906  11.020  -5.254  1.00 15.00      A    O  
ATOM   3435  N   HIS A 356     -47.553   9.931  -6.340  1.00 15.00      A    N  
ATOM   3436  HN  HIS A 356     -48.253   9.981  -7.022  1.00 15.00      A    H  
ATOM   3437  CA  HIS A 356     -47.347   8.671  -5.609  1.00 15.00      A    C  
ATOM   3438  CB  HIS A 356     -45.941   8.100  -5.869  1.00 15.00      A    C  
ATOM   3439  CG  HIS A 356     -45.913   6.762  -6.548  1.00 15.00      A    C  
ATOM   3440  ND1 HIS A 356     -46.169   5.576  -5.897  1.00 15.00      A    N  
ATOM   3441  HD1 HIS A 356     -46.387   5.476  -4.930  1.00 15.00      A    H  
ATOM   3442  CD2 HIS A 356     -45.623   6.425  -7.829  1.00 15.00      A    C  
ATOM   3443  CE1 HIS A 356     -46.042   4.572  -6.742  1.00 15.00      A    C  
ATOM   3444  NE2 HIS A 356     -45.707   5.060  -7.920  1.00 15.00      A    N  
ATOM   3445  HE2 HIS A 356     -45.485   4.523  -8.712  1.00 15.00      A    H  
ATOM   3446  C   HIS A 356     -47.548   8.907  -4.111  1.00 15.00      A    C  
ATOM   3447  O   HIS A 356     -46.727   8.511  -3.282  1.00 15.00      A    O  
ATOM   3448  N   ASP A 357     -48.659   9.550  -3.781  1.00 15.00      A    N  
ATOM   3449  HN  ASP A 357     -49.294   9.803  -4.493  1.00 15.00      A    H  
ATOM   3450  CA  ASP A 357     -48.996   9.887  -2.400  1.00 15.00      A    C  
ATOM   3451  CB  ASP A 357     -50.122  10.924  -2.365  1.00 15.00      A    C  
ATOM   3452  CG  ASP A 357     -51.269  10.555  -3.284  1.00 15.00      A    C  
ATOM   3453  OD1 ASP A 357     -51.055  10.548  -4.520  1.00 15.00      A    O  
ATOM   3454  OD2 ASP A 357     -52.372  10.270  -2.779  1.00 15.00      A    O  
ATOM   3455  C   ASP A 357     -49.392   8.665  -1.584  1.00 15.00      A    C  
ATOM   3456  O   ASP A 357     -49.483   8.738  -0.360  1.00 15.00      A    O  
ATOM   3457  N   ALA A 358     -49.608   7.541  -2.265  1.00 15.00      A    N  
ATOM   3458  HN  ALA A 358     -49.524   7.555  -3.238  1.00 15.00      A    H  
ATOM   3459  CA  ALA A 358     -49.989   6.294  -1.605  1.00 15.00      A    C  
ATOM   3460  CB  ALA A 358     -50.564   5.311  -2.616  1.00 15.00      A    C  
ATOM   3461  C   ALA A 358     -48.810   5.671  -0.857  1.00 15.00      A    C  
ATOM   3462  O   ALA A 358     -48.924   4.583  -0.292  1.00 15.00      A    O  
ATOM   3463  N   GLU A 359     -47.678   6.362  -0.883  1.00 15.00      A    N  
ATOM   3464  HN  GLU A 359     -47.653   7.203  -1.383  1.00 15.00      A    H  
ATOM   3465  CA  GLU A 359     -46.475   5.905  -0.206  1.00 15.00      A    C  
ATOM   3466  CB  GLU A 359     -45.230   6.256  -1.025  1.00 15.00      A    C  
ATOM   3467  CG  GLU A 359     -44.657   5.089  -1.819  1.00 15.00      A    C  
ATOM   3468  CD  GLU A 359     -45.715   4.328  -2.589  1.00 15.00      A    C  
ATOM   3469  OE1 GLU A 359     -45.852   3.112  -2.370  1.00 15.00      A    O  
ATOM   3470  OE2 GLU A 359     -46.421   4.944  -3.413  1.00 15.00      A    O  
ATOM   3471  C   GLU A 359     -46.384   6.516   1.184  1.00 15.00      A    C  
ATOM   3472  O   GLU A 359     -46.367   5.796   2.179  1.00 15.00      A    O  
ATOM   3473  N   GLN A 360     -46.304   7.850   1.233  1.00 15.00      A    N  
ATOM   3474  HN  GLN A 360     -46.299   8.346   0.386  1.00 15.00      A    H  
ATOM   3475  CA  GLN A 360     -46.230   8.608   2.493  1.00 15.00      A    C  
ATOM   3476  CB  GLN A 360     -47.408   8.288   3.424  1.00 15.00      A    C  
ATOM   3477  CG  GLN A 360     -48.748   8.824   2.947  1.00 15.00      A    C  
ATOM   3478  CD  GLN A 360     -49.881   7.840   3.162  1.00 15.00      A    C  
ATOM   3479  OE1 GLN A 360     -50.150   6.997   2.314  1.00 15.00      A    O  
ATOM   3480  NE2 GLN A 360     -50.560   7.941   4.296  1.00 15.00      A    N  
ATOM   3481 HE21 GLN A 360     -50.302   8.633   4.933  1.00 15.00      A    H  
ATOM   3482 HE22 GLN A 360     -51.298   7.311   4.447  1.00 15.00      A    H  
ATOM   3483  C   GLN A 360     -44.890   8.466   3.228  1.00 15.00      A    C  
ATOM   3484  O   GLN A 360     -44.509   9.353   3.996  1.00 15.00      A    O  
ATOM   3485  N   LEU A 361     -44.183   7.369   2.964  1.00 15.00      A    N  
ATOM   3486  HN  LEU A 361     -44.550   6.716   2.326  1.00 15.00      A    H  
ATOM   3487  CA  LEU A 361     -42.897   7.074   3.603  1.00 15.00      A    C  
ATOM   3488  CB  LEU A 361     -42.363   5.728   3.098  1.00 15.00      A    C  
ATOM   3489  CG  LEU A 361     -40.892   5.413   3.383  1.00 15.00      A    C  
ATOM   3490  CD1 LEU A 361     -40.504   4.104   2.715  1.00 15.00      A    C  
ATOM   3491  CD2 LEU A 361     -40.622   5.354   4.878  1.00 15.00      A    C  
ATOM   3492  C   LEU A 361     -41.843   8.165   3.406  1.00 15.00      A    C  
ATOM   3493  O   LEU A 361     -41.317   8.706   4.370  1.00 15.00      A    O  
ATOM   3494  N   TRP A 362     -41.543   8.488   2.154  1.00 15.00      A    N  
ATOM   3495  HN  TRP A 362     -42.018   8.044   1.424  1.00 15.00      A    H  
ATOM   3496  CA  TRP A 362     -40.520   9.489   1.834  1.00 15.00      A    C  
ATOM   3497  CB  TRP A 362     -40.100   9.359   0.369  1.00 15.00      A    C  
ATOM   3498  CG  TRP A 362     -39.355   8.106   0.032  1.00 15.00      A    C  
ATOM   3499  CD1 TRP A 362     -38.016   7.897   0.164  1.00 15.00      A    C  
ATOM   3500  CD2 TRP A 362     -39.899   6.895  -0.515  1.00 15.00      A    C  
ATOM   3501  NE1 TRP A 362     -37.686   6.637  -0.266  1.00 15.00      A    N  
ATOM   3502  HE1 TRP A 362     -36.785   6.256  -0.270  1.00 15.00      A    H  
ATOM   3503  CE2 TRP A 362     -38.824   5.999  -0.686  1.00 15.00      A    C  
ATOM   3504  CE3 TRP A 362     -41.185   6.481  -0.875  1.00 15.00      A    C  
ATOM   3505  CZ2 TRP A 362     -38.996   4.717  -1.200  1.00 15.00      A    C  
ATOM   3506  CZ3 TRP A 362     -41.352   5.206  -1.384  1.00 15.00      A    C  
ATOM   3507  CH2 TRP A 362     -40.265   4.339  -1.542  1.00 15.00      A    C  
ATOM   3508  C   TRP A 362     -40.974  10.929   2.087  1.00 15.00      A    C  
ATOM   3509  O   TRP A 362     -40.651  11.820   1.298  1.00 15.00      A    O  
ATOM   3510  N   LEU A 363     -41.701  11.165   3.177  1.00 15.00      A    N  
ATOM   3511  HN  LEU A 363     -41.900  10.420   3.791  1.00 15.00      A    H  
ATOM   3512  CA  LEU A 363     -42.181  12.507   3.502  1.00 15.00      A    C  
ATOM   3513  CB  LEU A 363     -43.131  13.057   2.425  1.00 15.00      A    C  
ATOM   3514  CG  LEU A 363     -44.405  12.262   2.122  1.00 15.00      A    C  
ATOM   3515  CD1 LEU A 363     -44.150  11.185   1.078  1.00 15.00      A    C  
ATOM   3516  CD2 LEU A 363     -45.495  13.201   1.647  1.00 15.00      A    C  
ATOM   3517  C   LEU A 363     -42.815  12.573   4.891  1.00 15.00      A    C  
ATOM   3518  O   LEU A 363     -43.958  13.018   5.050  1.00 15.00      A    O  
ATOM   3519  N   ASP A 364     -42.069  12.132   5.895  1.00 15.00      A    N  
ATOM   3520  HN  ASP A 364     -41.163  11.765   5.705  1.00 15.00      A    H  
ATOM   3521  CA  ASP A 364     -42.554  12.135   7.275  1.00 15.00      A    C  
ATOM   3522  CB  ASP A 364     -41.690  11.272   8.226  1.00 15.00      A    C  
ATOM   3523  CG  ASP A 364     -40.761  10.271   7.522  1.00 15.00      A    C  
ATOM   3524  OD1 ASP A 364     -40.630   9.120   8.010  1.00 15.00      A    O  
ATOM   3525  OD2 ASP A 364     -40.125  10.645   6.501  1.00 15.00      A    O  
ATOM   3526  C   ASP A 364     -42.708  13.560   7.821  1.00 15.00      A    C  
ATOM   3527  O   ASP A 364     -43.828  13.989   8.091  1.00 15.00      A    O  
ATOM   3528  N   PRO A 365     -41.604  14.344   7.964  1.00 15.00      A    N  
ATOM   3529  CA  PRO A 365     -41.687  15.711   8.499  1.00 15.00      A    C  
ATOM   3530  CB  PRO A 365     -40.221  16.162   8.611  1.00 15.00      A    C  
ATOM   3531  CG  PRO A 365     -39.415  14.913   8.487  1.00 15.00      A    C  
ATOM   3532  CD  PRO A 365     -40.213  13.990   7.614  1.00 15.00      A    C  
ATOM   3533  C   PRO A 365     -42.445  16.635   7.559  1.00 15.00      A    C  
ATOM   3534  O   PRO A 365     -43.121  17.571   7.993  1.00 15.00      A    O  
ATOM   3535  N   LEU A 366     -42.355  16.326   6.275  1.00 15.00      A    N  
ATOM   3536  HN  LEU A 366     -41.840  15.531   6.020  1.00 15.00      A    H  
ATOM   3537  CA  LEU A 366     -42.999  17.114   5.231  1.00 15.00      A    C  
ATOM   3538  CB  LEU A 366     -42.598  16.600   3.841  1.00 15.00      A    C  
ATOM   3539  CG  LEU A 366     -41.122  16.757   3.452  1.00 15.00      A    C  
ATOM   3540  CD1 LEU A 366     -40.503  17.966   4.136  1.00 15.00      A    C  
ATOM   3541  CD2 LEU A 366     -40.332  15.493   3.764  1.00 15.00      A    C  
ATOM   3542  C   LEU A 366     -44.518  17.138   5.375  1.00 15.00      A    C  
ATOM   3543  O   LEU A 366     -45.171  18.078   4.934  1.00 15.00      A    O  
ATOM   3544  N   ARG A 367     -45.076  16.114   6.008  1.00 15.00      A    N  
ATOM   3545  HN  ARG A 367     -44.506  15.396   6.364  1.00 15.00      A    H  
ATOM   3546  CA  ARG A 367     -46.521  16.038   6.194  1.00 15.00      A    C  
ATOM   3547  CB  ARG A 367     -47.102  14.885   5.382  1.00 15.00      A    C  
ATOM   3548  CG  ARG A 367     -47.787  15.302   4.093  1.00 15.00      A    C  
ATOM   3549  CD  ARG A 367     -48.249  14.087   3.302  1.00 15.00      A    C  
ATOM   3550  NE  ARG A 367     -49.184  13.247   4.054  1.00 15.00      A    N  
ATOM   3551  HE  ARG A 367     -50.123  13.524   4.057  1.00 15.00      A    H  
ATOM   3552  CZ  ARG A 367     -48.835  12.147   4.728  1.00 15.00      A    C  
ATOM   3553  NH1 ARG A 367     -47.567  11.747   4.748  1.00 15.00      A    N  
ATOM   3554 HH11 ARG A 367     -47.292  10.890   5.275  1.00 15.00      A    H  
ATOM   3555 HH12 ARG A 367     -46.837  12.294   4.242  1.00 15.00      A    H  
ATOM   3556  NH2 ARG A 367     -49.756  11.460   5.398  1.00 15.00      A    N  
ATOM   3557 HH21 ARG A 367     -50.749  11.774   5.400  1.00 15.00      A    H  
ATOM   3558 HH22 ARG A 367     -49.488  10.605   5.931  1.00 15.00      A    H  
ATOM   3559  C   ARG A 367     -46.887  15.874   7.666  1.00 15.00      A    C  
ATOM   3560  O   ARG A 367     -47.920  15.290   7.998  1.00 15.00      A    O  
ATOM   3561  N   ALA A 368     -46.042  16.394   8.546  1.00 15.00      A    N  
ATOM   3562  HN  ALA A 368     -45.241  16.854   8.225  1.00 15.00      A    H  
ATOM   3563  CA  ALA A 368     -46.290  16.301   9.979  1.00 15.00      A    C  
ATOM   3564  CB  ALA A 368     -45.524  15.137  10.586  1.00 15.00      A    C  
ATOM   3565  C   ALA A 368     -45.932  17.598  10.690  1.00 15.00      A    C  
ATOM   3566  O   ALA A 368     -46.644  18.041  11.586  1.00 15.00      A    O  
ATOM   3567  N   GLN A 369     -44.833  18.218  10.271  1.00 15.00      A    N  
ATOM   3568  HN  GLN A 369     -44.318  17.832   9.531  1.00 15.00      A    H  
ATOM   3569  CA  GLN A 369     -44.378  19.465  10.880  1.00 15.00      A    C  
ATOM   3570  CB  GLN A 369     -42.864  19.615  10.729  1.00 15.00      A    C  
ATOM   3571  CG  GLN A 369     -42.088  19.390  12.016  1.00 15.00      A    C  
ATOM   3572  CD  GLN A 369     -40.589  19.342  11.792  1.00 15.00      A    C  
ATOM   3573  OE1 GLN A 369     -39.914  20.369  11.791  1.00 15.00      A    O  
ATOM   3574  NE2 GLN A 369     -40.055  18.144  11.611  1.00 15.00      A    N  
ATOM   3575 HE21 GLN A 369     -40.646  17.366  11.634  1.00 15.00      A    H  
ATOM   3576 HE22 GLN A 369     -39.087  18.089  11.465  1.00 15.00      A    H  
ATOM   3577  C   GLN A 369     -45.089  20.671  10.280  1.00 15.00      A    C  
ATOM   3578  O   GLN A 369     -44.804  21.812  10.638  1.00 15.00      A    O  
ATOM   3579  N   THR A 370     -46.000  20.407   9.357  1.00 15.00      A    N  
ATOM   3580  HN  THR A 370     -46.173  19.477   9.114  1.00 15.00      A    H  
ATOM   3581  CA  THR A 370     -46.763  21.461   8.708  1.00 15.00      A    C  
ATOM   3582  CB  THR A 370     -46.542  21.460   7.176  1.00 15.00      A    C  
ATOM   3583  OG1 THR A 370     -47.090  22.654   6.599  1.00 15.00      A    O  
ATOM   3584  HG1 THR A 370     -47.877  22.427   6.090  1.00 15.00      A    H  
ATOM   3585  CG2 THR A 370     -45.056  21.376   6.837  1.00 15.00      A    C  
ATOM   3586  C   THR A 370     -48.248  21.263   9.003  1.00 15.00      A    C  
ATOM   3587  O   THR A 370     -48.903  22.121   9.592  1.00 15.00      A    O  
ATOM   3588  N   ASP A 371     -48.759  20.105   8.615  1.00 15.00      A    N  
ATOM   3589  HN  ASP A 371     -48.182  19.460   8.161  1.00 15.00      A    H  
ATOM   3590  CA  ASP A 371     -50.158  19.771   8.823  1.00 15.00      A    C  
ATOM   3591  CB  ASP A 371     -50.657  18.899   7.674  1.00 15.00      A    C  
ATOM   3592  CG  ASP A 371     -50.544  19.584   6.330  1.00 15.00      A    C  
ATOM   3593  OD1 ASP A 371     -51.510  20.262   5.930  1.00 15.00      A    O  
ATOM   3594  OD2 ASP A 371     -49.490  19.433   5.677  1.00 15.00      A    O  
ATOM   3595  C   ASP A 371     -50.349  19.035  10.141  1.00 15.00      A    C  
ATOM   3596  O   ASP A 371     -50.363  17.802  10.174  1.00 15.00      A    O  
ATOM   3597  N   GLU A 372     -50.506  19.801  11.215  1.00 15.00      A    N  
ATOM   3598  HN  GLU A 372     -50.486  20.778  11.106  1.00 15.00      A    H  
ATOM   3599  CA  GLU A 372     -50.684  19.247  12.557  1.00 15.00      A    C  
ATOM   3600  CB  GLU A 372     -50.934  20.367  13.569  1.00 15.00      A    C  
ATOM   3601  CG  GLU A 372     -49.742  21.270  13.825  1.00 15.00      A    C  
ATOM   3602  CD  GLU A 372     -50.052  22.345  14.847  1.00 15.00      A    C  
ATOM   3603  OE1 GLU A 372     -50.451  23.456  14.436  1.00 15.00      A    O  
ATOM   3604  OE2 GLU A 372     -49.909  22.074  16.059  1.00 15.00      A    O  
ATOM   3605  C   GLU A 372     -51.826  18.232  12.640  1.00 15.00      A    C  
ATOM   3606  O   GLU A 372     -51.635  17.105  13.091  1.00 15.00      A    O  
ATOM   3607  N   THR A 373     -53.016  18.629  12.211  1.00 15.00      A    N  
ATOM   3608  HN  THR A 373     -53.124  19.537  11.862  1.00 15.00      A    H  
ATOM   3609  CA  THR A 373     -54.173  17.747  12.280  1.00 15.00      A    C  
ATOM   3610  CB  THR A 373     -55.353  18.479  12.959  1.00 15.00      A    C  
ATOM   3611  OG1 THR A 373     -55.808  19.551  12.122  1.00 15.00      A    O  
ATOM   3612  HG1 THR A 373     -56.668  19.326  11.750  1.00 15.00      A    H  
ATOM   3613  CG2 THR A 373     -56.506  17.534  13.272  1.00 15.00      A    C  
ATOM   3614  C   THR A 373     -54.592  17.231  10.899  1.00 15.00      A    C  
ATOM   3615  O   THR A 373     -55.372  16.283  10.791  1.00 15.00      A    O  
ATOM   3616  N   PHE A 374     -54.051  17.834   9.850  1.00 15.00      A    N  
ATOM   3617  HN  PHE A 374     -53.398  18.547   9.993  1.00 15.00      A    H  
ATOM   3618  CA  PHE A 374     -54.399  17.449   8.487  1.00 15.00      A    C  
ATOM   3619  CB  PHE A 374     -53.977  18.531   7.491  1.00 15.00      A    C  
ATOM   3620  CG  PHE A 374     -55.051  19.518   7.138  1.00 15.00      A    C  
ATOM   3621  CD1 PHE A 374     -55.211  20.680   7.873  1.00 15.00      A    C  
ATOM   3622  CD2 PHE A 374     -55.890  19.291   6.059  1.00 15.00      A    C  
ATOM   3623  CE1 PHE A 374     -56.189  21.599   7.540  1.00 15.00      A    C  
ATOM   3624  CE2 PHE A 374     -56.871  20.203   5.721  1.00 15.00      A    C  
ATOM   3625  CZ  PHE A 374     -57.021  21.359   6.463  1.00 15.00      A    C  
ATOM   3626  C   PHE A 374     -53.801  16.106   8.078  1.00 15.00      A    C  
ATOM   3627  O   PHE A 374     -54.485  15.083   8.077  1.00 15.00      A    O  
ATOM   3628  N   LEU A 375     -52.519  16.104   7.751  1.00 15.00      A    N  
ATOM   3629  HN  LEU A 375     -52.004  16.938   7.815  1.00 15.00      A    H  
ATOM   3630  CA  LEU A 375     -51.860  14.892   7.290  1.00 15.00      A    C  
ATOM   3631  CB  LEU A 375     -50.841  15.203   6.191  1.00 15.00      A    C  
ATOM   3632  CG  LEU A 375     -51.407  15.464   4.786  1.00 15.00      A    C  
ATOM   3633  CD1 LEU A 375     -52.444  14.416   4.406  1.00 15.00      A    C  
ATOM   3634  CD2 LEU A 375     -51.978  16.869   4.660  1.00 15.00      A    C  
ATOM   3635  C   LEU A 375     -51.244  14.049   8.405  1.00 15.00      A    C  
ATOM   3636  O   LEU A 375     -50.995  12.858   8.210  1.00 15.00      A    O  
ATOM   3637  N   GLN A 376     -51.002  14.652   9.566  1.00 15.00      A    N  
ATOM   3638  HN  GLN A 376     -51.200  15.608   9.665  1.00 15.00      A    H  
ATOM   3639  CA  GLN A 376     -50.421  13.920  10.690  1.00 15.00      A    C  
ATOM   3640  CB  GLN A 376     -50.022  14.861  11.831  1.00 15.00      A    C  
ATOM   3641  CG  GLN A 376     -49.572  14.149  13.101  1.00 15.00      A    C  
ATOM   3642  CD  GLN A 376     -48.187  13.536  12.983  1.00 15.00      A    C  
ATOM   3643  OE1 GLN A 376     -47.199  14.110  13.437  1.00 15.00      A    O  
ATOM   3644  NE2 GLN A 376     -48.102  12.363  12.367  1.00 15.00      A    N  
ATOM   3645 HE21 GLN A 376     -48.926  11.958  12.026  1.00 15.00      A    H  
ATOM   3646 HE22 GLN A 376     -47.213  11.957  12.269  1.00 15.00      A    H  
ATOM   3647  C   GLN A 376     -51.370  12.832  11.191  1.00 15.00      A    C  
ATOM   3648  O   GLN A 376     -50.930  11.745  11.583  1.00 15.00      A    O  
ATOM   3649  N   ARG A 377     -52.671  13.126  11.182  1.00 15.00      A    N  
ATOM   3650  HN  ARG A 377     -52.962  14.008  10.865  1.00 15.00      A    H  
ATOM   3651  CA  ARG A 377     -53.665  12.157  11.625  1.00 15.00      A    C  
ATOM   3652  CB  ARG A 377     -55.060  12.778  11.726  1.00 15.00      A    C  
ATOM   3653  CG  ARG A 377     -55.364  13.412  13.075  1.00 15.00      A    C  
ATOM   3654  CD  ARG A 377     -56.859  13.645  13.256  1.00 15.00      A    C  
ATOM   3655  NE  ARG A 377     -57.544  12.480  13.831  1.00 15.00      A    N  
ATOM   3656  HE  ARG A 377     -56.987  11.810  14.281  1.00 15.00      A    H  
ATOM   3657  CZ  ARG A 377     -58.866  12.285  13.772  1.00 15.00      A    C  
ATOM   3658  NH1 ARG A 377     -59.642  13.172  13.159  1.00 15.00      A    N  
ATOM   3659 HH11 ARG A 377     -60.672  13.026  13.110  1.00 15.00      A    H  
ATOM   3660 HH12 ARG A 377     -59.221  14.019  12.720  1.00 15.00      A    H  
ATOM   3661  NH2 ARG A 377     -59.411  11.214  14.343  1.00 15.00      A    N  
ATOM   3662 HH21 ARG A 377     -58.811  10.520  14.840  1.00 15.00      A    H  
ATOM   3663 HH22 ARG A 377     -60.441  11.061  14.299  1.00 15.00      A    H  
ATOM   3664  C   ARG A 377     -53.685  10.964  10.684  1.00 15.00      A    C  
ATOM   3665  O   ARG A 377     -53.668   9.813  11.126  1.00 15.00      A    O  
ATOM   3666  N   ARG A 378     -53.674  11.251   9.382  1.00 15.00      A    N  
ATOM   3667  HN  ARG A 378     -53.654  12.187   9.101  1.00 15.00      A    H  
ATOM   3668  CA  ARG A 378     -53.674  10.209   8.365  1.00 15.00      A    C  
ATOM   3669  CB  ARG A 378     -54.287  10.703   7.058  1.00 15.00      A    C  
ATOM   3670  CG  ARG A 378     -55.351   9.766   6.515  1.00 15.00      A    C  
ATOM   3671  CD  ARG A 378     -55.617  10.019   5.045  1.00 15.00      A    C  
ATOM   3672  NE  ARG A 378     -56.528   9.023   4.484  1.00 15.00      A    N  
ATOM   3673  HE  ARG A 378     -57.127   8.559   5.116  1.00 15.00      A    H  
ATOM   3674  CZ  ARG A 378     -56.571   8.690   3.196  1.00 15.00      A    C  
ATOM   3675  NH1 ARG A 378     -55.746   9.269   2.329  1.00 15.00      A    N  
ATOM   3676 HH11 ARG A 378     -55.776   9.010   1.320  1.00 15.00      A    H  
ATOM   3677 HH12 ARG A 378     -55.062   9.982   2.656  1.00 15.00      A    H  
ATOM   3678  NH2 ARG A 378     -57.445   7.783   2.777  1.00 15.00      A    N  
ATOM   3679 HH21 ARG A 378     -57.486   7.516   1.772  1.00 15.00      A    H  
ATOM   3680 HH22 ARG A 378     -58.096   7.331   3.457  1.00 15.00      A    H  
ATOM   3681  C   ARG A 378     -52.258   9.691   8.141  1.00 15.00      A    C  
ATOM   3682  O   ARG A 378     -51.763   9.603   7.008  1.00 15.00      A    O  
ATOM   3683  N   LEU A 379     -51.616   9.372   9.252  1.00 15.00      A    N  
ATOM   3684  HN  LEU A 379     -52.088   9.483  10.108  1.00 15.00      A    H  
ATOM   3685  CA  LEU A 379     -50.265   8.855   9.269  1.00 15.00      A    C  
ATOM   3686  CB  LEU A 379     -49.259  10.012   9.217  1.00 15.00      A    C  
ATOM   3687  CG  LEU A 379     -47.786   9.638   9.018  1.00 15.00      A    C  
ATOM   3688  CD1 LEU A 379     -47.564   9.034   7.639  1.00 15.00      A    C  
ATOM   3689  CD2 LEU A 379     -46.895  10.855   9.225  1.00 15.00      A    C  
ATOM   3690  C   LEU A 379     -50.091   8.075  10.559  1.00 15.00      A    C  
ATOM   3691  O   LEU A 379     -49.612   6.947  10.562  1.00 15.00      A    O  
ATOM   3692  N   ARG A 380     -50.515   8.684  11.662  1.00 15.00      A    N  
ATOM   3693  HN  ARG A 380     -50.886   9.593  11.595  1.00 15.00      A    H  
ATOM   3694  CA  ARG A 380     -50.427   8.042  12.966  1.00 15.00      A    C  
ATOM   3695  CB  ARG A 380     -50.452   9.084  14.095  1.00 15.00      A    C  
ATOM   3696  CG  ARG A 380     -50.366   8.494  15.497  1.00 15.00      A    C  
ATOM   3697  CD  ARG A 380     -50.529   9.562  16.567  1.00 15.00      A    C  
ATOM   3698  NE  ARG A 380     -49.273  10.264  16.840  1.00 15.00      A    N  
ATOM   3699  HE  ARG A 380     -48.448   9.856  16.497  1.00 15.00      A    H  
ATOM   3700  CZ  ARG A 380     -49.185  11.405  17.527  1.00 15.00      A    C  
ATOM   3701  NH1 ARG A 380     -50.279  11.978  18.018  1.00 15.00      A    N  
ATOM   3702 HH11 ARG A 380     -51.212  11.538  17.870  1.00 15.00      A    H  
ATOM   3703 HH12 ARG A 380     -50.209  12.870  18.552  1.00 15.00      A    H  
ATOM   3704  NH2 ARG A 380     -47.997  11.964  17.728  1.00 15.00      A    N  
ATOM   3705 HH21 ARG A 380     -47.133  11.514  17.352  1.00 15.00      A    H  
ATOM   3706 HH22 ARG A 380     -47.919  12.857  18.260  1.00 15.00      A    H  
ATOM   3707  C   ARG A 380     -51.561   7.034  13.144  1.00 15.00      A    C  
ATOM   3708  O   ARG A 380     -51.477   6.132  13.974  1.00 15.00      A    O  
ATOM   3709  N   GLY A 381     -52.610   7.183  12.349  1.00 15.00      A    N  
ATOM   3710  HN  GLY A 381     -52.618   7.906  11.688  1.00 15.00      A    H  
ATOM   3711  CA  GLY A 381     -53.744   6.286  12.453  1.00 15.00      A    C  
ATOM   3712  C   GLY A 381     -53.776   5.209  11.385  1.00 15.00      A    C  
ATOM   3713  O   GLY A 381     -54.194   4.086  11.654  1.00 15.00      A    O  
ATOM   3714  N   ASP A 382     -53.340   5.551  10.180  1.00 15.00      A    N  
ATOM   3715  HN  ASP A 382     -53.044   6.471  10.021  1.00 15.00      A    H  
ATOM   3716  CA  ASP A 382     -53.348   4.604   9.063  1.00 15.00      A    C  
ATOM   3717  CB  ASP A 382     -53.549   5.331   7.722  1.00 15.00      A    C  
ATOM   3718  CG  ASP A 382     -54.604   6.429   7.757  1.00 15.00      A    C  
ATOM   3719  OD1 ASP A 382     -55.600   6.339   6.999  1.00 15.00      A    O  
ATOM   3720  OD2 ASP A 382     -54.423   7.403   8.524  1.00 15.00      A    O  
ATOM   3721  C   ASP A 382     -52.066   3.782   8.991  1.00 15.00      A    C  
ATOM   3722  O   ASP A 382     -52.095   2.650   8.524  1.00 15.00      A    O  
ATOM   3723  N   TRP A 383     -50.955   4.355   9.475  1.00 15.00      A    N  
ATOM   3724  HN  TRP A 383     -51.022   5.247   9.867  1.00 15.00      A    H  
ATOM   3725  CA  TRP A 383     -49.634   3.695   9.436  1.00 15.00      A    C  
ATOM   3726  CB  TRP A 383     -49.365   2.721  10.603  1.00 15.00      A    C  
ATOM   3727  CG  TRP A 383     -50.575   2.129  11.263  1.00 15.00      A    C  
ATOM   3728  CD1 TRP A 383     -51.380   2.727  12.188  1.00 15.00      A    C  
ATOM   3729  CD2 TRP A 383     -51.103   0.814  11.064  1.00 15.00      A    C  
ATOM   3730  NE1 TRP A 383     -52.384   1.876  12.568  1.00 15.00      A    N  
ATOM   3731  HE1 TRP A 383     -53.092   2.084  13.213  1.00 15.00      A    H  
ATOM   3732  CE2 TRP A 383     -52.238   0.691  11.889  1.00 15.00      A    C  
ATOM   3733  CE3 TRP A 383     -50.729  -0.268  10.260  1.00 15.00      A    C  
ATOM   3734  CZ2 TRP A 383     -53.001  -0.474  11.933  1.00 15.00      A    C  
ATOM   3735  CZ3 TRP A 383     -51.486  -1.422  10.306  1.00 15.00      A    C  
ATOM   3736  CH2 TRP A 383     -52.609  -1.516  11.135  1.00 15.00      A    C  
ATOM   3737  C   TRP A 383     -49.338   3.076   8.064  1.00 15.00      A    C  
ATOM   3738  O   TRP A 383     -49.533   1.880   7.848  1.00 15.00      A    O  
ATOM   3739  N   PRO A 384     -48.839   3.899   7.132  1.00 15.00      A    N  
ATOM   3740  CA  PRO A 384     -48.551   3.484   5.758  1.00 15.00      A    C  
ATOM   3741  CB  PRO A 384     -48.352   4.809   5.004  1.00 15.00      A    C  
ATOM   3742  CG  PRO A 384     -48.673   5.891   5.987  1.00 15.00      A    C  
ATOM   3743  CD  PRO A 384     -48.478   5.299   7.348  1.00 15.00      A    C  
ATOM   3744  C   PRO A 384     -47.310   2.602   5.627  1.00 15.00      A    C  
ATOM   3745  O   PRO A 384     -46.225   3.073   5.287  1.00 15.00      A    O  
ATOM   3746  N   ALA A 385     -47.482   1.317   5.871  1.00 15.00      A    N  
ATOM   3747  HN  ALA A 385     -48.376   0.997   6.133  1.00 15.00      A    H  
ATOM   3748  CA  ALA A 385     -46.386   0.367   5.764  1.00 15.00      A    C  
ATOM   3749  CB  ALA A 385     -46.319  -0.503   7.011  1.00 15.00      A    C  
ATOM   3750  C   ALA A 385     -46.570  -0.494   4.520  1.00 15.00      A    C  
ATOM   3751  O   ALA A 385     -45.914  -1.525   4.349  1.00 15.00      A    O  
ATOM   3752  N   GLU A 386     -47.468  -0.055   3.650  1.00 15.00      A    N  
ATOM   3753  HN  GLU A 386     -47.963   0.769   3.861  1.00 15.00      A    H  
ATOM   3754  CA  GLU A 386     -47.785  -0.770   2.417  1.00 15.00      A    C  
ATOM   3755  CB  GLU A 386     -49.161  -0.348   1.885  1.00 15.00      A    C  
ATOM   3756  CG  GLU A 386     -50.337  -1.053   2.560  1.00 15.00      A    C  
ATOM   3757  CD  GLU A 386     -50.101  -1.327   4.041  1.00 15.00      A    C  
ATOM   3758  OE1 GLU A 386     -49.913  -0.362   4.811  1.00 15.00      A    O  
ATOM   3759  OE2 GLU A 386     -50.063  -2.513   4.429  1.00 15.00      A    O  
ATOM   3760  C   GLU A 386     -46.712  -0.590   1.353  1.00 15.00      A    C  
ATOM   3761  O   GLU A 386     -46.765  -1.221   0.295  1.00 15.00      A    O  
ATOM   3762  N   VAL A 387     -45.732   0.258   1.642  1.00 15.00      A    N  
ATOM   3763  HN  VAL A 387     -45.751   0.739   2.498  1.00 15.00      A    H  
ATOM   3764  CA  VAL A 387     -44.639   0.500   0.711  1.00 15.00      A    C  
ATOM   3765  CB  VAL A 387     -43.724   1.646   1.196  1.00 15.00      A    C  
ATOM   3766  CG1 VAL A 387     -42.716   2.027   0.122  1.00 15.00      A    C  
ATOM   3767  CG2 VAL A 387     -44.553   2.858   1.601  1.00 15.00      A    C  
ATOM   3768  C   VAL A 387     -43.823  -0.780   0.551  1.00 15.00      A    C  
ATOM   3769  O   VAL A 387     -43.247  -1.044  -0.506  1.00 15.00      A    O  
ATOM   3770  N   GLY A 388     -43.812  -1.589   1.608  1.00 15.00      A    N  
ATOM   3771  HN  GLY A 388     -44.302  -1.327   2.414  1.00 15.00      A    H  
ATOM   3772  CA  GLY A 388     -43.090  -2.846   1.579  1.00 15.00      A    C  
ATOM   3773  C   GLY A 388     -43.703  -3.816   0.592  1.00 15.00      A    C  
ATOM   3774  O   GLY A 388     -43.006  -4.636  -0.004  1.00 15.00      A    O  
ATOM   3775  N   ASN A 389     -45.015  -3.710   0.411  1.00 15.00      A    N  
ATOM   3776  HN  ASN A 389     -45.513  -3.030   0.911  1.00 15.00      A    H  
ATOM   3777  CA  ASN A 389     -45.729  -4.570  -0.520  1.00 15.00      A    C  
ATOM   3778  CB  ASN A 389     -47.242  -4.444  -0.327  1.00 15.00      A    C  
ATOM   3779  CG  ASN A 389     -47.733  -5.170   0.912  1.00 15.00      A    C  
ATOM   3780  OD1 ASN A 389     -47.670  -4.640   2.024  1.00 15.00      A    O  
ATOM   3781  ND2 ASN A 389     -48.227  -6.388   0.731  1.00 15.00      A    N  
ATOM   3782 HD21 ASN A 389     -48.249  -6.748  -0.181  1.00 15.00      A    H  
ATOM   3783 HD22 ASN A 389     -48.553  -6.876   1.515  1.00 15.00      A    H  
ATOM   3784  C   ASN A 389     -45.339  -4.223  -1.949  1.00 15.00      A    C  
ATOM   3785  O   ASN A 389     -45.238  -5.096  -2.806  1.00 15.00      A    O  
ATOM   3786  N   ARG A 390     -45.102  -2.937  -2.195  1.00 15.00      A    N  
ATOM   3787  HN  ARG A 390     -45.199  -2.282  -1.472  1.00 15.00      A    H  
ATOM   3788  CA  ARG A 390     -44.699  -2.488  -3.519  1.00 15.00      A    C  
ATOM   3789  CB  ARG A 390     -44.959  -0.993  -3.708  1.00 15.00      A    C  
ATOM   3790  CG  ARG A 390     -45.020  -0.574  -5.170  1.00 15.00      A    C  
ATOM   3791  CD  ARG A 390     -45.073   0.937  -5.340  1.00 15.00      A    C  
ATOM   3792  NE  ARG A 390     -46.066   1.575  -4.475  1.00 15.00      A    N  
ATOM   3793  HE  ARG A 390     -45.719   2.100  -3.699  1.00 15.00      A    H  
ATOM   3794  CZ  ARG A 390     -47.383   1.513  -4.647  1.00 15.00      A    C  
ATOM   3795  NH1 ARG A 390     -47.908   0.824  -5.662  1.00 15.00      A    N  
ATOM   3796 HH11 ARG A 390     -48.940   0.779  -5.790  1.00 15.00      A    H  
ATOM   3797 HH12 ARG A 390     -47.284   0.326  -6.330  1.00 15.00      A    H  
ATOM   3798  NH2 ARG A 390     -48.172   2.172  -3.812  1.00 15.00      A    N  
ATOM   3799 HH21 ARG A 390     -49.202   2.142  -3.921  1.00 15.00      A    H  
ATOM   3800 HH22 ARG A 390     -47.744   2.736  -3.029  1.00 15.00      A    H  
ATOM   3801  C   ARG A 390     -43.224  -2.799  -3.744  1.00 15.00      A    C  
ATOM   3802  O   ARG A 390     -42.790  -3.026  -4.871  1.00 15.00      A    O  
ATOM   3803  N   PHE A 391     -42.463  -2.807  -2.655  1.00 15.00      A    N  
ATOM   3804  HN  PHE A 391     -42.871  -2.591  -1.789  1.00 15.00      A    H  
ATOM   3805  CA  PHE A 391     -41.038  -3.108  -2.709  1.00 15.00      A    C  
ATOM   3806  CB  PHE A 391     -40.398  -2.884  -1.334  1.00 15.00      A    C  
ATOM   3807  CG  PHE A 391     -38.934  -3.217  -1.262  1.00 15.00      A    C  
ATOM   3808  CD1 PHE A 391     -38.004  -2.491  -1.989  1.00 15.00      A    C  
ATOM   3809  CD2 PHE A 391     -38.488  -4.256  -0.461  1.00 15.00      A    C  
ATOM   3810  CE1 PHE A 391     -36.657  -2.796  -1.920  1.00 15.00      A    C  
ATOM   3811  CE2 PHE A 391     -37.144  -4.567  -0.387  1.00 15.00      A    C  
ATOM   3812  CZ  PHE A 391     -36.227  -3.836  -1.117  1.00 15.00      A    C  
ATOM   3813  C   PHE A 391     -40.823  -4.545  -3.178  1.00 15.00      A    C  
ATOM   3814  O   PHE A 391     -39.856  -4.845  -3.882  1.00 15.00      A    O  
ATOM   3815  N   ALA A 392     -41.744  -5.428  -2.798  1.00 15.00      A    N  
ATOM   3816  HN  ALA A 392     -42.490  -5.129  -2.234  1.00 15.00      A    H  
ATOM   3817  CA  ALA A 392     -41.670  -6.828  -3.193  1.00 15.00      A    C  
ATOM   3818  CB  ALA A 392     -42.771  -7.631  -2.517  1.00 15.00      A    C  
ATOM   3819  C   ALA A 392     -41.773  -6.947  -4.709  1.00 15.00      A    C  
ATOM   3820  O   ALA A 392     -41.112  -7.785  -5.325  1.00 15.00      A    O  
ATOM   3821  N   ASN A 393     -42.585  -6.071  -5.300  1.00 15.00      A    N  
ATOM   3822  HN  ASN A 393     -43.068  -5.425  -4.742  1.00 15.00      A    H  
ATOM   3823  CA  ASN A 393     -42.788  -6.043  -6.746  1.00 15.00      A    C  
ATOM   3824  CB  ASN A 393     -43.780  -4.938  -7.130  1.00 15.00      A    C  
ATOM   3825  CG  ASN A 393     -45.222  -5.407  -7.169  1.00 15.00      A    C  
ATOM   3826  OD1 ASN A 393     -45.587  -6.389  -6.535  1.00 15.00      A    O  
ATOM   3827  ND2 ASN A 393     -46.057  -4.694  -7.913  1.00 15.00      A    N  
ATOM   3828 HD21 ASN A 393     -45.705  -3.915  -8.390  1.00 15.00      A    H  
ATOM   3829 HD22 ASN A 393     -46.997  -4.976  -7.948  1.00 15.00      A    H  
ATOM   3830  C   ASN A 393     -41.469  -5.815  -7.473  1.00 15.00      A    C  
ATOM   3831  O   ASN A 393     -41.266  -6.310  -8.585  1.00 15.00      A    O  
ATOM   3832  N   TRP A 394     -40.575  -5.064  -6.843  1.00 15.00      A    N  
ATOM   3833  HN  TRP A 394     -40.795  -4.697  -5.960  1.00 15.00      A    H  
ATOM   3834  CA  TRP A 394     -39.275  -4.779  -7.426  1.00 15.00      A    C  
ATOM   3835  CB  TRP A 394     -38.609  -3.594  -6.730  1.00 15.00      A    C  
ATOM   3836  CG  TRP A 394     -38.570  -2.375  -7.592  1.00 15.00      A    C  
ATOM   3837  CD1 TRP A 394     -39.404  -1.298  -7.532  1.00 15.00      A    C  
ATOM   3838  CD2 TRP A 394     -37.652  -2.116  -8.660  1.00 15.00      A    C  
ATOM   3839  NE1 TRP A 394     -39.063  -0.383  -8.498  1.00 15.00      A    N  
ATOM   3840  HE1 TRP A 394     -39.516   0.475  -8.655  1.00 15.00      A    H  
ATOM   3841  CE2 TRP A 394     -37.988  -0.862  -9.202  1.00 15.00      A    C  
ATOM   3842  CE3 TRP A 394     -36.577  -2.823  -9.208  1.00 15.00      A    C  
ATOM   3843  CZ2 TRP A 394     -37.287  -0.301 -10.268  1.00 15.00      A    C  
ATOM   3844  CZ3 TRP A 394     -35.884  -2.265 -10.264  1.00 15.00      A    C  
ATOM   3845  CH2 TRP A 394     -36.241  -1.015 -10.784  1.00 15.00      A    C  
ATOM   3846  C   TRP A 394     -38.381  -6.007  -7.362  1.00 15.00      A    C  
ATOM   3847  O   TRP A 394     -37.695  -6.338  -8.327  1.00 15.00      A    O  
ATOM   3848  N   LEU A 395     -38.414  -6.695  -6.228  1.00 15.00      A    N  
ATOM   3849  HN  LEU A 395     -38.990  -6.385  -5.497  1.00 15.00      A    H  
ATOM   3850  CA  LEU A 395     -37.615  -7.899  -6.044  1.00 15.00      A    C  
ATOM   3851  CB  LEU A 395     -37.630  -8.340  -4.579  1.00 15.00      A    C  
ATOM   3852  CG  LEU A 395     -36.940  -7.390  -3.597  1.00 15.00      A    C  
ATOM   3853  CD1 LEU A 395     -37.221  -7.799  -2.162  1.00 15.00      A    C  
ATOM   3854  CD2 LEU A 395     -35.441  -7.336  -3.857  1.00 15.00      A    C  
ATOM   3855  C   LEU A 395     -38.118  -9.012  -6.956  1.00 15.00      A    C  
ATOM   3856  O   LEU A 395     -37.369  -9.911  -7.335  1.00 15.00      A    O  
ATOM   3857  N   ASN A 396     -39.394  -8.929  -7.320  1.00 15.00      A    N  
ATOM   3858  HN  ASN A 396     -39.942  -8.193  -6.966  1.00 15.00      A    H  
ATOM   3859  CA  ASN A 396     -40.008  -9.906  -8.211  1.00 15.00      A    C  
ATOM   3860  CB  ASN A 396     -41.537  -9.803  -8.164  1.00 15.00      A    C  
ATOM   3861  CG  ASN A 396     -42.145 -10.352  -6.886  1.00 15.00      A    C  
ATOM   3862  OD1 ASN A 396     -43.153  -9.848  -6.403  1.00 15.00      A    O  
ATOM   3863  ND2 ASN A 396     -41.544 -11.396  -6.337  1.00 15.00      A    N  
ATOM   3864 HD21 ASN A 396     -40.747 -11.758  -6.776  1.00 15.00      A    H  
ATOM   3865 HD22 ASN A 396     -41.921 -11.760  -5.511  1.00 15.00      A    H  
ATOM   3866  C   ASN A 396     -39.524  -9.694  -9.640  1.00 15.00      A    C  
ATOM   3867  O   ASN A 396     -39.707 -10.547 -10.503  1.00 15.00      A    O  
ATOM   3868  N   ARG A 397     -38.910  -8.541  -9.880  1.00 15.00      A    N  
ATOM   3869  HN  ARG A 397     -38.794  -7.898  -9.146  1.00 15.00      A    H  
ATOM   3870  CA  ARG A 397     -38.390  -8.208 -11.198  1.00 15.00      A    C  
ATOM   3871  CB  ARG A 397     -38.763  -6.772 -11.571  1.00 15.00      A    C  
ATOM   3872  CG  ARG A 397     -40.195  -6.619 -12.052  1.00 15.00      A    C  
ATOM   3873  CD  ARG A 397     -40.789  -5.288 -11.625  1.00 15.00      A    C  
ATOM   3874  NE  ARG A 397     -42.125  -5.084 -12.194  1.00 15.00      A    N  
ATOM   3875  HE  ARG A 397     -42.179  -4.570 -13.029  1.00 15.00      A    H  
ATOM   3876  CZ  ARG A 397     -43.252  -5.549 -11.647  1.00 15.00      A    C  
ATOM   3877  NH1 ARG A 397     -43.213  -6.239 -10.511  1.00 15.00      A    N  
ATOM   3878 HH11 ARG A 397     -42.296  -6.421 -10.035  1.00 15.00      A    H  
ATOM   3879 HH12 ARG A 397     -44.091  -6.605 -10.085  1.00 15.00      A    H  
ATOM   3880  NH2 ARG A 397     -44.419  -5.325 -12.243  1.00 15.00      A    N  
ATOM   3881 HH21 ARG A 397     -44.458  -4.788 -13.136  1.00 15.00      A    H  
ATOM   3882 HH22 ARG A 397     -45.301  -5.686 -11.821  1.00 15.00      A    H  
ATOM   3883  C   ARG A 397     -36.879  -8.390 -11.238  1.00 15.00      A    C  
ATOM   3884  O   ARG A 397     -36.243  -8.189 -12.271  1.00 15.00      A    O  
ATOM   3885  N   ALA A 398     -36.311  -8.772 -10.101  1.00 15.00      A    N  
ATOM   3886  HN  ALA A 398     -36.873  -8.914  -9.309  1.00 15.00      A    H  
ATOM   3887  CA  ALA A 398     -34.876  -8.995 -10.003  1.00 15.00      A    C  
ATOM   3888  CB  ALA A 398     -34.371  -8.606  -8.622  1.00 15.00      A    C  
ATOM   3889  C   ALA A 398     -34.560 -10.453 -10.295  1.00 15.00      A    C  
ATOM   3890  O   ALA A 398     -33.404 -10.872 -10.284  1.00 15.00      A    O  
ATOM   3891  N   VAL A 399     -35.610 -11.218 -10.555  1.00 15.00      A    N  
ATOM   3892  HN  VAL A 399     -36.504 -10.813 -10.559  1.00 15.00      A    H  
ATOM   3893  CA  VAL A 399     -35.484 -12.632 -10.859  1.00 15.00      A    C  
ATOM   3894  CB  VAL A 399     -36.077 -13.516  -9.734  1.00 15.00      A    C  
ATOM   3895  CG1 VAL A 399     -35.234 -13.425  -8.471  1.00 15.00      A    C  
ATOM   3896  CG2 VAL A 399     -37.523 -13.132  -9.443  1.00 15.00      A    C  
ATOM   3897  C   VAL A 399     -36.197 -12.944 -12.168  1.00 15.00      A    C  
ATOM   3898  O   VAL A 399     -37.154 -12.263 -12.539  1.00 15.00      A    O  
ATOM   3899  N   SER A 400     -35.720 -13.954 -12.875  1.00 15.00      A    N  
ATOM   3900  HN  SER A 400     -34.943 -14.445 -12.545  1.00 15.00      A    H  
ATOM   3901  CA  SER A 400     -36.329 -14.352 -14.132  1.00 15.00      A    C  
ATOM   3902  CB  SER A 400     -35.277 -14.959 -15.066  1.00 15.00      A    C  
ATOM   3903  OG  SER A 400     -34.327 -13.986 -15.480  1.00 15.00      A    O  
ATOM   3904  HG  SER A 400     -33.963 -14.245 -16.332  1.00 15.00      A    H  
ATOM   3905  C   SER A 400     -37.439 -15.361 -13.881  1.00 15.00      A    C  
ATOM   3906  O   SER A 400     -37.548 -15.915 -12.783  1.00 15.00      A    O  
ATOM   3907  N   SER A 401     -38.260 -15.597 -14.895  1.00 15.00      A    N  
ATOM   3908  HN  SER A 401     -38.142 -15.103 -15.732  1.00 15.00      A    H  
ATOM   3909  CA  SER A 401     -39.348 -16.558 -14.806  1.00 15.00      A    C  
ATOM   3910  CB  SER A 401     -40.364 -16.252 -15.908  1.00 15.00      A    C  
ATOM   3911  OG  SER A 401     -39.782 -15.404 -16.892  1.00 15.00      A    O  
ATOM   3912  HG  SER A 401     -39.901 -15.792 -17.765  1.00 15.00      A    H  
ATOM   3913  C   SER A 401     -38.788 -17.966 -14.977  1.00 15.00      A    C  
ATOM   3914  O   SER A 401     -39.233 -18.733 -15.830  1.00 15.00      A    O  
ATOM   3915  N   ASP A 402     -37.804 -18.289 -14.152  1.00 15.00      A    N  
ATOM   3916  HN  ASP A 402     -37.516 -17.633 -13.477  1.00 15.00      A    H  
ATOM   3917  CA  ASP A 402     -37.141 -19.577 -14.206  1.00 15.00      A    C  
ATOM   3918  CB  ASP A 402     -35.756 -19.495 -13.571  1.00 15.00      A    C  
ATOM   3919  CG  ASP A 402     -34.776 -20.448 -14.227  1.00 15.00      A    C  
ATOM   3920  OD1 ASP A 402     -35.123 -21.642 -14.376  1.00 15.00      A    O  
ATOM   3921  OD2 ASP A 402     -33.670 -20.000 -14.602  1.00 15.00      A    O  
ATOM   3922  C   ASP A 402     -37.967 -20.668 -13.543  1.00 15.00      A    C  
ATOM   3923  O   ASP A 402     -38.009 -20.787 -12.314  1.00 15.00      A    O  
ATOM   3924  N   SER A 403     -38.626 -21.464 -14.371  1.00 15.00      A    N  
ATOM   3925  HN  SER A 403     -38.560 -21.301 -15.334  1.00 15.00      A    H  
ATOM   3926  CA  SER A 403     -39.459 -22.555 -13.900  1.00 15.00      A    C  
ATOM   3927  CB  SER A 403     -40.204 -23.187 -15.076  1.00 15.00      A    C  
ATOM   3928  OG  SER A 403     -40.775 -22.184 -15.901  1.00 15.00      A    O  
ATOM   3929  HG  SER A 403     -40.647 -22.416 -16.825  1.00 15.00      A    H  
ATOM   3930  C   SER A 403     -38.643 -23.608 -13.151  1.00 15.00      A    C  
ATOM   3931  O   SER A 403     -39.202 -24.423 -12.417  1.00 15.00      A    O  
ATOM   3932  N   GLN A 404     -37.320 -23.574 -13.319  1.00 15.00      A    N  
ATOM   3933  HN  GLN A 404     -36.923 -22.880 -13.894  1.00 15.00      A    H  
ATOM   3934  CA  GLN A 404     -36.443 -24.527 -12.655  1.00 15.00      A    C  
ATOM   3935  CB  GLN A 404     -35.044 -24.512 -13.277  1.00 15.00      A    C  
ATOM   3936  CG  GLN A 404     -34.663 -25.822 -13.947  1.00 15.00      A    C  
ATOM   3937  CD  GLN A 404     -33.975 -25.623 -15.281  1.00 15.00      A    C  
ATOM   3938  OE1 GLN A 404     -32.752 -25.539 -15.357  1.00 15.00      A    O  
ATOM   3939  NE2 GLN A 404     -34.761 -25.555 -16.345  1.00 15.00      A    N  
ATOM   3940 HE21 GLN A 404     -35.726 -25.637 -16.212  1.00 15.00      A    H  
ATOM   3941 HE22 GLN A 404     -34.341 -25.417 -17.218  1.00 15.00      A    H  
ATOM   3942  C   GLN A 404     -36.374 -24.249 -11.158  1.00 15.00      A    C  
ATOM   3943  O   GLN A 404     -35.999 -25.117 -10.369  1.00 15.00      A    O  
ATOM   3944  N   ILE A 405     -36.708 -23.024 -10.775  1.00 15.00      A    N  
ATOM   3945  HN  ILE A 405     -36.947 -22.355 -11.457  1.00 15.00      A    H  
ATOM   3946  CA  ILE A 405     -36.714 -22.649  -9.369  1.00 15.00      A    C  
ATOM   3947  CB  ILE A 405     -36.020 -21.278  -9.093  1.00 15.00      A    C  
ATOM   3948  CG1 ILE A 405     -35.148 -20.833 -10.272  1.00 15.00      A    C  
ATOM   3949  CG2 ILE A 405     -37.006 -20.182  -8.697  1.00 15.00      A    C  
ATOM   3950  CD1 ILE A 405     -33.805 -21.528 -10.343  1.00 15.00      A    C  
ATOM   3951  C   ILE A 405     -38.150 -22.655  -8.847  1.00 15.00      A    C  
ATOM   3952  O   ILE A 405     -38.409 -23.065  -7.717  1.00 15.00      A    O  
ATOM   3953  N   LEU A 406     -39.082 -22.238  -9.708  1.00 15.00      A    N  
ATOM   3954  HN  LEU A 406     -38.803 -21.959 -10.606  1.00 15.00      A    H  
ATOM   3955  CA  LEU A 406     -40.500 -22.177  -9.354  1.00 15.00      A    C  
ATOM   3956  CB  LEU A 406     -41.298 -21.411 -10.415  1.00 15.00      A    C  
ATOM   3957  CG  LEU A 406     -41.409 -19.899 -10.213  1.00 15.00      A    C  
ATOM   3958  CD1 LEU A 406     -40.459 -19.154 -11.138  1.00 15.00      A    C  
ATOM   3959  CD2 LEU A 406     -42.842 -19.433 -10.415  1.00 15.00      A    C  
ATOM   3960  C   LEU A 406     -41.100 -23.564  -9.143  1.00 15.00      A    C  
ATOM   3961  O   LEU A 406     -41.795 -23.806  -8.155  1.00 15.00      A    O  
ATOM   3962  N   GLY A 407     -40.824 -24.479 -10.066  1.00 15.00      A    N  
ATOM   3963  HN  GLY A 407     -40.248 -24.241 -10.826  1.00 15.00      A    H  
ATOM   3964  CA  GLY A 407     -41.349 -25.828  -9.955  1.00 15.00      A    C  
ATOM   3965  C   GLY A 407     -40.468 -26.702  -9.087  1.00 15.00      A    C  
ATOM   3966  O   GLY A 407     -40.178 -27.846  -9.433  1.00 15.00      A    O  
ATOM   3967  N   SER A 408     -40.037 -26.155  -7.960  1.00 15.00      A    N  
ATOM   3968  HN  SER A 408     -40.316 -25.239  -7.740  1.00 15.00      A    H  
ATOM   3969  CA  SER A 408     -39.175 -26.860  -7.030  1.00 15.00      A    C  
ATOM   3970  CB  SER A 408     -37.727 -26.807  -7.533  1.00 15.00      A    C  
ATOM   3971  OG  SER A 408     -37.560 -27.574  -8.712  1.00 15.00      A    O  
ATOM   3972  HG  SER A 408     -38.431 -27.798  -9.076  1.00 15.00      A    H  
ATOM   3973  C   SER A 408     -39.269 -26.209  -5.651  1.00 15.00      A    C  
ATOM   3974  O   SER A 408     -39.766 -25.088  -5.528  1.00 15.00      A    O  
ATOM   3975  N   PRO A 409     -38.799 -26.899  -4.590  1.00 15.00      A    N  
ATOM   3976  CA  PRO A 409     -38.821 -26.360  -3.217  1.00 15.00      A    C  
ATOM   3977  CB  PRO A 409     -38.250 -27.505  -2.369  1.00 15.00      A    C  
ATOM   3978  CG  PRO A 409     -38.398 -28.725  -3.215  1.00 15.00      A    C  
ATOM   3979  CD  PRO A 409     -38.245 -28.264  -4.634  1.00 15.00      A    C  
ATOM   3980  C   PRO A 409     -37.935 -25.117  -3.084  1.00 15.00      A    C  
ATOM   3981  O   PRO A 409     -37.945 -24.432  -2.059  1.00 15.00      A    O  
ATOM   3982  N   GLU A 410     -37.179 -24.833  -4.139  1.00 15.00      A    N  
ATOM   3983  HN  GLU A 410     -37.231 -25.414  -4.922  1.00 15.00      A    H  
ATOM   3984  CA  GLU A 410     -36.289 -23.688  -4.176  1.00 15.00      A    C  
ATOM   3985  CB  GLU A 410     -35.475 -23.717  -5.473  1.00 15.00      A    C  
ATOM   3986  CG  GLU A 410     -34.084 -23.125  -5.354  1.00 15.00      A    C  
ATOM   3987  CD  GLU A 410     -33.985 -21.740  -5.954  1.00 15.00      A    C  
ATOM   3988  OE1 GLU A 410     -33.094 -21.533  -6.796  1.00 15.00      A    O  
ATOM   3989  OE2 GLU A 410     -34.795 -20.865  -5.577  1.00 15.00      A    O  
ATOM   3990  C   GLU A 410     -37.089 -22.391  -4.071  1.00 15.00      A    C  
ATOM   3991  O   GLU A 410     -36.711 -21.469  -3.338  1.00 15.00      A    O  
ATOM   3992  N   ALA A 411     -38.200 -22.329  -4.803  1.00 15.00      A    N  
ATOM   3993  HN  ALA A 411     -38.442 -23.091  -5.377  1.00 15.00      A    H  
ATOM   3994  CA  ALA A 411     -39.062 -21.154  -4.785  1.00 15.00      A    C  
ATOM   3995  CB  ALA A 411     -40.145 -21.267  -5.845  1.00 15.00      A    C  
ATOM   3996  C   ALA A 411     -39.691 -20.996  -3.410  1.00 15.00      A    C  
ATOM   3997  O   ALA A 411     -39.896 -19.881  -2.933  1.00 15.00      A    O  
ATOM   3998  N   ALA A 412     -39.976 -22.126  -2.768  1.00 15.00      A    N  
ATOM   3999  HN  ALA A 412     -39.779 -22.981  -3.202  1.00 15.00      A    H  
ATOM   4000  CA  ALA A 412     -40.571 -22.123  -1.440  1.00 15.00      A    C  
ATOM   4001  CB  ALA A 412     -40.903 -23.541  -1.001  1.00 15.00      A    C  
ATOM   4002  C   ALA A 412     -39.625 -21.457  -0.447  1.00 15.00      A    C  
ATOM   4003  O   ALA A 412     -40.049 -20.678   0.409  1.00 15.00      A    O  
ATOM   4004  N   GLN A 413     -38.335 -21.753  -0.579  1.00 15.00      A    N  
ATOM   4005  HN  GLN A 413     -38.056 -22.384  -1.278  1.00 15.00      A    H  
ATOM   4006  CA  GLN A 413     -37.331 -21.166   0.296  1.00 15.00      A    C  
ATOM   4007  CB  GLN A 413     -35.993 -21.897   0.174  1.00 15.00      A    C  
ATOM   4008  CG  GLN A 413     -35.079 -21.694   1.372  1.00 15.00      A    C  
ATOM   4009  CD  GLN A 413     -33.822 -22.541   1.311  1.00 15.00      A    C  
ATOM   4010  OE1 GLN A 413     -33.795 -23.597   0.679  1.00 15.00      A    O  
ATOM   4011  NE2 GLN A 413     -32.772 -22.086   1.975  1.00 15.00      A    N  
ATOM   4012 HE21 GLN A 413     -32.863 -21.238   2.461  1.00 15.00      A    H  
ATOM   4013 HE22 GLN A 413     -31.949 -22.622   1.960  1.00 15.00      A    H  
ATOM   4014  C   GLN A 413     -37.166 -19.685  -0.026  1.00 15.00      A    C  
ATOM   4015  O   GLN A 413     -36.782 -18.889   0.830  1.00 15.00      A    O  
ATOM   4016  N   TRP A 414     -37.472 -19.324  -1.267  1.00 15.00      A    N  
ATOM   4017  HN  TRP A 414     -37.772 -20.010  -1.904  1.00 15.00      A    H  
ATOM   4018  CA  TRP A 414     -37.382 -17.940  -1.706  1.00 15.00      A    C  
ATOM   4019  CB  TRP A 414     -37.494 -17.863  -3.233  1.00 15.00      A    C  
ATOM   4020  CG  TRP A 414     -37.395 -16.476  -3.793  1.00 15.00      A    C  
ATOM   4021  CD1 TRP A 414     -36.386 -15.578  -3.594  1.00 15.00      A    C  
ATOM   4022  CD2 TRP A 414     -38.342 -15.832  -4.652  1.00 15.00      A    C  
ATOM   4023  NE1 TRP A 414     -36.646 -14.416  -4.278  1.00 15.00      A    N  
ATOM   4024  HE1 TRP A 414     -36.069 -13.622  -4.292  1.00 15.00      A    H  
ATOM   4025  CE2 TRP A 414     -37.843 -14.545  -4.934  1.00 15.00      A    C  
ATOM   4026  CE3 TRP A 414     -39.565 -16.218  -5.210  1.00 15.00      A    C  
ATOM   4027  CZ2 TRP A 414     -38.522 -13.644  -5.749  1.00 15.00      A    C  
ATOM   4028  CZ3 TRP A 414     -40.237 -15.322  -6.019  1.00 15.00      A    C  
ATOM   4029  CH2 TRP A 414     -39.715 -14.051  -6.281  1.00 15.00      A    C  
ATOM   4030  C   TRP A 414     -38.483 -17.127  -1.042  1.00 15.00      A    C  
ATOM   4031  O   TRP A 414     -38.260 -16.007  -0.589  1.00 15.00      A    O  
ATOM   4032  N   SER A 415     -39.670 -17.713  -0.973  1.00 15.00      A    N  
ATOM   4033  HN  SER A 415     -39.790 -18.606  -1.368  1.00 15.00      A    H  
ATOM   4034  CA  SER A 415     -40.805 -17.061  -0.352  1.00 15.00      A    C  
ATOM   4035  CB  SER A 415     -42.073 -17.884  -0.580  1.00 15.00      A    C  
ATOM   4036  OG  SER A 415     -42.173 -18.281  -1.938  1.00 15.00      A    O  
ATOM   4037  HG  SER A 415     -42.139 -17.503  -2.505  1.00 15.00      A    H  
ATOM   4038  C   SER A 415     -40.567 -16.846   1.142  1.00 15.00      A    C  
ATOM   4039  O   SER A 415     -40.925 -15.802   1.684  1.00 15.00      A    O  
ATOM   4040  N   GLN A 416     -39.946 -17.824   1.805  1.00 15.00      A    N  
ATOM   4041  HN  GLN A 416     -39.670 -18.636   1.323  1.00 15.00      A    H  
ATOM   4042  CA  GLN A 416     -39.680 -17.713   3.238  1.00 15.00      A    C  
ATOM   4043  CB  GLN A 416     -39.341 -19.066   3.888  1.00 15.00      A    C  
ATOM   4044  CG  GLN A 416     -38.029 -19.700   3.448  1.00 15.00      A    C  
ATOM   4045  CD  GLN A 416     -36.833 -19.253   4.273  1.00 15.00      A    C  
ATOM   4046  OE1 GLN A 416     -36.943 -19.000   5.470  1.00 15.00      A    O  
ATOM   4047  NE2 GLN A 416     -35.684 -19.123   3.624  1.00 15.00      A    N  
ATOM   4048 HE21 GLN A 416     -35.671 -19.313   2.660  1.00 15.00      A    H  
ATOM   4049 HE22 GLN A 416     -34.896 -18.846   4.132  1.00 15.00      A    H  
ATOM   4050  C   GLN A 416     -38.638 -16.641   3.555  1.00 15.00      A    C  
ATOM   4051  O   GLN A 416     -38.811 -15.860   4.490  1.00 15.00      A    O  
ATOM   4052  N   GLU A 417     -37.561 -16.586   2.774  1.00 15.00      A    N  
ATOM   4053  HN  GLU A 417     -37.462 -17.223   2.031  1.00 15.00      A    H  
ATOM   4054  CA  GLU A 417     -36.527 -15.589   3.010  1.00 15.00      A    C  
ATOM   4055  CB  GLU A 417     -35.221 -15.907   2.262  1.00 15.00      A    C  
ATOM   4056  CG  GLU A 417     -35.348 -16.041   0.755  1.00 15.00      A    C  
ATOM   4057  CD  GLU A 417     -34.233 -16.871   0.146  1.00 15.00      A    C  
ATOM   4058  OE1 GLU A 417     -33.804 -17.860   0.778  1.00 15.00      A    O  
ATOM   4059  OE2 GLU A 417     -33.809 -16.571  -0.989  1.00 15.00      A    O  
ATOM   4060  C   GLU A 417     -37.049 -14.195   2.690  1.00 15.00      A    C  
ATOM   4061  O   GLU A 417     -36.762 -13.234   3.402  1.00 15.00      A    O  
ATOM   4062  N   LEU A 418     -37.859 -14.113   1.643  1.00 15.00      A    N  
ATOM   4063  HN  LEU A 418     -38.061 -14.928   1.132  1.00 15.00      A    H  
ATOM   4064  CA  LEU A 418     -38.445 -12.853   1.219  1.00 15.00      A    C  
ATOM   4065  CB  LEU A 418     -39.150 -13.030  -0.129  1.00 15.00      A    C  
ATOM   4066  CG  LEU A 418     -38.634 -12.174  -1.289  1.00 15.00      A    C  
ATOM   4067  CD1 LEU A 418     -38.987 -10.712  -1.070  1.00 15.00      A    C  
ATOM   4068  CD2 LEU A 418     -37.132 -12.348  -1.466  1.00 15.00      A    C  
ATOM   4069  C   LEU A 418     -39.432 -12.336   2.260  1.00 15.00      A    C  
ATOM   4070  O   LEU A 418     -39.388 -11.167   2.641  1.00 15.00      A    O  
ATOM   4071  N   SER A 419     -40.309 -13.219   2.735  1.00 15.00      A    N  
ATOM   4072  HN  SER A 419     -40.274 -14.149   2.419  1.00 15.00      A    H  
ATOM   4073  CA  SER A 419     -41.313 -12.840   3.723  1.00 15.00      A    C  
ATOM   4074  CB  SER A 419     -42.370 -13.936   3.897  1.00 15.00      A    C  
ATOM   4075  OG  SER A 419     -41.770 -15.204   4.093  1.00 15.00      A    O  
ATOM   4076  HG  SER A 419     -41.591 -15.609   3.233  1.00 15.00      A    H  
ATOM   4077  C   SER A 419     -40.682 -12.481   5.062  1.00 15.00      A    C  
ATOM   4078  O   SER A 419     -41.065 -11.490   5.685  1.00 15.00      A    O  
ATOM   4079  N   LYS A 420     -39.704 -13.274   5.498  1.00 15.00      A    N  
ATOM   4080  HN  LYS A 420     -39.439 -14.055   4.957  1.00 15.00      A    H  
ATOM   4081  CA  LYS A 420     -39.034 -13.022   6.771  1.00 15.00      A    C  
ATOM   4082  CB  LYS A 420     -38.027 -14.133   7.137  1.00 15.00      A    C  
ATOM   4083  CG  LYS A 420     -36.635 -13.979   6.533  1.00 15.00      A    C  
ATOM   4084  CD  LYS A 420     -35.726 -15.148   6.891  1.00 15.00      A    C  
ATOM   4085  CE  LYS A 420     -34.267 -14.859   6.540  1.00 15.00      A    C  
ATOM   4086  NZ  LYS A 420     -34.037 -14.708   5.076  1.00 15.00      A    N  
ATOM   4087  HZ1 LYS A 420     -34.611 -15.389   4.544  1.00 15.00      A    H  
ATOM   4088  HZ2 LYS A 420     -33.034 -14.872   4.851  1.00 15.00      A    H  
ATOM   4089  HZ3 LYS A 420     -34.286 -13.736   4.761  1.00 15.00      A    H  
ATOM   4090  C   LYS A 420     -38.402 -11.626   6.805  1.00 15.00      A    C  
ATOM   4091  O   LYS A 420     -38.491 -10.921   7.811  1.00 15.00      A    O  
ATOM   4092  N   GLU A 421     -37.793 -11.218   5.693  1.00 15.00      A    N  
ATOM   4093  HN  GLU A 421     -37.758 -11.817   4.915  1.00 15.00      A    H  
ATOM   4094  CA  GLU A 421     -37.167  -9.905   5.606  1.00 15.00      A    C  
ATOM   4095  CB  GLU A 421     -36.111  -9.874   4.503  1.00 15.00      A    C  
ATOM   4096  CG  GLU A 421     -34.733 -10.295   4.983  1.00 15.00      A    C  
ATOM   4097  CD  GLU A 421     -33.969 -11.090   3.953  1.00 15.00      A    C  
ATOM   4098  OE1 GLU A 421     -33.437 -10.484   3.013  1.00 15.00      A    O  
ATOM   4099  OE2 GLU A 421     -33.890 -12.328   4.100  1.00 15.00      A    O  
ATOM   4100  C   GLU A 421     -38.212  -8.820   5.395  1.00 15.00      A    C  
ATOM   4101  O   GLU A 421     -38.061  -7.690   5.863  1.00 15.00      A    O  
ATOM   4102  N   LEU A 422     -39.284  -9.174   4.702  1.00 15.00      A    N  
ATOM   4103  HN  LEU A 422     -39.349 -10.087   4.349  1.00 15.00      A    H  
ATOM   4104  CA  LEU A 422     -40.361  -8.235   4.448  1.00 15.00      A    C  
ATOM   4105  CB  LEU A 422     -41.347  -8.791   3.417  1.00 15.00      A    C  
ATOM   4106  CG  LEU A 422     -41.562  -7.926   2.171  1.00 15.00      A    C  
ATOM   4107  CD1 LEU A 422     -40.283  -7.823   1.353  1.00 15.00      A    C  
ATOM   4108  CD2 LEU A 422     -42.705  -8.463   1.327  1.00 15.00      A    C  
ATOM   4109  C   LEU A 422     -41.071  -7.914   5.756  1.00 15.00      A    C  
ATOM   4110  O   LEU A 422     -41.569  -6.808   5.954  1.00 15.00      A    O  
ATOM   4111  N   THR A 423     -41.088  -8.890   6.659  1.00 15.00      A    N  
ATOM   4112  HN  THR A 423     -40.672  -9.753   6.439  1.00 15.00      A    H  
ATOM   4113  CA  THR A 423     -41.713  -8.717   7.961  1.00 15.00      A    C  
ATOM   4114  CB  THR A 423     -41.785 -10.047   8.738  1.00 15.00      A    C  
ATOM   4115  OG1 THR A 423     -42.447 -11.031   7.930  1.00 15.00      A    O  
ATOM   4116  HG1 THR A 423     -41.967 -11.144   7.101  1.00 15.00      A    H  
ATOM   4117  CG2 THR A 423     -42.556  -9.870  10.040  1.00 15.00      A    C  
ATOM   4118  C   THR A 423     -40.942  -7.682   8.775  1.00 15.00      A    C  
ATOM   4119  O   THR A 423     -41.527  -6.734   9.300  1.00 15.00      A    O  
ATOM   4120  N   MET A 424     -39.621  -7.838   8.837  1.00 15.00      A    N  
ATOM   4121  HN  MET A 424     -39.204  -8.601   8.385  1.00 15.00      A    H  
ATOM   4122  CA  MET A 424     -38.787  -6.897   9.578  1.00 15.00      A    C  
ATOM   4123  CB  MET A 424     -37.373  -7.441   9.823  1.00 15.00      A    C  
ATOM   4124  CG  MET A 424     -36.563  -7.719   8.569  1.00 15.00      A    C  
ATOM   4125  SD  MET A 424     -35.035  -8.614   8.911  1.00 15.00      A    S  
ATOM   4126  CE  MET A 424     -35.677 -10.105   9.673  1.00 15.00      A    C  
ATOM   4127  C   MET A 424     -38.761  -5.538   8.881  1.00 15.00      A    C  
ATOM   4128  O   MET A 424     -38.456  -4.518   9.487  1.00 15.00      A    O  
ATOM   4129  N   PHE A 425     -39.099  -5.534   7.598  1.00 15.00      A    N  
ATOM   4130  HN  PHE A 425     -39.312  -6.384   7.158  1.00 15.00      A    H  
ATOM   4131  CA  PHE A 425     -39.155  -4.302   6.827  1.00 15.00      A    C  
ATOM   4132  CB  PHE A 425     -39.099  -4.612   5.328  1.00 15.00      A    C  
ATOM   4133  CG  PHE A 425     -39.025  -3.399   4.443  1.00 15.00      A    C  
ATOM   4134  CD1 PHE A 425     -38.062  -2.427   4.655  1.00 15.00      A    C  
ATOM   4135  CD2 PHE A 425     -39.914  -3.235   3.394  1.00 15.00      A    C  
ATOM   4136  CE1 PHE A 425     -37.987  -1.315   3.838  1.00 15.00      A    C  
ATOM   4137  CE2 PHE A 425     -39.845  -2.125   2.574  1.00 15.00      A    C  
ATOM   4138  CZ  PHE A 425     -38.880  -1.163   2.796  1.00 15.00      A    C  
ATOM   4139  C   PHE A 425     -40.445  -3.567   7.170  1.00 15.00      A    C  
ATOM   4140  O   PHE A 425     -40.534  -2.347   7.062  1.00 15.00      A    O  
ATOM   4141  N   LYS A 426     -41.439  -4.336   7.602  1.00 15.00      A    N  
ATOM   4142  HN  LYS A 426     -41.291  -5.304   7.673  1.00 15.00      A    H  
ATOM   4143  CA  LYS A 426     -42.736  -3.797   7.978  1.00 15.00      A    C  
ATOM   4144  CB  LYS A 426     -43.806  -4.895   7.932  1.00 15.00      A    C  
ATOM   4145  CG  LYS A 426     -44.522  -5.045   6.596  1.00 15.00      A    C  
ATOM   4146  CD  LYS A 426     -45.730  -4.122   6.507  1.00 15.00      A    C  
ATOM   4147  CE  LYS A 426     -46.712  -4.575   5.434  1.00 15.00      A    C  
ATOM   4148  NZ  LYS A 426     -47.764  -3.551   5.175  1.00 15.00      A    N  
ATOM   4149  HZ1 LYS A 426     -48.414  -3.876   4.426  1.00 15.00      A    H  
ATOM   4150  HZ2 LYS A 426     -47.327  -2.660   4.867  1.00 15.00      A    H  
ATOM   4151  HZ3 LYS A 426     -48.317  -3.370   6.037  1.00 15.00      A    H  
ATOM   4152  C   LYS A 426     -42.687  -3.183   9.375  1.00 15.00      A    C  
ATOM   4153  O   LYS A 426     -43.279  -2.134   9.614  1.00 15.00      A    O  
ATOM   4154  N   GLU A 427     -41.978  -3.840  10.295  1.00 15.00      A    N  
ATOM   4155  HN  GLU A 427     -41.525  -4.679  10.051  1.00 15.00      A    H  
ATOM   4156  CA  GLU A 427     -41.869  -3.342  11.666  1.00 15.00      A    C  
ATOM   4157  CB  GLU A 427     -41.340  -4.413  12.629  1.00 15.00      A    C  
ATOM   4158  CG  GLU A 427     -40.010  -5.027  12.231  1.00 15.00      A    C  
ATOM   4159  CD  GLU A 427     -39.744  -6.347  12.929  1.00 15.00      A    C  
ATOM   4160  OE1 GLU A 427     -38.590  -6.576  13.344  1.00 15.00      A    O  
ATOM   4161  OE2 GLU A 427     -40.689  -7.155  13.053  1.00 15.00      A    O  
ATOM   4162  C   GLU A 427     -41.049  -2.056  11.738  1.00 15.00      A    C  
ATOM   4163  O   GLU A 427     -41.367  -1.153  12.510  1.00 15.00      A    O  
ATOM   4164  N   ILE A 428     -40.008  -1.964  10.911  1.00 15.00      A    N  
ATOM   4165  HN  ILE A 428     -39.794  -2.720  10.323  1.00 15.00      A    H  
ATOM   4166  CA  ILE A 428     -39.169  -0.763  10.874  1.00 15.00      A    C  
ATOM   4167  CB  ILE A 428     -37.801  -1.032  10.192  1.00 15.00      A    C  
ATOM   4168  CG1 ILE A 428     -37.086  -2.191  10.894  1.00 15.00      A    C  
ATOM   4169  CG2 ILE A 428     -36.915   0.209  10.217  1.00 15.00      A    C  
ATOM   4170  CD1 ILE A 428     -35.780  -2.595  10.243  1.00 15.00      A    C  
ATOM   4171  C   ILE A 428     -39.930   0.373  10.171  1.00 15.00      A    C  
ATOM   4172  O   ILE A 428     -39.496   1.523  10.137  1.00 15.00      A    O  
ATOM   4173  N   LEU A 429     -41.083   0.028   9.612  1.00 15.00      A    N  
ATOM   4174  HN  LEU A 429     -41.375  -0.905   9.662  1.00 15.00      A    H  
ATOM   4175  CA  LEU A 429     -41.938   0.994   8.940  1.00 15.00      A    C  
ATOM   4176  CB  LEU A 429     -42.259   0.537   7.513  1.00 15.00      A    C  
ATOM   4177  CG  LEU A 429     -41.174   0.786   6.463  1.00 15.00      A    C  
ATOM   4178  CD1 LEU A 429     -41.631   0.296   5.098  1.00 15.00      A    C  
ATOM   4179  CD2 LEU A 429     -40.811   2.261   6.407  1.00 15.00      A    C  
ATOM   4180  C   LEU A 429     -43.226   1.163   9.735  1.00 15.00      A    C  
ATOM   4181  O   LEU A 429     -44.261   1.550   9.199  1.00 15.00      A    O  
ATOM   4182  N   GLU A 430     -43.150   0.850  11.022  1.00 15.00      A    N  
ATOM   4183  HN  GLU A 430     -42.291   0.536  11.386  1.00 15.00      A    H  
ATOM   4184  CA  GLU A 430     -44.298   0.956  11.909  1.00 15.00      A    C  
ATOM   4185  CB  GLU A 430     -44.636  -0.422  12.484  1.00 15.00      A    C  
ATOM   4186  CG  GLU A 430     -46.102  -0.632  12.838  1.00 15.00      A    C  
ATOM   4187  CD  GLU A 430     -46.411  -0.329  14.291  1.00 15.00      A    C  
ATOM   4188  OE1 GLU A 430     -45.593  -0.680  15.161  1.00 15.00      A    O  
ATOM   4189  OE2 GLU A 430     -47.477   0.265  14.559  1.00 15.00      A    O  
ATOM   4190  C   GLU A 430     -43.999   1.946  13.030  1.00 15.00      A    C  
ATOM   4191  O   GLU A 430     -44.872   2.701  13.468  1.00 15.00      A    O  
ATOM   4192  N   ASP A 431     -42.743   1.975  13.451  1.00 15.00      A    N  
ATOM   4193  HN  ASP A 431     -42.083   1.387  13.023  1.00 15.00      A    H  
ATOM   4194  CA  ASP A 431     -42.296   2.861  14.528  1.00 15.00      A    C  
ATOM   4195  CB  ASP A 431     -41.075   2.274  15.250  1.00 15.00      A    C  
ATOM   4196  CG  ASP A 431     -39.887   2.022  14.332  1.00 15.00      A    C  
ATOM   4197  OD1 ASP A 431     -39.990   2.323  13.121  1.00 15.00      A    O  
ATOM   4198  OD2 ASP A 431     -38.857   1.517  14.820  1.00 15.00      A    O  
ATOM   4199  C   ASP A 431     -41.983   4.262  14.006  1.00 15.00      A    C  
ATOM   4200  O   ASP A 431     -41.514   5.125  14.750  1.00 15.00      A    O  
ATOM   4201  N   GLU A 432     -42.275   4.484  12.730  1.00 15.00      A    N  
ATOM   4202  HN  GLU A 432     -42.639   3.746  12.198  1.00 15.00      A    H  
ATOM   4203  CA  GLU A 432     -42.046   5.774  12.083  1.00 15.00      A    C  
ATOM   4204  CB  GLU A 432     -42.472   5.697  10.616  1.00 15.00      A    C  
ATOM   4205  CG  GLU A 432     -43.803   4.991  10.412  1.00 15.00      A    C  
ATOM   4206  CD  GLU A 432     -44.564   5.493   9.206  1.00 15.00      A    C  
ATOM   4207  OE1 GLU A 432     -44.193   5.137   8.084  1.00 15.00      A    O  
ATOM   4208  OE2 GLU A 432     -45.551   6.228   9.392  1.00 15.00      A    O  
ATOM   4209  C   GLU A 432     -42.820   6.896  12.774  1.00 15.00      A    C  
ATOM   4210  O   GLU A 432     -42.500   8.073  12.620  1.00 15.00      A    O  
ATOM   4211  N   ARG A 433     -43.833   6.519  13.545  1.00 15.00      A    N  
ATOM   4212  HN  ARG A 433     -44.016   5.563  13.648  1.00 15.00      A    H  
ATOM   4213  CA  ARG A 433     -44.660   7.484  14.255  1.00 15.00      A    C  
ATOM   4214  CB  ARG A 433     -46.072   6.930  14.473  1.00 15.00      A    C  
ATOM   4215  CG  ARG A 433     -47.046   7.190  13.330  1.00 15.00      A    C  
ATOM   4216  CD  ARG A 433     -47.017   6.087  12.278  1.00 15.00      A    C  
ATOM   4217  NE  ARG A 433     -46.864   4.751  12.861  1.00 15.00      A    N  
ATOM   4218  HE  ARG A 433     -45.969   4.342  12.803  1.00 15.00      A    H  
ATOM   4219  CZ  ARG A 433     -47.847   4.043  13.429  1.00 15.00      A    C  
ATOM   4220  NH1 ARG A 433     -49.091   4.520  13.498  1.00 15.00      A    N  
ATOM   4221 HH11 ARG A 433     -49.317   5.456  13.110  1.00 15.00      A    H  
ATOM   4222 HH12 ARG A 433     -49.847   3.951  13.942  1.00 15.00      A    H  
ATOM   4223  NH2 ARG A 433     -47.569   2.852  13.932  1.00 15.00      A    N  
ATOM   4224 HH21 ARG A 433     -48.313   2.268  14.375  1.00 15.00      A    H  
ATOM   4225 HH22 ARG A 433     -46.591   2.477  13.886  1.00 15.00      A    H  
ATOM   4226  C   ARG A 433     -44.042   7.867  15.595  1.00 15.00      A    C  
ATOM   4227  O   ARG A 433     -44.639   8.621  16.368  1.00 15.00      A    O  
ATOM   4228  N   ASP A 434     -42.859   7.331  15.870  1.00 15.00      A    N  
ATOM   4229  HN  ASP A 434     -42.442   6.730  15.213  1.00 15.00      A    H  
ATOM   4230  CA  ASP A 434     -42.147   7.613  17.115  1.00 15.00      A    C  
ATOM   4231  CB  ASP A 434     -42.128   6.387  18.032  1.00 15.00      A    C  
ATOM   4232  CG  ASP A 434     -41.313   6.625  19.290  1.00 15.00      A    C  
ATOM   4233  OD1 ASP A 434     -41.901   7.056  20.304  1.00 15.00      A    O  
ATOM   4234  OD2 ASP A 434     -40.083   6.394  19.257  1.00 15.00      A    O  
ATOM   4235  C   ASP A 434     -40.719   8.068  16.823  1.00 15.00      A    C  
ATOM   4236  O   ASP A 434     -40.443   8.662  15.773  1.00 15.00      A    O  
ATOM   4237  N   MET B   1      15.710   7.983 -20.229  1.00 15.00      B    N  
ATOM   4238  HN  MET B   1      14.976   8.158 -19.602  1.00 15.00      B    H  
ATOM   4239  CA  MET B   1      16.942   8.748 -20.100  1.00 15.00      B    C  
ATOM   4240  CB  MET B   1      16.995   9.871 -21.140  1.00 15.00      B    C  
ATOM   4241  CG  MET B   1      17.020   9.378 -22.578  1.00 15.00      B    C  
ATOM   4242  SD  MET B   1      17.112  10.719 -23.780  1.00 15.00      B    S  
ATOM   4243  CE  MET B   1      17.076   9.799 -25.317  1.00 15.00      B    C  
ATOM   4244  C   MET B   1      17.079   9.314 -18.690  1.00 15.00      B    C  
ATOM   4245  O   MET B   1      16.244  10.102 -18.242  1.00 15.00      B    O  
ATOM   4246  N   THR B   2      18.121   8.887 -17.993  1.00 15.00      B    N  
ATOM   4247  HN  THR B   2      18.738   8.245 -18.401  1.00 15.00      B    H  
ATOM   4248  CA  THR B   2      18.379   9.332 -16.633  1.00 15.00      B    C  
ATOM   4249  CB  THR B   2      19.543   8.530 -16.025  1.00 15.00      B    C  
ATOM   4250  OG1 THR B   2      19.652   7.274 -16.713  1.00 15.00      B    O  
ATOM   4251  HG1 THR B   2      20.180   6.666 -16.187  1.00 15.00      B    H  
ATOM   4252  CG2 THR B   2      19.297   8.274 -14.546  1.00 15.00      B    C  
ATOM   4253  C   THR B   2      18.715  10.823 -16.587  1.00 15.00      B    C  
ATOM   4254  O   THR B   2      19.787  11.244 -17.022  1.00 15.00      B    O  
ATOM   4255  N   THR B   3      17.789  11.614 -16.068  1.00 15.00      B    N  
ATOM   4256  HN  THR B   3      16.947  11.223 -15.753  1.00 15.00      B    H  
ATOM   4257  CA  THR B   3      17.984  13.049 -15.958  1.00 15.00      B    C  
ATOM   4258  CB  THR B   3      16.628  13.776 -15.941  1.00 15.00      B    C  
ATOM   4259  OG1 THR B   3      15.715  13.083 -16.804  1.00 15.00      B    O  
ATOM   4260  HG1 THR B   3      16.202  12.461 -17.356  1.00 15.00      B    H  
ATOM   4261  CG2 THR B   3      16.785  15.210 -16.424  1.00 15.00      B    C  
ATOM   4262  C   THR B   3      18.760  13.390 -14.685  1.00 15.00      B    C  
ATOM   4263  O   THR B   3      18.246  13.251 -13.577  1.00 15.00      B    O  
ATOM   4264  N   PHE B   4      20.003  13.821 -14.851  1.00 15.00      B    N  
ATOM   4265  HN  PHE B   4      20.362  13.906 -15.759  1.00 15.00      B    H  
ATOM   4266  CA  PHE B   4      20.848  14.176 -13.718  1.00 15.00      B    C  
ATOM   4267  CB  PHE B   4      22.320  13.891 -14.033  1.00 15.00      B    C  
ATOM   4268  CG  PHE B   4      22.641  12.432 -14.214  1.00 15.00      B    C  
ATOM   4269  CD1 PHE B   4      23.003  11.648 -13.130  1.00 15.00      B    C  
ATOM   4270  CD2 PHE B   4      22.584  11.845 -15.468  1.00 15.00      B    C  
ATOM   4271  CE1 PHE B   4      23.302  10.309 -13.293  1.00 15.00      B    C  
ATOM   4272  CE2 PHE B   4      22.881  10.506 -15.639  1.00 15.00      B    C  
ATOM   4273  CZ  PHE B   4      23.241   9.737 -14.549  1.00 15.00      B    C  
ATOM   4274  C   PHE B   4      20.662  15.642 -13.334  1.00 15.00      B    C  
ATOM   4275  O   PHE B   4      21.095  16.542 -14.051  1.00 15.00      B    O  
ATOM   4276  N   THR B   5      20.004  15.874 -12.207  1.00 15.00      B    N  
ATOM   4277  HN  THR B   5      19.669  15.116 -11.683  1.00 15.00      B    H  
ATOM   4278  CA  THR B   5      19.758  17.226 -11.729  1.00 15.00      B    C  
ATOM   4279  CB  THR B   5      18.426  17.294 -10.960  1.00 15.00      B    C  
ATOM   4280  OG1 THR B   5      17.485  16.398 -11.569  1.00 15.00      B    O  
ATOM   4281  HG1 THR B   5      17.412  16.598 -12.506  1.00 15.00      B    H  
ATOM   4282  CG2 THR B   5      17.863  18.707 -10.992  1.00 15.00      B    C  
ATOM   4283  C   THR B   5      20.888  17.699 -10.816  1.00 15.00      B    C  
ATOM   4284  O   THR B   5      21.069  17.181  -9.715  1.00 15.00      B    O  
ATOM   4285  N   SER B   6      21.653  18.677 -11.283  1.00 15.00      B    N  
ATOM   4286  HN  SER B   6      21.479  19.039 -12.176  1.00 15.00      B    H  
ATOM   4287  CA  SER B   6      22.756  19.215 -10.507  1.00 15.00      B    C  
ATOM   4288  CB  SER B   6      24.027  19.208 -11.349  1.00 15.00      B    C  
ATOM   4289  OG  SER B   6      23.720  19.436 -12.714  1.00 15.00      B    O  
ATOM   4290  HG  SER B   6      24.115  18.734 -13.250  1.00 15.00      B    H  
ATOM   4291  C   SER B   6      22.452  20.631 -10.032  1.00 15.00      B    C  
ATOM   4292  O   SER B   6      22.297  21.549 -10.841  1.00 15.00      B    O  
ATOM   4293  N   ILE B   7      22.358  20.799  -8.723  1.00 15.00      B    N  
ATOM   4294  HN  ILE B   7      22.486  20.029  -8.131  1.00 15.00      B    H  
ATOM   4295  CA  ILE B   7      22.080  22.102  -8.137  1.00 15.00      B    C  
ATOM   4296  CB  ILE B   7      20.792  22.089  -7.286  1.00 15.00      B    C  
ATOM   4297  CG1 ILE B   7      20.821  20.937  -6.273  1.00 15.00      B    C  
ATOM   4298  CG2 ILE B   7      19.563  21.997  -8.180  1.00 15.00      B    C  
ATOM   4299  CD1 ILE B   7      19.686  20.969  -5.271  1.00 15.00      B    C  
ATOM   4300  C   ILE B   7      23.252  22.558  -7.278  1.00 15.00      B    C  
ATOM   4301  O   ILE B   7      24.053  21.741  -6.822  1.00 15.00      B    O  
ATOM   4302  N   VAL B   8      23.352  23.862  -7.072  1.00 15.00      B    N  
ATOM   4303  HN  VAL B   8      22.682  24.461  -7.463  1.00 15.00      B    H  
ATOM   4304  CA  VAL B   8      24.423  24.430  -6.269  1.00 15.00      B    C  
ATOM   4305  CB  VAL B   8      25.017  25.692  -6.935  1.00 15.00      B    C  
ATOM   4306  CG1 VAL B   8      26.185  26.238  -6.125  1.00 15.00      B    C  
ATOM   4307  CG2 VAL B   8      25.449  25.394  -8.365  1.00 15.00      B    C  
ATOM   4308  C   VAL B   8      23.886  24.802  -4.893  1.00 15.00      B    C  
ATOM   4309  O   VAL B   8      22.831  25.427  -4.785  1.00 15.00      B    O  
ATOM   4310  N   THR B   9      24.597  24.407  -3.848  1.00 15.00      B    N  
ATOM   4311  HN  THR B   9      25.427  23.900  -3.990  1.00 15.00      B    H  
ATOM   4312  CA  THR B   9      24.176  24.708  -2.493  1.00 15.00      B    C  
ATOM   4313  CB  THR B   9      23.267  23.600  -1.913  1.00 15.00      B    C  
ATOM   4314  OG1 THR B   9      22.930  23.905  -0.550  1.00 15.00      B    O  
ATOM   4315  HG1 THR B   9      22.620  23.103  -0.110  1.00 15.00      B    H  
ATOM   4316  CG2 THR B   9      23.950  22.237  -1.975  1.00 15.00      B    C  
ATOM   4317  C   THR B   9      25.374  24.933  -1.578  1.00 15.00      B    C  
ATOM   4318  O   THR B   9      26.411  24.282  -1.714  1.00 15.00      B    O  
ATOM   4319  N   THR B  10      25.230  25.877  -0.660  1.00 15.00      B    N  
ATOM   4320  HN  THR B  10      24.393  26.386  -0.622  1.00 15.00      B    H  
ATOM   4321  CA  THR B  10      26.281  26.189   0.292  1.00 15.00      B    C  
ATOM   4322  CB  THR B  10      26.174  27.656   0.737  1.00 15.00      B    C  
ATOM   4323  OG1 THR B  10      24.798  28.069   0.662  1.00 15.00      B    O  
ATOM   4324  HG1 THR B  10      24.508  28.371   1.527  1.00 15.00      B    H  
ATOM   4325  CG2 THR B  10      27.019  28.548  -0.160  1.00 15.00      B    C  
ATOM   4326  C   THR B  10      26.151  25.286   1.512  1.00 15.00      B    C  
ATOM   4327  O   THR B  10      27.058  25.190   2.335  1.00 15.00      B    O  
ATOM   4328  N   ASN B  11      25.003  24.625   1.613  1.00 15.00      B    N  
ATOM   4329  HN  ASN B  11      24.327  24.736   0.911  1.00 15.00      B    H  
ATOM   4330  CA  ASN B  11      24.724  23.721   2.719  1.00 15.00      B    C  
ATOM   4331  CB  ASN B  11      23.707  24.345   3.682  1.00 15.00      B    C  
ATOM   4332  CG  ASN B  11      23.710  23.685   5.049  1.00 15.00      B    C  
ATOM   4333  OD1 ASN B  11      24.372  24.152   5.971  1.00 15.00      B    O  
ATOM   4334  ND2 ASN B  11      22.970  22.595   5.189  1.00 15.00      B    N  
ATOM   4335 HD21 ASN B  11      22.465  22.272   4.411  1.00 15.00      B    H  
ATOM   4336 HD22 ASN B  11      22.962  22.154   6.063  1.00 15.00      B    H  
ATOM   4337  C   ASN B  11      24.185  22.406   2.175  1.00 15.00      B    C  
ATOM   4338  O   ASN B  11      22.978  22.252   1.981  1.00 15.00      B    O  
ATOM   4339  N   PRO B  12      25.079  21.453   1.890  1.00 15.00      B    N  
ATOM   4340  CA  PRO B  12      24.700  20.149   1.346  1.00 15.00      B    C  
ATOM   4341  CB  PRO B  12      26.005  19.663   0.718  1.00 15.00      B    C  
ATOM   4342  CG  PRO B  12      27.075  20.264   1.562  1.00 15.00      B    C  
ATOM   4343  CD  PRO B  12      26.538  21.575   2.074  1.00 15.00      B    C  
ATOM   4344  C   PRO B  12      24.234  19.168   2.421  1.00 15.00      B    C  
ATOM   4345  O   PRO B  12      24.649  19.250   3.580  1.00 15.00      B    O  
ATOM   4346  N   ASP B  13      23.370  18.240   2.028  1.00 15.00      B    N  
ATOM   4347  HN  ASP B  13      23.076  18.224   1.090  1.00 15.00      B    H  
ATOM   4348  CA  ASP B  13      22.852  17.231   2.946  1.00 15.00      B    C  
ATOM   4349  CB  ASP B  13      21.390  16.899   2.630  1.00 15.00      B    C  
ATOM   4350  CG  ASP B  13      20.892  15.670   3.372  1.00 15.00      B    C  
ATOM   4351  OD1 ASP B  13      21.335  15.441   4.521  1.00 15.00      B    O  
ATOM   4352  OD2 ASP B  13      20.059  14.932   2.805  1.00 15.00      B    O  
ATOM   4353  C   ASP B  13      23.708  15.972   2.882  1.00 15.00      B    C  
ATOM   4354  O   ASP B  13      23.714  15.257   1.880  1.00 15.00      B    O  
ATOM   4355  N   PHE B  14      24.432  15.706   3.955  1.00 15.00      B    N  
ATOM   4356  HN  PHE B  14      24.370  16.300   4.730  1.00 15.00      B    H  
ATOM   4357  CA  PHE B  14      25.305  14.543   4.015  1.00 15.00      B    C  
ATOM   4358  CB  PHE B  14      26.559  14.848   4.837  1.00 15.00      B    C  
ATOM   4359  CG  PHE B  14      27.463  15.870   4.207  1.00 15.00      B    C  
ATOM   4360  CD1 PHE B  14      28.161  15.576   3.046  1.00 15.00      B    C  
ATOM   4361  CD2 PHE B  14      27.618  17.124   4.776  1.00 15.00      B    C  
ATOM   4362  CE1 PHE B  14      28.996  16.512   2.464  1.00 15.00      B    C  
ATOM   4363  CE2 PHE B  14      28.451  18.064   4.200  1.00 15.00      B    C  
ATOM   4364  CZ  PHE B  14      29.141  17.758   3.043  1.00 15.00      B    C  
ATOM   4365  C   PHE B  14      24.585  13.317   4.568  1.00 15.00      B    C  
ATOM   4366  O   PHE B  14      25.213  12.296   4.851  1.00 15.00      B    O  
ATOM   4367  N   GLY B  15      23.273  13.421   4.725  1.00 15.00      B    N  
ATOM   4368  HN  GLY B  15      22.818  14.267   4.494  1.00 15.00      B    H  
ATOM   4369  CA  GLY B  15      22.498  12.308   5.233  1.00 15.00      B    C  
ATOM   4370  C   GLY B  15      21.629  11.695   4.156  1.00 15.00      B    C  
ATOM   4371  O   GLY B  15      20.840  10.785   4.424  1.00 15.00      B    O  
ATOM   4372  N   GLY B  16      21.778  12.195   2.938  1.00 15.00      B    N  
ATOM   4373  HN  GLY B  16      22.421  12.918   2.793  1.00 15.00      B    H  
ATOM   4374  CA  GLY B  16      20.999  11.693   1.829  1.00 15.00      B    C  
ATOM   4375  C   GLY B  16      21.817  10.853   0.871  1.00 15.00      B    C  
ATOM   4376  O   GLY B  16      22.969  10.516   1.146  1.00 15.00      B    O  
ATOM   4377  N   PHE B  17      21.225  10.526  -0.268  1.00 15.00      B    N  
ATOM   4378  HN  PHE B  17      20.316  10.846  -0.441  1.00 15.00      B    H  
ATOM   4379  CA  PHE B  17      21.893   9.712  -1.274  1.00 15.00      B    C  
ATOM   4380  CB  PHE B  17      20.941   8.631  -1.806  1.00 15.00      B    C  
ATOM   4381  CG  PHE B  17      20.806   7.414  -0.928  1.00 15.00      B    C  
ATOM   4382  CD1 PHE B  17      20.736   6.150  -1.491  1.00 15.00      B    C  
ATOM   4383  CD2 PHE B  17      20.745   7.528   0.452  1.00 15.00      B    C  
ATOM   4384  CE1 PHE B  17      20.608   5.026  -0.698  1.00 15.00      B    C  
ATOM   4385  CE2 PHE B  17      20.618   6.409   1.252  1.00 15.00      B    C  
ATOM   4386  CZ  PHE B  17      20.550   5.155   0.676  1.00 15.00      B    C  
ATOM   4387  C   PHE B  17      22.388  10.578  -2.427  1.00 15.00      B    C  
ATOM   4388  O   PHE B  17      22.120  10.287  -3.593  1.00 15.00      B    O  
ATOM   4389  N   GLU B  18      23.121  11.634  -2.101  1.00 15.00      B    N  
ATOM   4390  HN  GLU B  18      23.324  11.805  -1.157  1.00 15.00      B    H  
ATOM   4391  CA  GLU B  18      23.641  12.542  -3.116  1.00 15.00      B    C  
ATOM   4392  CB  GLU B  18      23.105  13.955  -2.899  1.00 15.00      B    C  
ATOM   4393  CG  GLU B  18      21.609  14.097  -3.108  1.00 15.00      B    C  
ATOM   4394  CD  GLU B  18      21.127  15.503  -2.834  1.00 15.00      B    C  
ATOM   4395  OE1 GLU B  18      21.051  16.312  -3.780  1.00 15.00      B    O  
ATOM   4396  OE2 GLU B  18      20.814  15.815  -1.668  1.00 15.00      B    O  
ATOM   4397  C   GLU B  18      25.164  12.572  -3.119  1.00 15.00      B    C  
ATOM   4398  O   GLU B  18      25.800  12.618  -2.064  1.00 15.00      B    O  
ATOM   4399  N   PHE B  19      25.740  12.546  -4.313  1.00 15.00      B    N  
ATOM   4400  HN  PHE B  19      25.177  12.498  -5.111  1.00 15.00      B    H  
ATOM   4401  CA  PHE B  19      27.185  12.593  -4.471  1.00 15.00      B    C  
ATOM   4402  CB  PHE B  19      27.619  11.746  -5.673  1.00 15.00      B    C  
ATOM   4403  CG  PHE B  19      29.107  11.568  -5.808  1.00 15.00      B    C  
ATOM   4404  CD1 PHE B  19      29.810  12.227  -6.805  1.00 15.00      B    C  
ATOM   4405  CD2 PHE B  19      29.802  10.740  -4.942  1.00 15.00      B    C  
ATOM   4406  CE1 PHE B  19      31.175  12.065  -6.935  1.00 15.00      B    C  
ATOM   4407  CE2 PHE B  19      31.168  10.573  -5.066  1.00 15.00      B    C  
ATOM   4408  CZ  PHE B  19      31.856  11.237  -6.064  1.00 15.00      B    C  
ATOM   4409  C   PHE B  19      27.614  14.044  -4.652  1.00 15.00      B    C  
ATOM   4410  O   PHE B  19      27.712  14.544  -5.773  1.00 15.00      B    O  
ATOM   4411  N   TYR B  20      27.834  14.722  -3.538  1.00 15.00      B    N  
ATOM   4412  HN  TYR B  20      27.731  14.267  -2.677  1.00 15.00      B    H  
ATOM   4413  CA  TYR B  20      28.226  16.120  -3.561  1.00 15.00      B    C  
ATOM   4414  CB  TYR B  20      27.975  16.777  -2.205  1.00 15.00      B    C  
ATOM   4415  CG  TYR B  20      26.517  17.039  -1.908  1.00 15.00      B    C  
ATOM   4416  CD1 TYR B  20      25.820  18.040  -2.572  1.00 15.00      B    C  
ATOM   4417  CD2 TYR B  20      25.842  16.295  -0.952  1.00 15.00      B    C  
ATOM   4418  CE1 TYR B  20      24.490  18.292  -2.291  1.00 15.00      B    C  
ATOM   4419  CE2 TYR B  20      24.514  16.538  -0.668  1.00 15.00      B    C  
ATOM   4420  CZ  TYR B  20      23.843  17.537  -1.337  1.00 15.00      B    C  
ATOM   4421  OH  TYR B  20      22.523  17.790  -1.039  1.00 15.00      B    O  
ATOM   4422  HH  TYR B  20      21.980  17.021  -1.293  1.00 15.00      B    H  
ATOM   4423  C   TYR B  20      29.680  16.303  -3.970  1.00 15.00      B    C  
ATOM   4424  O   TYR B  20      30.563  15.569  -3.528  1.00 15.00      B    O  
ATOM   4425  N   VAL B  21      29.912  17.289  -4.821  1.00 15.00      B    N  
ATOM   4426  HN  VAL B  21      29.156  17.827  -5.143  1.00 15.00      B    H  
ATOM   4427  CA  VAL B  21      31.250  17.599  -5.294  1.00 15.00      B    C  
ATOM   4428  CB  VAL B  21      31.298  17.704  -6.834  1.00 15.00      B    C  
ATOM   4429  CG1 VAL B  21      32.737  17.774  -7.325  1.00 15.00      B    C  
ATOM   4430  CG2 VAL B  21      30.569  16.534  -7.478  1.00 15.00      B    C  
ATOM   4431  C   VAL B  21      31.713  18.919  -4.688  1.00 15.00      B    C  
ATOM   4432  O   VAL B  21      30.991  19.919  -4.740  1.00 15.00      B    O  
ATOM   4433  N   GLU B  22      32.902  18.912  -4.101  1.00 15.00      B    N  
ATOM   4434  HN  GLU B  22      33.421  18.082  -4.082  1.00 15.00      B    H  
ATOM   4435  CA  GLU B  22      33.460  20.106  -3.484  1.00 15.00      B    C  
ATOM   4436  CB  GLU B  22      34.542  19.721  -2.470  1.00 15.00      B    C  
ATOM   4437  CG  GLU B  22      34.961  20.846  -1.534  1.00 15.00      B    C  
ATOM   4438  CD  GLU B  22      35.854  20.366  -0.408  1.00 15.00      B    C  
ATOM   4439  OE1 GLU B  22      36.988  19.932  -0.694  1.00 15.00      B    O  
ATOM   4440  OE2 GLU B  22      35.418  20.429   0.760  1.00 15.00      B    O  
ATOM   4441  C   GLU B  22      34.032  21.042  -4.545  1.00 15.00      B    C  
ATOM   4442  O   GLU B  22      34.441  20.599  -5.621  1.00 15.00      B    O  
ATOM   4443  N   ALA B  23      34.042  22.334  -4.239  1.00 15.00      B    N  
ATOM   4444  HN  ALA B  23      33.699  22.617  -3.367  1.00 15.00      B    H  
ATOM   4445  CA  ALA B  23      34.556  23.343  -5.154  1.00 15.00      B    C  
ATOM   4446  CB  ALA B  23      34.366  24.729  -4.561  1.00 15.00      B    C  
ATOM   4447  C   ALA B  23      36.030  23.104  -5.463  1.00 15.00      B    C  
ATOM   4448  O   ALA B  23      36.873  23.115  -4.567  1.00 15.00      B    O  
ATOM   4449  N   GLY B  24      36.332  22.876  -6.733  1.00 15.00      B    N  
ATOM   4450  HN  GLY B  24      35.616  22.863  -7.403  1.00 15.00      B    H  
ATOM   4451  CA  GLY B  24      37.703  22.639  -7.134  1.00 15.00      B    C  
ATOM   4452  C   GLY B  24      37.976  21.173  -7.389  1.00 15.00      B    C  
ATOM   4453  O   GLY B  24      38.950  20.822  -8.054  1.00 15.00      B    O  
ATOM   4454  N   GLN B  25      37.116  20.315  -6.859  1.00 15.00      B    N  
ATOM   4455  HN  GLN B  25      36.351  20.655  -6.342  1.00 15.00      B    H  
ATOM   4456  CA  GLN B  25      37.270  18.884  -7.042  1.00 15.00      B    C  
ATOM   4457  CB  GLN B  25      36.733  18.112  -5.834  1.00 15.00      B    C  
ATOM   4458  CG  GLN B  25      37.559  16.886  -5.476  1.00 15.00      B    C  
ATOM   4459  CD  GLN B  25      36.756  15.817  -4.762  1.00 15.00      B    C  
ATOM   4460  OE1 GLN B  25      36.623  15.834  -3.542  1.00 15.00      B    O  
ATOM   4461  NE2 GLN B  25      36.223  14.869  -5.520  1.00 15.00      B    N  
ATOM   4462 HE21 GLN B  25      36.372  14.908  -6.489  1.00 15.00      B    H  
ATOM   4463 HE22 GLN B  25      35.706  14.164  -5.080  1.00 15.00      B    H  
ATOM   4464  C   GLN B  25      36.551  18.439  -8.307  1.00 15.00      B    C  
ATOM   4465  O   GLN B  25      35.520  19.001  -8.675  1.00 15.00      B    O  
ATOM   4466  N   GLN B  26      37.103  17.439  -8.973  1.00 15.00      B    N  
ATOM   4467  HN  GLN B  26      37.927  17.036  -8.636  1.00 15.00      B    H  
ATOM   4468  CA  GLN B  26      36.509  16.925 -10.195  1.00 15.00      B    C  
ATOM   4469  CB  GLN B  26      37.575  16.293 -11.090  1.00 15.00      B    C  
ATOM   4470  CG  GLN B  26      38.430  17.304 -11.835  1.00 15.00      B    C  
ATOM   4471  CD  GLN B  26      39.314  16.665 -12.887  1.00 15.00      B    C  
ATOM   4472  OE1 GLN B  26      39.793  15.542 -12.722  1.00 15.00      B    O  
ATOM   4473  NE2 GLN B  26      39.530  17.374 -13.983  1.00 15.00      B    N  
ATOM   4474 HE21 GLN B  26      39.112  18.258 -14.050  1.00 15.00      B    H  
ATOM   4475 HE22 GLN B  26      40.094  16.987 -14.681  1.00 15.00      B    H  
ATOM   4476  C   GLN B  26      35.414  15.917  -9.884  1.00 15.00      B    C  
ATOM   4477  O   GLN B  26      35.436  15.261  -8.838  1.00 15.00      B    O  
ATOM   4478  N   PHE B  27      34.454  15.806 -10.790  1.00 15.00      B    N  
ATOM   4479  HN  PHE B  27      34.497  16.361 -11.600  1.00 15.00      B    H  
ATOM   4480  CA  PHE B  27      33.353  14.874 -10.625  1.00 15.00      B    C  
ATOM   4481  CB  PHE B  27      32.151  15.300 -11.480  1.00 15.00      B    C  
ATOM   4482  CG  PHE B  27      30.989  14.343 -11.445  1.00 15.00      B    C  
ATOM   4483  CD1 PHE B  27      30.675  13.572 -12.553  1.00 15.00      B    C  
ATOM   4484  CD2 PHE B  27      30.211  14.215 -10.305  1.00 15.00      B    C  
ATOM   4485  CE1 PHE B  27      29.609  12.692 -12.526  1.00 15.00      B    C  
ATOM   4486  CE2 PHE B  27      29.144  13.337 -10.271  1.00 15.00      B    C  
ATOM   4487  CZ  PHE B  27      28.843  12.575 -11.383  1.00 15.00      B    C  
ATOM   4488  C   PHE B  27      33.806  13.469 -10.996  1.00 15.00      B    C  
ATOM   4489  O   PHE B  27      33.848  13.110 -12.174  1.00 15.00      B    O  
ATOM   4490  N   ASP B  28      34.180  12.697  -9.986  1.00 15.00      B    N  
ATOM   4491  HN  ASP B  28      34.155  13.058  -9.077  1.00 15.00      B    H  
ATOM   4492  CA  ASP B  28      34.633  11.329 -10.193  1.00 15.00      B    C  
ATOM   4493  CB  ASP B  28      35.456  10.844  -8.996  1.00 15.00      B    C  
ATOM   4494  CG  ASP B  28      36.287   9.613  -9.313  1.00 15.00      B    C  
ATOM   4495  OD1 ASP B  28      35.706   8.508  -9.409  1.00 15.00      B    O  
ATOM   4496  OD2 ASP B  28      37.521   9.749  -9.453  1.00 15.00      B    O  
ATOM   4497  C   ASP B  28      33.439  10.412 -10.422  1.00 15.00      B    C  
ATOM   4498  O   ASP B  28      32.760   9.998  -9.477  1.00 15.00      B    O  
ATOM   4499  N   ASP B  29      33.177  10.113 -11.684  1.00 15.00      B    N  
ATOM   4500  HN  ASP B  29      33.760  10.469 -12.392  1.00 15.00      B    H  
ATOM   4501  CA  ASP B  29      32.061   9.255 -12.053  1.00 15.00      B    C  
ATOM   4502  CB  ASP B  29      31.740   9.366 -13.548  1.00 15.00      B    C  
ATOM   4503  CG  ASP B  29      32.844   8.854 -14.457  1.00 15.00      B    C  
ATOM   4504  OD1 ASP B  29      33.997   8.727 -13.994  1.00 15.00      B    O  
ATOM   4505  OD2 ASP B  29      32.551   8.575 -15.639  1.00 15.00      B    O  
ATOM   4506  C   ASP B  29      32.322   7.809 -11.651  1.00 15.00      B    C  
ATOM   4507  O   ASP B  29      31.388   7.044 -11.403  1.00 15.00      B    O  
ATOM   4508  N   SER B  30      33.595   7.449 -11.571  1.00 15.00      B    N  
ATOM   4509  HN  SER B  30      34.292   8.106 -11.798  1.00 15.00      B    H  
ATOM   4510  CA  SER B  30      33.987   6.108 -11.179  1.00 15.00      B    C  
ATOM   4511  CB  SER B  30      35.486   5.912 -11.399  1.00 15.00      B    C  
ATOM   4512  OG  SER B  30      35.813   6.054 -12.770  1.00 15.00      B    O  
ATOM   4513  HG  SER B  30      35.351   6.820 -13.139  1.00 15.00      B    H  
ATOM   4514  C   SER B  30      33.601   5.848  -9.723  1.00 15.00      B    C  
ATOM   4515  O   SER B  30      33.249   4.728  -9.350  1.00 15.00      B    O  
ATOM   4516  N   ALA B  31      33.694   6.882  -8.894  1.00 15.00      B    N  
ATOM   4517  HN  ALA B  31      34.065   7.737  -9.231  1.00 15.00      B    H  
ATOM   4518  CA  ALA B  31      33.312   6.777  -7.492  1.00 15.00      B    C  
ATOM   4519  CB  ALA B  31      33.832   7.970  -6.704  1.00 15.00      B    C  
ATOM   4520  C   ALA B  31      31.796   6.687  -7.389  1.00 15.00      B    C  
ATOM   4521  O   ALA B  31      31.257   5.939  -6.574  1.00 15.00      B    O  
ATOM   4522  N   TYR B  32      31.119   7.446  -8.243  1.00 15.00      B    N  
ATOM   4523  HN  TYR B  32      31.618   8.022  -8.864  1.00 15.00      B    H  
ATOM   4524  CA  TYR B  32      29.663   7.458  -8.284  1.00 15.00      B    C  
ATOM   4525  CB  TYR B  32      29.189   8.488  -9.319  1.00 15.00      B    C  
ATOM   4526  CG  TYR B  32      27.697   8.749  -9.332  1.00 15.00      B    C  
ATOM   4527  CD1 TYR B  32      26.827   7.913 -10.024  1.00 15.00      B    C  
ATOM   4528  CD2 TYR B  32      27.159   9.840  -8.665  1.00 15.00      B    C  
ATOM   4529  CE1 TYR B  32      25.467   8.157 -10.048  1.00 15.00      B    C  
ATOM   4530  CE2 TYR B  32      25.800  10.092  -8.681  1.00 15.00      B    C  
ATOM   4531  CZ  TYR B  32      24.959   9.248  -9.374  1.00 15.00      B    C  
ATOM   4532  OH  TYR B  32      23.605   9.496  -9.394  1.00 15.00      B    O  
ATOM   4533  HH  TYR B  32      23.128   8.687  -9.195  1.00 15.00      B    H  
ATOM   4534  C   TYR B  32      29.147   6.070  -8.654  1.00 15.00      B    C  
ATOM   4535  O   TYR B  32      28.290   5.509  -7.973  1.00 15.00      B    O  
ATOM   4536  N   GLU B  33      29.699   5.517  -9.727  1.00 15.00      B    N  
ATOM   4537  HN  GLU B  33      30.391   6.016 -10.218  1.00 15.00      B    H  
ATOM   4538  CA  GLU B  33      29.308   4.197 -10.210  1.00 15.00      B    C  
ATOM   4539  CB  GLU B  33      30.006   3.909 -11.539  1.00 15.00      B    C  
ATOM   4540  CG  GLU B  33      29.595   2.605 -12.199  1.00 15.00      B    C  
ATOM   4541  CD  GLU B  33      30.411   2.316 -13.440  1.00 15.00      B    C  
ATOM   4542  OE1 GLU B  33      29.939   2.637 -14.551  1.00 15.00      B    O  
ATOM   4543  OE2 GLU B  33      31.530   1.790 -13.303  1.00 15.00      B    O  
ATOM   4544  C   GLU B  33      29.641   3.106  -9.193  1.00 15.00      B    C  
ATOM   4545  O   GLU B  33      28.922   2.118  -9.073  1.00 15.00      B    O  
ATOM   4546  N   GLU B  34      30.722   3.304  -8.451  1.00 15.00      B    N  
ATOM   4547  HN  GLU B  34      31.245   4.121  -8.585  1.00 15.00      B    H  
ATOM   4548  CA  GLU B  34      31.161   2.337  -7.450  1.00 15.00      B    C  
ATOM   4549  CB  GLU B  34      32.492   2.783  -6.837  1.00 15.00      B    C  
ATOM   4550  CG  GLU B  34      32.986   1.919  -5.687  1.00 15.00      B    C  
ATOM   4551  CD  GLU B  34      34.394   2.278  -5.261  1.00 15.00      B    C  
ATOM   4552  OE1 GLU B  34      34.725   3.483  -5.230  1.00 15.00      B    O  
ATOM   4553  OE2 GLU B  34      35.182   1.358  -4.975  1.00 15.00      B    O  
ATOM   4554  C   GLU B  34      30.115   2.114  -6.356  1.00 15.00      B    C  
ATOM   4555  O   GLU B  34      29.909   0.984  -5.908  1.00 15.00      B    O  
ATOM   4556  N   ALA B  35      29.449   3.182  -5.942  1.00 15.00      B    N  
ATOM   4557  HN  ALA B  35      29.636   4.053  -6.350  1.00 15.00      B    H  
ATOM   4558  CA  ALA B  35      28.450   3.085  -4.886  1.00 15.00      B    C  
ATOM   4559  CB  ALA B  35      28.573   4.267  -3.938  1.00 15.00      B    C  
ATOM   4560  C   ALA B  35      27.024   2.973  -5.424  1.00 15.00      B    C  
ATOM   4561  O   ALA B  35      26.227   2.179  -4.923  1.00 15.00      B    O  
ATOM   4562  N   TYR B  36      26.709   3.761  -6.445  1.00 15.00      B    N  
ATOM   4563  HN  TYR B  36      27.394   4.355  -6.822  1.00 15.00      B    H  
ATOM   4564  CA  TYR B  36      25.367   3.765  -7.023  1.00 15.00      B    C  
ATOM   4565  CB  TYR B  36      25.104   5.072  -7.776  1.00 15.00      B    C  
ATOM   4566  CG  TYR B  36      24.963   6.294  -6.894  1.00 15.00      B    C  
ATOM   4567  CD1 TYR B  36      23.730   6.907  -6.720  1.00 15.00      B    C  
ATOM   4568  CD2 TYR B  36      26.063   6.842  -6.246  1.00 15.00      B    C  
ATOM   4569  CE1 TYR B  36      23.597   8.031  -5.928  1.00 15.00      B    C  
ATOM   4570  CE2 TYR B  36      25.939   7.962  -5.450  1.00 15.00      B    C  
ATOM   4571  CZ  TYR B  36      24.705   8.553  -5.295  1.00 15.00      B    C  
ATOM   4572  OH  TYR B  36      24.579   9.671  -4.510  1.00 15.00      B    O  
ATOM   4573  HH  TYR B  36      23.652   9.782  -4.251  1.00 15.00      B    H  
ATOM   4574  C   TYR B  36      25.131   2.582  -7.956  1.00 15.00      B    C  
ATOM   4575  O   TYR B  36      24.037   2.024  -7.994  1.00 15.00      B    O  
ATOM   4576  N   GLY B  37      26.156   2.208  -8.709  1.00 15.00      B    N  
ATOM   4577  HN  GLY B  37      27.017   2.668  -8.617  1.00 15.00      B    H  
ATOM   4578  CA  GLY B  37      26.024   1.107  -9.645  1.00 15.00      B    C  
ATOM   4579  C   GLY B  37      25.440   1.562 -10.969  1.00 15.00      B    C  
ATOM   4580  O   GLY B  37      24.927   0.756 -11.744  1.00 15.00      B    O  
ATOM   4581  N   VAL B  38      25.518   2.863 -11.224  1.00 15.00      B    N  
ATOM   4582  HN  VAL B  38      25.951   3.448 -10.572  1.00 15.00      B    H  
ATOM   4583  CA  VAL B  38      24.991   3.440 -12.453  1.00 15.00      B    C  
ATOM   4584  CB  VAL B  38      23.905   4.502 -12.163  1.00 15.00      B    C  
ATOM   4585  CG1 VAL B  38      23.307   5.032 -13.459  1.00 15.00      B    C  
ATOM   4586  CG2 VAL B  38      22.816   3.932 -11.265  1.00 15.00      B    C  
ATOM   4587  C   VAL B  38      26.111   4.080 -13.267  1.00 15.00      B    C  
ATOM   4588  O   VAL B  38      26.764   5.019 -12.808  1.00 15.00      B    O  
ATOM   4589  N   SER B  39      26.331   3.558 -14.465  1.00 15.00      B    N  
ATOM   4590  HN  SER B  39      25.795   2.794 -14.757  1.00 15.00      B    H  
ATOM   4591  CA  SER B  39      27.361   4.071 -15.354  1.00 15.00      B    C  
ATOM   4592  CB  SER B  39      27.567   3.108 -16.524  1.00 15.00      B    C  
ATOM   4593  OG  SER B  39      27.916   1.820 -16.051  1.00 15.00      B    O  
ATOM   4594  HG  SER B  39      28.687   1.898 -15.457  1.00 15.00      B    H  
ATOM   4595  C   SER B  39      27.014   5.465 -15.868  1.00 15.00      B    C  
ATOM   4596  O   SER B  39      26.094   5.636 -16.669  1.00 15.00      B    O  
ATOM   4597  N   VAL B  40      27.747   6.459 -15.388  1.00 15.00      B    N  
ATOM   4598  HN  VAL B  40      28.444   6.261 -14.730  1.00 15.00      B    H  
ATOM   4599  CA  VAL B  40      27.531   7.839 -15.800  1.00 15.00      B    C  
ATOM   4600  CB  VAL B  40      28.095   8.835 -14.762  1.00 15.00      B    C  
ATOM   4601  CG1 VAL B  40      27.571  10.241 -15.020  1.00 15.00      B    C  
ATOM   4602  CG2 VAL B  40      27.762   8.390 -13.348  1.00 15.00      B    C  
ATOM   4603  C   VAL B  40      28.193   8.100 -17.152  1.00 15.00      B    C  
ATOM   4604  O   VAL B  40      29.384   7.824 -17.330  1.00 15.00      B    O  
ATOM   4605  N   PRO B  41      27.422   8.599 -18.131  1.00 15.00      B    N  
ATOM   4606  CA  PRO B  41      27.943   8.911 -19.465  1.00 15.00      B    C  
ATOM   4607  CB  PRO B  41      26.686   9.228 -20.281  1.00 15.00      B    C  
ATOM   4608  CG  PRO B  41      25.668   9.639 -19.275  1.00 15.00      B    C  
ATOM   4609  CD  PRO B  41      25.979   8.876 -18.018  1.00 15.00      B    C  
ATOM   4610  C   PRO B  41      28.879  10.118 -19.431  1.00 15.00      B    C  
ATOM   4611  O   PRO B  41      28.645  11.071 -18.684  1.00 15.00      B    O  
ATOM   4612  N   THR B  42      29.923  10.067 -20.254  1.00 15.00      B    N  
ATOM   4613  HN  THR B  42      30.032   9.284 -20.834  1.00 15.00      B    H  
ATOM   4614  CA  THR B  42      30.926  11.127 -20.330  1.00 15.00      B    C  
ATOM   4615  CB  THR B  42      31.894  10.864 -21.494  1.00 15.00      B    C  
ATOM   4616  OG1 THR B  42      32.013   9.444 -21.674  1.00 15.00      B    O  
ATOM   4617  HG1 THR B  42      32.787   9.129 -21.196  1.00 15.00      B    H  
ATOM   4618  CG2 THR B  42      33.268  11.443 -21.187  1.00 15.00      B    C  
ATOM   4619  C   THR B  42      30.313  12.520 -20.467  1.00 15.00      B    C  
ATOM   4620  O   THR B  42      30.689  13.431 -19.735  1.00 15.00      B    O  
ATOM   4621  N   ALA B  43      29.351  12.665 -21.379  1.00 15.00      B    N  
ATOM   4622  HN  ALA B  43      29.093  11.895 -21.921  1.00 15.00      B    H  
ATOM   4623  CA  ALA B  43      28.688  13.951 -21.612  1.00 15.00      B    C  
ATOM   4624  CB  ALA B  43      27.542  13.784 -22.597  1.00 15.00      B    C  
ATOM   4625  C   ALA B  43      28.189  14.577 -20.310  1.00 15.00      B    C  
ATOM   4626  O   ALA B  43      28.334  15.779 -20.089  1.00 15.00      B    O  
ATOM   4627  N   VAL B  44      27.617  13.751 -19.443  1.00 15.00      B    N  
ATOM   4628  HN  VAL B  44      27.546  12.800 -19.664  1.00 15.00      B    H  
ATOM   4629  CA  VAL B  44      27.111  14.224 -18.162  1.00 15.00      B    C  
ATOM   4630  CB  VAL B  44      26.163  13.193 -17.509  1.00 15.00      B    C  
ATOM   4631  CG1 VAL B  44      25.773  13.624 -16.103  1.00 15.00      B    C  
ATOM   4632  CG2 VAL B  44      24.922  13.004 -18.368  1.00 15.00      B    C  
ATOM   4633  C   VAL B  44      28.275  14.534 -17.225  1.00 15.00      B    C  
ATOM   4634  O   VAL B  44      28.254  15.525 -16.497  1.00 15.00      B    O  
ATOM   4635  N   VAL B  45      29.300  13.690 -17.267  1.00 15.00      B    N  
ATOM   4636  HN  VAL B  45      29.265  12.926 -17.884  1.00 15.00      B    H  
ATOM   4637  CA  VAL B  45      30.484  13.875 -16.435  1.00 15.00      B    C  
ATOM   4638  CB  VAL B  45      31.513  12.743 -16.654  1.00 15.00      B    C  
ATOM   4639  CG1 VAL B  45      32.719  12.917 -15.744  1.00 15.00      B    C  
ATOM   4640  CG2 VAL B  45      30.870  11.386 -16.430  1.00 15.00      B    C  
ATOM   4641  C   VAL B  45      31.136  15.219 -16.750  1.00 15.00      B    C  
ATOM   4642  O   VAL B  45      31.502  15.973 -15.846  1.00 15.00      B    O  
ATOM   4643  N   GLU B  46      31.262  15.512 -18.039  1.00 15.00      B    N  
ATOM   4644  HN  GLU B  46      30.957  14.856 -18.710  1.00 15.00      B    H  
ATOM   4645  CA  GLU B  46      31.852  16.764 -18.498  1.00 15.00      B    C  
ATOM   4646  CB  GLU B  46      31.954  16.766 -20.024  1.00 15.00      B    C  
ATOM   4647  CG  GLU B  46      32.874  15.691 -20.584  1.00 15.00      B    C  
ATOM   4648  CD  GLU B  46      32.602  15.392 -22.047  1.00 15.00      B    C  
ATOM   4649  OE1 GLU B  46      32.966  16.226 -22.902  1.00 15.00      B    O  
ATOM   4650  OE2 GLU B  46      32.027  14.319 -22.337  1.00 15.00      B    O  
ATOM   4651  C   GLU B  46      31.026  17.957 -18.020  1.00 15.00      B    C  
ATOM   4652  O   GLU B  46      31.569  18.933 -17.501  1.00 15.00      B    O  
ATOM   4653  N   GLU B  47      29.710  17.859 -18.181  1.00 15.00      B    N  
ATOM   4654  HN  GLU B  47      29.341  17.052 -18.604  1.00 15.00      B    H  
ATOM   4655  CA  GLU B  47      28.798  18.917 -17.763  1.00 15.00      B    C  
ATOM   4656  CB  GLU B  47      27.359  18.540 -18.116  1.00 15.00      B    C  
ATOM   4657  CG  GLU B  47      26.368  19.686 -17.995  1.00 15.00      B    C  
ATOM   4658  CD  GLU B  47      25.075  19.266 -17.326  1.00 15.00      B    C  
ATOM   4659  OE1 GLU B  47      24.773  19.793 -16.231  1.00 15.00      B    O  
ATOM   4660  OE2 GLU B  47      24.362  18.414 -17.887  1.00 15.00      B    O  
ATOM   4661  C   GLU B  47      28.921  19.176 -16.261  1.00 15.00      B    C  
ATOM   4662  O   GLU B  47      29.056  20.322 -15.824  1.00 15.00      B    O  
ATOM   4663  N   MET B  48      28.895  18.101 -15.477  1.00 15.00      B    N  
ATOM   4664  HN  MET B  48      28.783  17.214 -15.888  1.00 15.00      B    H  
ATOM   4665  CA  MET B  48      29.009  18.207 -14.025  1.00 15.00      B    C  
ATOM   4666  CB  MET B  48      28.809  16.846 -13.352  1.00 15.00      B    C  
ATOM   4667  CG  MET B  48      27.458  16.205 -13.622  1.00 15.00      B    C  
ATOM   4668  SD  MET B  48      26.072  17.242 -13.122  1.00 15.00      B    S  
ATOM   4669  CE  MET B  48      24.816  16.694 -14.277  1.00 15.00      B    C  
ATOM   4670  C   MET B  48      30.357  18.797 -13.626  1.00 15.00      B    C  
ATOM   4671  O   MET B  48      30.440  19.611 -12.708  1.00 15.00      B    O  
ATOM   4672  N   ASN B  49      31.411  18.393 -14.330  1.00 15.00      B    N  
ATOM   4673  HN  ASN B  49      31.280  17.745 -15.056  1.00 15.00      B    H  
ATOM   4674  CA  ASN B  49      32.755  18.890 -14.048  1.00 15.00      B    C  
ATOM   4675  CB  ASN B  49      33.812  18.127 -14.850  1.00 15.00      B    C  
ATOM   4676  CG  ASN B  49      34.376  16.941 -14.092  1.00 15.00      B    C  
ATOM   4677  OD1 ASN B  49      35.281  17.084 -13.276  1.00 15.00      B    O  
ATOM   4678  ND2 ASN B  49      33.845  15.758 -14.356  1.00 15.00      B    N  
ATOM   4679 HD21 ASN B  49      33.120  15.712 -15.020  1.00 15.00      B    H  
ATOM   4680 HD22 ASN B  49      34.197  14.973 -13.881  1.00 15.00      B    H  
ATOM   4681  C   ASN B  49      32.850  20.381 -14.334  1.00 15.00      B    C  
ATOM   4682  O   ASN B  49      33.519  21.117 -13.612  1.00 15.00      B    O  
ATOM   4683  N   ALA B  50      32.174  20.824 -15.390  1.00 15.00      B    N  
ATOM   4684  HN  ALA B  50      31.672  20.182 -15.941  1.00 15.00      B    H  
ATOM   4685  CA  ALA B  50      32.169  22.234 -15.756  1.00 15.00      B    C  
ATOM   4686  CB  ALA B  50      31.456  22.442 -17.083  1.00 15.00      B    C  
ATOM   4687  C   ALA B  50      31.511  23.057 -14.654  1.00 15.00      B    C  
ATOM   4688  O   ALA B  50      31.975  24.144 -14.314  1.00 15.00      B    O  
ATOM   4689  N   LYS B  51      30.432  22.518 -14.092  1.00 15.00      B    N  
ATOM   4690  HN  LYS B  51      30.112  21.649 -14.415  1.00 15.00      B    H  
ATOM   4691  CA  LYS B  51      29.713  23.183 -13.013  1.00 15.00      B    C  
ATOM   4692  CB  LYS B  51      28.376  22.484 -12.748  1.00 15.00      B    C  
ATOM   4693  CG  LYS B  51      27.279  22.837 -13.741  1.00 15.00      B    C  
ATOM   4694  CD  LYS B  51      26.089  21.895 -13.612  1.00 15.00      B    C  
ATOM   4695  CE  LYS B  51      24.874  22.445 -14.344  1.00 15.00      B    C  
ATOM   4696  NZ  LYS B  51      23.812  21.417 -14.503  1.00 15.00      B    N  
ATOM   4697  HZ1 LYS B  51      22.956  21.836 -14.926  1.00 15.00      B    H  
ATOM   4698  HZ2 LYS B  51      23.569  21.006 -13.570  1.00 15.00      B    H  
ATOM   4699  HZ3 LYS B  51      24.160  20.643 -15.137  1.00 15.00      B    H  
ATOM   4700  C   LYS B  51      30.555  23.201 -11.740  1.00 15.00      B    C  
ATOM   4701  O   LYS B  51      30.590  24.196 -11.021  1.00 15.00      B    O  
ATOM   4702  N   ALA B  52      31.246  22.094 -11.481  1.00 15.00      B    N  
ATOM   4703  HN  ALA B  52      31.180  21.336 -12.102  1.00 15.00      B    H  
ATOM   4704  CA  ALA B  52      32.097  21.969 -10.301  1.00 15.00      B    C  
ATOM   4705  CB  ALA B  52      32.625  20.547 -10.175  1.00 15.00      B    C  
ATOM   4706  C   ALA B  52      33.248  22.973 -10.335  1.00 15.00      B    C  
ATOM   4707  O   ALA B  52      33.752  23.392  -9.294  1.00 15.00      B    O  
ATOM   4708  N   ALA B  53      33.653  23.369 -11.536  1.00 15.00      B    N  
ATOM   4709  HN  ALA B  53      33.215  23.005 -12.335  1.00 15.00      B    H  
ATOM   4710  CA  ALA B  53      34.739  24.325 -11.693  1.00 15.00      B    C  
ATOM   4711  CB  ALA B  53      35.431  24.136 -13.035  1.00 15.00      B    C  
ATOM   4712  C   ALA B  53      34.240  25.758 -11.549  1.00 15.00      B    C  
ATOM   4713  O   ALA B  53      35.030  26.698 -11.529  1.00 15.00      B    O  
ATOM   4714  N   GLN B  54      32.927  25.920 -11.453  1.00 15.00      B    N  
ATOM   4715  HN  GLN B  54      32.340  25.133 -11.471  1.00 15.00      B    H  
ATOM   4716  CA  GLN B  54      32.333  27.242 -11.312  1.00 15.00      B    C  
ATOM   4717  CB  GLN B  54      31.150  27.408 -12.270  1.00 15.00      B    C  
ATOM   4718  CG  GLN B  54      31.551  27.478 -13.734  1.00 15.00      B    C  
ATOM   4719  CD  GLN B  54      30.363  27.612 -14.667  1.00 15.00      B    C  
ATOM   4720  OE1 GLN B  54      29.337  28.182 -14.307  1.00 15.00      B    O  
ATOM   4721  NE2 GLN B  54      30.495  27.083 -15.873  1.00 15.00      B    N  
ATOM   4722 HE21 GLN B  54      31.342  26.642 -16.094  1.00 15.00      B    H  
ATOM   4723 HE22 GLN B  54      29.742  27.157 -16.490  1.00 15.00      B    H  
ATOM   4724  C   GLN B  54      31.891  27.490  -9.877  1.00 15.00      B    C  
ATOM   4725  O   GLN B  54      31.382  28.561  -9.550  1.00 15.00      B    O  
ATOM   4726  N   LEU B  55      32.097  26.493  -9.026  1.00 15.00      B    N  
ATOM   4727  HN  LEU B  55      32.525  25.673  -9.345  1.00 15.00      B    H  
ATOM   4728  CA  LEU B  55      31.721  26.596  -7.625  1.00 15.00      B    C  
ATOM   4729  CB  LEU B  55      31.602  25.204  -6.996  1.00 15.00      B    C  
ATOM   4730  CG  LEU B  55      30.688  24.201  -7.694  1.00 15.00      B    C  
ATOM   4731  CD1 LEU B  55      30.822  22.836  -7.041  1.00 15.00      B    C  
ATOM   4732  CD2 LEU B  55      29.242  24.672  -7.663  1.00 15.00      B    C  
ATOM   4733  C   LEU B  55      32.760  27.392  -6.855  1.00 15.00      B    C  
ATOM   4734  O   LEU B  55      33.965  27.209  -7.044  1.00 15.00      B    O  
ATOM   4735  N   LYS B  56      32.294  28.278  -5.996  1.00 15.00      B    N  
ATOM   4736  HN  LYS B  56      31.314  28.392  -5.903  1.00 15.00      B    H  
ATOM   4737  CA  LYS B  56      33.183  29.084  -5.182  1.00 15.00      B    C  
ATOM   4738  CB  LYS B  56      32.538  30.431  -4.855  1.00 15.00      B    C  
ATOM   4739  CG  LYS B  56      32.035  31.182  -6.073  1.00 15.00      B    C  
ATOM   4740  CD  LYS B  56      31.001  32.221  -5.684  1.00 15.00      B    C  
ATOM   4741  CE  LYS B  56      30.110  32.569  -6.864  1.00 15.00      B    C  
ATOM   4742  NZ  LYS B  56      28.965  33.429  -6.459  1.00 15.00      B    N  
ATOM   4743  HZ1 LYS B  56      28.458  33.771  -7.299  1.00 15.00      B    H  
ATOM   4744  HZ2 LYS B  56      29.307  34.246  -5.916  1.00 15.00      B    H  
ATOM   4745  HZ3 LYS B  56      28.306  32.881  -5.866  1.00 15.00      B    H  
ATOM   4746  C   LYS B  56      33.512  28.338  -3.900  1.00 15.00      B    C  
ATOM   4747  O   LYS B  56      32.860  27.346  -3.569  1.00 15.00      B    O  
ATOM   4748  N   ASP B  57      34.523  28.815  -3.188  1.00 15.00      B    N  
ATOM   4749  HN  ASP B  57      34.996  29.606  -3.507  1.00 15.00      B    H  
ATOM   4750  CA  ASP B  57      34.947  28.195  -1.936  1.00 15.00      B    C  
ATOM   4751  CB  ASP B  57      36.090  28.998  -1.309  1.00 15.00      B    C  
ATOM   4752  CG  ASP B  57      36.894  28.194  -0.304  1.00 15.00      B    C  
ATOM   4753  OD1 ASP B  57      36.345  27.853   0.764  1.00 15.00      B    O  
ATOM   4754  OD2 ASP B  57      38.076  27.905  -0.588  1.00 15.00      B    O  
ATOM   4755  C   ASP B  57      33.773  28.099  -0.962  1.00 15.00      B    C  
ATOM   4756  O   ASP B  57      33.281  29.113  -0.462  1.00 15.00      B    O  
ATOM   4757  N   GLY B  58      33.305  26.878  -0.733  1.00 15.00      B    N  
ATOM   4758  HN  GLY B  58      33.725  26.114  -1.175  1.00 15.00      B    H  
ATOM   4759  CA  GLY B  58      32.193  26.669   0.169  1.00 15.00      B    C  
ATOM   4760  C   GLY B  58      30.950  26.157  -0.534  1.00 15.00      B    C  
ATOM   4761  O   GLY B  58      30.065  25.588   0.105  1.00 15.00      B    O  
ATOM   4762  N   GLU B  59      30.878  26.351  -1.846  1.00 15.00      B    N  
ATOM   4763  HN  GLU B  59      31.623  26.799  -2.310  1.00 15.00      B    H  
ATOM   4764  CA  GLU B  59      29.728  25.903  -2.620  1.00 15.00      B    C  
ATOM   4765  CB  GLU B  59      29.492  26.824  -3.827  1.00 15.00      B    C  
ATOM   4766  CG  GLU B  59      29.071  28.246  -3.461  1.00 15.00      B    C  
ATOM   4767  CD  GLU B  59      29.109  29.205  -4.640  1.00 15.00      B    C  
ATOM   4768  OE1 GLU B  59      28.587  30.344  -4.516  1.00 15.00      B    O  
ATOM   4769  OE2 GLU B  59      29.671  28.827  -5.690  1.00 15.00      B    O  
ATOM   4770  C   GLU B  59      29.908  24.453  -3.070  1.00 15.00      B    C  
ATOM   4771  O   GLU B  59      30.958  24.078  -3.598  1.00 15.00      B    O  
ATOM   4772  N   TRP B  60      28.890  23.635  -2.837  1.00 15.00      B    N  
ATOM   4773  HN  TRP B  60      28.083  23.986  -2.398  1.00 15.00      B    H  
ATOM   4774  CA  TRP B  60      28.931  22.228  -3.219  1.00 15.00      B    C  
ATOM   4775  CB  TRP B  60      28.608  21.332  -2.019  1.00 15.00      B    C  
ATOM   4776  CG  TRP B  60      29.678  21.281  -0.968  1.00 15.00      B    C  
ATOM   4777  CD1 TRP B  60      30.067  22.293  -0.137  1.00 15.00      B    C  
ATOM   4778  CD2 TRP B  60      30.487  20.148  -0.623  1.00 15.00      B    C  
ATOM   4779  NE1 TRP B  60      31.070  21.863   0.697  1.00 15.00      B    N  
ATOM   4780  HE1 TRP B  60      31.515  22.405   1.380  1.00 15.00      B    H  
ATOM   4781  CE2 TRP B  60      31.346  20.550   0.418  1.00 15.00      B    C  
ATOM   4782  CE3 TRP B  60      30.573  18.835  -1.099  1.00 15.00      B    C  
ATOM   4783  CZ2 TRP B  60      32.272  19.684   0.995  1.00 15.00      B    C  
ATOM   4784  CZ3 TRP B  60      31.491  17.977  -0.525  1.00 15.00      B    C  
ATOM   4785  CH2 TRP B  60      32.330  18.404   0.510  1.00 15.00      B    C  
ATOM   4786  C   TRP B  60      27.937  21.941  -4.338  1.00 15.00      B    C  
ATOM   4787  O   TRP B  60      26.848  22.521  -4.379  1.00 15.00      B    O  
ATOM   4788  N   LEU B  61      28.314  21.047  -5.243  1.00 15.00      B    N  
ATOM   4789  HN  LEU B  61      29.199  20.625  -5.161  1.00 15.00      B    H  
ATOM   4790  CA  LEU B  61      27.446  20.673  -6.354  1.00 15.00      B    C  
ATOM   4791  CB  LEU B  61      28.257  20.504  -7.642  1.00 15.00      B    C  
ATOM   4792  CG  LEU B  61      27.450  20.232  -8.914  1.00 15.00      B    C  
ATOM   4793  CD1 LEU B  61      26.678  21.472  -9.340  1.00 15.00      B    C  
ATOM   4794  CD2 LEU B  61      28.359  19.747 -10.032  1.00 15.00      B    C  
ATOM   4795  C   LEU B  61      26.708  19.379  -6.040  1.00 15.00      B    C  
ATOM   4796  O   LEU B  61      27.280  18.469  -5.435  1.00 15.00      B    O  
END
